# Supplementary material for: 2-[2,5-Dimeth­oxy-4-(3-nitro­pyridin-2-yl)phen­yl]-3-nitro­pyridine
Source: IUCrdata. 2025 Sep 11;10(Pt 9):x250779. doi: 10.1107/S2414314625007795 (PMC12498025; doi:10.1107/S2414314625007795)
Supplement: Supplementary file 1 [file x-10-x250779-sup1.cif]

##############################################################################
#                                                                            #
# This CIF contains the data for a data article accepted for                 #
# publication in IUCrData. It conforms to the requirements of                #
# Notes for Authors for IUCrData, and has been                               #
# peer reviewed under the auspices of IUCrData.                              #
#                                                                            #
# Full details of the Crystallographic Information File format               #
# are given in the paper "The Crystallographic Information File (CIF):       #
# a New Standard Archive File for Crystallography" by S. R. Hall, F. H.      #
# Allen and I. D. Brown [Acta Cryst. (1991), A47, 655-685].                  #
#                                                                            #
# The current version of the core CIF dictionary is obtainable from          #
# ftp://ftp.iucr.org/pub/cif_core.dic.                                       #
#                                                                            #
# Software is freely available for graphical display of the structure(s)     #
# in this CIF. For information consult the CIF software page                 #
# http://www.iucr.org/resources/cif/software.                                #
#                                                                            #
# This file may be used for bona fide research purposes within the           #
# scientific community so long as proper attribution is given to the data    # 
# article from which it was obtained.                                        #
#                                                                            #
##############################################################################
data_I
_audit_creation_method     'SHELXL-2019/3'
_chemical_name_systematic
;
2-[2,5-Dimethoxy-4-(3-nitropyridin-2-yl)phenyl]-3-nitropyridine
;
_chemical_name_common     ?
_chemical_formula_moiety     'C18 H14 N4 O6'
_chemical_formula_sum     'C18 H14 N4 O6'
_chemical_formula_iupac     'C18 H14 N4 O6'
_chemical_formula_weight     382.33
_chemical_melting_point     ?
_space_group_crystal_system     triclinic
_space_group_name_H-M_alt     'P -1'
_space_group_name_Hall     '-P 1'
loop_
    _space_group_symop_operation_xyz
    'x, y, z'
    '-x, -y, -z'
_cell_length_a     4.5590(4)
_cell_length_b     8.1530(8)
_cell_length_c     11.6359(10)
_cell_angle_alpha     95.552(7)
_cell_angle_beta     95.643(7)
_cell_angle_gamma     104.440(7)
_cell_volume     413.49(7)
_cell_formula_units_Z     1
_cell_measurement_reflns_used     7791
_cell_measurement_theta_min     2.6
_cell_measurement_theta_max     32.3
_cell_measurement_temperature     193(2)
_exptl_crystal_description     'Plate'
_exptl_crystal_colour     'Light Orange'
_exptl_crystal_size_max     0.800
_exptl_crystal_size_mid     0.400
_exptl_crystal_size_min     0.100
_exptl_crystal_density_diffrn     1.535
_exptl_crystal_density_meas     ?
_exptl_crystal_density_method     ?
_exptl_crystal_F_000     198
_exptl_absorpt_coefficient_mu     0.118
_exptl_absorpt_correction_type     none
_exptl_absorpt_process_details     ?
_exptl_absorpt_correction_T_min     ?
_exptl_absorpt_correction_T_max     ?
_diffrn_ambient_temperature     193(2)
_diffrn_source     'sealed X-ray tube, 12 x 0.4 mm long-fine focus'
_diffrn_radiation_type     MoK\a
_diffrn_radiation_wavelength     0.71073
_diffrn_measurement_device_type     'Stoe IPDS 2T'
_diffrn_measurement_device     '2-circle goniometer'
_diffrn_measurement_method     'rotation method'
_diffrn_detector     'image plate (34 cm diameter)'
_diffrn_detector_area_resol_mean     6.67
_diffrn_reflns_number     4074
_diffrn_reflns_av_R_equivalents     0.0204
_diffrn_reflns_av_unetI/netI     0.0167
_diffrn_reflns_theta_min     2.958
_diffrn_reflns_theta_max     27.990
_diffrn_reflns_theta_full     25.242
_diffrn_measured_fraction_theta_max     0.986
_diffrn_measured_fraction_theta_full     0.983
_diffrn_reflns_limit_h_min     -5
_diffrn_reflns_limit_h_max     6
_diffrn_reflns_limit_k_min     -10
_diffrn_reflns_limit_k_max     10
_diffrn_reflns_limit_l_min     -15
_diffrn_reflns_limit_l_max     15
_refine_special_details
;
Hydrogen atoms were placed at calculated positions and were
refined in the riding-model approximation with C~aromatic~--H = 0.95 \%A or
C~methyl~--H = 0.98 \%A and with <i>U</i>~iso~(H) = 1.2
<i>U</i>~eq~(C~aromatic~) or <i>U</i>~iso~(H) = 1.5 <i>U</i>~eq~(C~aromatic~).
;
_reflns_number_total     1948
_reflns_number_gt     1691
_reflns_threshold_expression     'I > 2\s(I)'
_refine_ls_structure_factor_coef     Fsqd
_refine_ls_matrix_type     full
_refine_ls_R_factor_all     0.0402
_refine_ls_R_factor_gt     0.0344
_refine_ls_wR_factor_gt     0.0998
_refine_ls_wR_factor_ref     0.1037
_refine_ls_goodness_of_fit_ref     1.081
_refine_ls_restrained_S_all     1.081
_refine_ls_number_reflns     1948
_refine_ls_number_parameters     128
_refine_ls_number_restraints     0
_refine_ls_hydrogen_treatment     constr
_refine_ls_weighting_scheme     calc
_refine_ls_weighting_details
              'w=1/[\s^2^(Fo^2^)+(0.0588P)^2^+0.0848P] where P=(Fo^2^+2Fc^2^)/3'
_atom_sites_solution_hydrogens     geom
_atom_sites_solution_primary     direct
_atom_sites_solution_secondary     ?
_refine_ls_shift/su_max     0.000
_refine_ls_shift/su_mean     0.000
_refine_diff_density_max     0.340
_refine_diff_density_min     -0.172
_refine_ls_extinction_method     none
_refine_ls_extinction_coef     .
loop_
    _atom_type_symbol
    _atom_type_description
    _atom_type_scat_dispersion_real
    _atom_type_scat_dispersion_imag
    _atom_type_scat_source
    'C' 'C' 0.0033 0.0016
                         'International Tables Vol C Tables 4.2.6.8 and 6.1.1.4'
    'H' 'H' 0.0000 0.0000
                         'International Tables Vol C Tables 4.2.6.8 and 6.1.1.4'
    'N' 'N' 0.0061 0.0033
                         'International Tables Vol C Tables 4.2.6.8 and 6.1.1.4'
    'O' 'O' 0.0106 0.0060
                         'International Tables Vol C Tables 4.2.6.8 and 6.1.1.4'
_computing_data_collection
;
X-Area WinXpose 2.0.28 (Stoe & Cie, 2020)
;
_computing_cell_refinement
;
X-Area Recipe 2.0.2 (Stoe & Cie, 2020)
;
_computing_data_reduction
;
X-Area Integrate 2.5.18.0 (Stoe & Cie, 2020)
;
_computing_structure_solution
;
<i>SHELXT2014</i> (Sheldrick, 2015a)
;
_computing_structure_refinement
;
<i>SHELXL2019/2</i> (Sheldrick, 2015b)
;
_computing_molecular_graphics
;
PLATON (Spek, 2009)
;
loop_
    _atom_site_type_symbol
    _atom_site_label
    _atom_site_fract_x
    _atom_site_fract_y
    _atom_site_fract_z
    _atom_site_U_iso_or_equiv
    _atom_site_adp_type
    _atom_site_calc_flag
    _atom_site_occupancy
    _atom_site_disorder_assembly
    _atom_site_disorder_group
    O O11 0.4116(2) 0.60772(12) 0.20547(8) 0.0343(2) Uani d 1 . .
    O O12 0.7851(2) 0.64907(13) 0.10149(9) 0.0394(3) Uani d 1 . .
    O O13 0.94900(19) 0.65353(10) 0.37295(7) 0.0270(2) Uani d 1 . .
    N N2 0.6056(3) 0.16286(13) 0.29256(9) 0.0286(2) Uani d 1 . .
    N N10 0.6193(2) 0.56385(14) 0.16322(8) 0.0268(2) Uani d 1 . .
    C C1 0.6034(2) 0.32632(14) 0.28580(9) 0.0220(2) Uani d 1 . .
    C C3 0.6787(3) 0.07374(16) 0.20193(12) 0.0343(3) Uani d 1 . .
    H H3 0.671276 -0.042903 0.206503 0.041 Uiso calc 1 . .
    C C4 0.7641(3) 0.14116(18) 0.10231(11) 0.0351(3) Uani d 1 . .
    H H4 0.828474 0.075232 0.042713 0.042 Uiso calc 1 . .
    C C5 0.7537(3) 0.30699(17) 0.09130(10) 0.0300(3) Uani d 1 . .
    H H5 0.806523 0.357775 0.023507 0.036 Uiso calc 1 . .
    C C6 0.6635(3) 0.39632(14) 0.18267(9) 0.0236(2) Uani d 1 . .
    C C7 0.5471(2) 0.41955(14) 0.39427(9) 0.0209(2) Uani d 1 . .
    C C8 0.7265(2) 0.58398(14) 0.43752(9) 0.0212(2) Uani d 1 . .
    C C9 0.3237(2) 0.33665(14) 0.45786(9) 0.0219(2) Uani d 1 . .
    H H9 0.204101 0.224369 0.429246 0.026 Uiso calc 1 . .
    C C14 1.1013(3) 0.82939(15) 0.40204(11) 0.0296(3) Uani d 1 . .
    H H14A 0.950412 0.896490 0.402626 0.044 Uiso calc 1 . .
    H H14B 1.238818 0.865537 0.344292 0.044 Uiso calc 1 . .
    H H14C 1.219809 0.847542 0.479277 0.044 Uiso calc 1 . .
loop_
    _atom_site_aniso_label
    _atom_site_aniso_U_11
    _atom_site_aniso_U_22
    _atom_site_aniso_U_33
    _atom_site_aniso_U_12
    _atom_site_aniso_U_13
    _atom_site_aniso_U_23
    O11 0.0367(5) 0.0389(5) 0.0347(5) 0.0189(4) 0.0120(4) 0.0094(4)
    O12 0.0466(6) 0.0406(5) 0.0376(5) 0.0127(4) 0.0191(4) 0.0193(4)
    O13 0.0301(4) 0.0225(4) 0.0257(4) -0.0004(3) 0.0124(3) 0.0002(3)
    N2 0.0392(6) 0.0218(5) 0.0243(5) 0.0074(4) 0.0056(4) -0.0001(4)
    N10 0.0301(5) 0.0311(5) 0.0207(5) 0.0087(4) 0.0059(4) 0.0061(4)
    C1 0.0230(5) 0.0217(5) 0.0200(5) 0.0038(4) 0.0043(4) 0.0001(4)
    C3 0.0456(7) 0.0250(6) 0.0323(6) 0.0119(5) 0.0055(5) -0.0038(5)
    C4 0.0415(7) 0.0369(7) 0.0278(6) 0.0142(6) 0.0088(5) -0.0070(5)
    C5 0.0322(6) 0.0373(7) 0.0210(5) 0.0092(5) 0.0082(4) 0.0011(5)
    C6 0.0240(5) 0.0256(6) 0.0210(5) 0.0062(4) 0.0041(4) 0.0018(4)
    C7 0.0250(5) 0.0210(5) 0.0169(5) 0.0059(4) 0.0040(4) 0.0017(4)
    C8 0.0233(5) 0.0209(5) 0.0195(5) 0.0044(4) 0.0061(4) 0.0040(4)
    C9 0.0247(5) 0.0188(5) 0.0206(5) 0.0031(4) 0.0036(4) 0.0011(4)
    C14 0.0339(6) 0.0214(6) 0.0315(6) 0.0006(5) 0.0107(5) 0.0044(4)
_geom_special_details
;
 All esds (except the esd in the dihedral angle between two l.s. planes)
 are estimated using the full covariance matrix.  The cell esds are taken
 into account individually in the estimation of esds in distances, angles
 and torsion angles; correlations between esds in cell parameters are only
 used when they are defined by crystal symmetry.  An approximate (isotropic)
 treatment of cell esds is used for estimating esds involving l.s. planes.
;
loop_
    _geom_bond_atom_site_label_1
    _geom_bond_atom_site_label_2
    _geom_bond_site_symmetry_2
    _geom_bond_distance
    _geom_bond_publ_flag
    O11 N10 . 1.2218(13) ?
    O12 N10 . 1.2293(13) ?
    O13 C8 . 1.3640(12) ?
    O13 C14 . 1.4198(14) ?
    N2 C3 . 1.3388(15) ?
    N2 C1 . 1.3451(15) ?
    N10 C6 . 1.4646(15) ?
    C1 C6 . 1.4000(15) ?
    C1 C7 . 1.4872(14) ?
    C3 C4 . 1.3794(19) ?
    C3 H3 . 0.9500 ?
    C4 C5 . 1.3824(19) ?
    C4 H4 . 0.9500 ?
    C5 C6 . 1.3840(15) ?
    C5 H5 . 0.9500 ?
    C7 C9 . 1.3942(14) ?
    C7 C8 . 1.4003(15) ?
    C8 C9 2_666 1.3889(14) ?
    C9 H9 . 0.9500 ?
    C14 H14A . 0.9800 ?
    C14 H14B . 0.9800 ?
    C14 H14C . 0.9800 ?
loop_
    _geom_angle_atom_site_label_1
    _geom_angle_atom_site_label_2
    _geom_angle_atom_site_label_3
    _geom_angle_site_symmetry_1
    _geom_angle_site_symmetry_3
    _geom_angle
    _geom_angle_publ_flag
    C8 O13 C14 . . 117.88(9) ?
    C3 N2 C1 . . 118.87(11) ?
    O11 N10 O12 . . 123.78(11) ?
    O11 N10 C6 . . 117.99(10) ?
    O12 N10 C6 . . 118.16(10) ?
    N2 C1 C6 . . 119.33(10) ?
    N2 C1 C7 . . 115.02(10) ?
    C6 C1 C7 . . 125.60(10) ?
    N2 C3 C4 . . 123.92(12) ?
    N2 C3 H3 . . 118.0 ?
    C4 C3 H3 . . 118.0 ?
    C3 C4 C5 . . 118.38(11) ?
    C3 C4 H4 . . 120.8 ?
    C5 C4 H4 . . 120.8 ?
    C4 C5 C6 . . 117.56(11) ?
    C4 C5 H5 . . 121.2 ?
    C6 C5 H5 . . 121.2 ?
    C5 C6 C1 . . 121.60(11) ?
    C5 C6 N10 . . 116.39(10) ?
    C1 C6 N10 . . 121.94(9) ?
    C9 C7 C8 . . 119.47(9) ?
    C9 C7 C1 . . 118.98(9) ?
    C8 C7 C1 . . 121.42(9) ?
    O13 C8 C9 . 2_666 124.35(10) ?
    O13 C8 C7 . . 115.99(9) ?
    C9 C8 C7 2_666 . 119.64(10) ?
    C8 C9 C7 2_666 . 120.89(10) ?
    C8 C9 H9 2_666 . 119.6 ?
    C7 C9 H9 . . 119.6 ?
    O13 C14 H14A . . 109.5 ?
    O13 C14 H14B . . 109.5 ?
    H14A C14 H14B . . 109.5 ?
    O13 C14 H14C . . 109.5 ?
    H14A C14 H14C . . 109.5 ?
    H14B C14 H14C . . 109.5 ?
loop_
    _geom_torsion_atom_site_label_1
    _geom_torsion_atom_site_label_2
    _geom_torsion_atom_site_label_3
    _geom_torsion_atom_site_label_4
    _geom_torsion_site_symmetry_1
    _geom_torsion_site_symmetry_2
    _geom_torsion_site_symmetry_3
    _geom_torsion_site_symmetry_4
    _geom_torsion
    _geom_torsion_publ_flag
    C3 N2 C1 C6 . . . . 2.91(18) ?
    C3 N2 C1 C7 . . . . -174.74(11) ?
    C1 N2 C3 C4 . . . . 2.5(2) ?
    N2 C3 C4 C5 . . . . -4.7(2) ?
    C3 C4 C5 C6 . . . . 1.3(2) ?
    C4 C5 C6 C1 . . . . 4.01(18) ?
    C4 C5 C6 N10 . . . . -172.96(11) ?
    N2 C1 C6 C5 . . . . -6.26(18) ?
    C7 C1 C6 C5 . . . . 171.13(11) ?
    N2 C1 C6 N10 . . . . 170.55(10) ?
    C7 C1 C6 N10 . . . . -12.07(18) ?
    O11 N10 C6 C5 . . . . 143.55(11) ?
    O12 N10 C6 C5 . . . . -33.52(16) ?
    O11 N10 C6 C1 . . . . -33.41(16) ?
    O12 N10 C6 C1 . . . . 149.52(12) ?
    N2 C1 C7 C9 . . . . -42.07(15) ?
    C6 C1 C7 C9 . . . . 140.45(12) ?
    N2 C1 C7 C8 . . . . 133.75(12) ?
    C6 C1 C7 C8 . . . . -43.73(17) ?
    C14 O13 C8 C9 . . . 2_666 -12.41(17) ?
    C14 O13 C8 C7 . . . . 169.47(10) ?
    C9 C7 C8 O13 . . . . 177.20(10) ?
    C1 C7 C8 O13 . . . . 1.40(16) ?
    C9 C7 C8 C9 . . . 2_666 -1.02(18) ?
    C1 C7 C8 C9 . . . 2_666 -176.82(10) ?
    C8 C7 C9 C8 . . . 2_666 1.03(18) ?
    C1 C7 C9 C8 . . . 2_666 176.93(10) ?
loop_
    _geom_hbond_atom_site_label_D
    _geom_hbond_atom_site_label_H
    _geom_hbond_atom_site_label_A
    _geom_hbond_site_symmetry_A
    _geom_hbond_distance_DH
    _geom_hbond_distance_HA
    _geom_hbond_distance_DA
    _geom_hbond_angle_DHA
    _geom_hbond_publ_flag
    C5 H5 O12 2_765 0.95 2.48 3.2077(15) 133.3 yes
_shelx_space_group_comment
;
The symmetry employed for this shelxl refinement is uniquely defined
by the following loop, which should always be used as a source of
symmetry information in preference to the above space-group names.
They are only intended as comments.
;
_shelx_estimated_absorpt_T_min     0.911
_shelx_estimated_absorpt_T_max     0.988
_shelx_hkl_file
;
  -5   4   2   66.07    2.12   1 0.02506-0.72569 0.66487-0.50046 0.78917-0.72346
  -5   5   1  151.12    2.41   1 0.02011-0.70495 0.66868-0.42140 0.78428-0.77011
  -4   5  -1   30.19    1.43   1 0.02063-0.55971 0.66828-0.39381 0.78480-0.87369
  -4   7  -2   72.89    1.94   1 0.02085-0.51999 0.66811-0.22032 0.78502-0.91346
  -3  -3  12    0.19    2.16   1 0.02697-0.49014 0.66338-0.96964 0.79105-0.14400
  -3   6  -3   58.05    1.56   1 0.01695-0.38459 0.67109-0.27798 0.78113-0.95955
  -2   7  -4   72.65    1.70   1 0.02152-0.21162 0.66760-0.14969 0.78568-0.99634
  -2  10  -4   33.76    1.79   1 0.02474-0.14405 0.66512 0.12495 0.78886-0.96518
  -1  -4  10    0.58    1.38   1 0.02821-0.20690 0.66241-0.99100 0.79226-0.23870
   0  -4   9   44.79    1.57   1 0.02130-0.04430 0.66777-0.96047 0.78546-0.27317
   2  -3   7  609.72    3.92   1 0.01965 0.28998 0.66903-0.80170 0.78382-0.34304
   3  -3  12    2.18    1.59   1 0.02529 0.48549 0.66469-0.71641 0.78940-0.01808
   4  -1   9    4.69    1.58   1 0.02449 0.67237 0.66531-0.51660 0.78862-0.16006
   4  -1  10    0.12    1.51   1 0.01916 0.68956 0.66941-0.50882 0.78333-0.09612
   4   5   2    8.22    2.34   1 0.02330 0.76029 0.66623-0.02597 0.78744-0.52368
  -5   7   0   -1.12    1.32   1 0.02984-0.67633 0.66113-0.24114 0.79362-0.81680
  -4   2   2    1.64    1.32   1 0.03178-0.61905 0.65960-0.63344 0.79551-0.73235
  -4   4   0    1.10    1.33   1 0.03948-0.59030 0.65345-0.46004 0.80289-0.83830
  -4   8  -2   19.42    1.51   1 0.03314-0.50717 0.65853-0.11848 0.79681-0.91406
  -3   7  -3  117.99    1.98   1 0.03343-0.37609 0.65829-0.17396 0.79710-0.96691
  -2   1   0  461.86    4.62   1 0.03153-0.33187 0.65980-0.65495 0.79527-0.82565
  -2   3  -2 2168.64    7.72   1 0.02594-0.29462 0.66418-0.49290 0.78981-0.92039
  -2   8  -4    1.05    1.22   1 0.03052-0.19636 0.66060-0.05034 0.79428-0.99306
  -2   9  -4    2.60    1.35   1 0.03079-0.17285 0.66038 0.04071 0.79455-0.98214
  -1  -3   6    2.05    1.40   1 0.03185-0.21869 0.65955-0.92847 0.79557-0.47870
  -1   6  -4    6.33    1.18   1 0.03078-0.08060 0.66039-0.19032 0.79454-0.99559
  -1  10  -4    0.02    1.64   1 0.03793 0.00647 0.65469 0.17581 0.80142-0.95332
   0  -2   3  926.97    7.10   1 0.03699-0.06027 0.65545-0.81363 0.80052-0.63775
   0   2  -2  726.39    6.78   1 0.03038 0.00154 0.66071-0.49489 0.79414-0.89551
   0   6  -4  251.73    2.96   1 0.03111 0.08086 0.66013-0.14659 0.79485-0.97510
   0   9  -4   40.26    1.85   1 0.03469 0.14929 0.65729 0.12832 0.79831-0.94429
   1  -4   9    3.58    1.22   1 0.02836 0.10989 0.66230-0.91378 0.79217-0.25929
   2  -4  11   12.20    1.50   1 0.03471 0.27984 0.65727-0.85072 0.79833-0.12087
   2  -4  12   38.55    1.68   1 0.03045 0.29362 0.66065-0.84539 0.79421-0.05496
   2  -4  13    2.37    1.44   1 0.03022 0.30199 0.66083-0.83890 0.79399 0.00743
   2  -2   4  336.11    3.09   1 0.03339 0.27523 0.65833-0.72368 0.79706-0.53027
   2   0   1 2785.73   10.90   1 0.02717 0.30574 0.66322-0.57033 0.79102-0.68833
   2   2  -1  135.14    4.79   1 0.04519 0.31952 0.64881-0.38948 0.80828-0.80596
   3  -3  10   59.15    1.85   1 0.03220 0.46140 0.65927-0.72647 0.79591-0.14761
   3  -3  11   48.90    1.73   1 0.02813 0.47456 0.66247-0.72279 0.79196-0.08302
   3  -1   4   96.47    2.05   1 0.03371 0.46092 0.65807-0.59043 0.79737-0.49848
   4  -1   8    9.46    1.73   1 0.03347 0.65350 0.65826-0.51825 0.79714-0.22999
   4   0   6    4.53    1.28   1 0.02801 0.66978 0.66257-0.44706 0.79183-0.33799
   4   4   2   46.44    2.65   1 0.03823 0.72299 0.65446-0.10625 0.80170-0.54794
  -5   1   7    1.60    1.88   1 0.05164-0.78556 0.64330-0.71291 0.81414-0.47323
  -5   2   5   29.17    2.01   1 0.04637-0.77042 0.64765-0.64185 0.80925-0.58175
  -5   8   0    1.07    1.38   1 0.04114-0.66389 0.65192-0.13898 0.80433-0.81882
  -4   3   1  239.11    2.78   1 0.04051-0.61024 0.65243-0.54398 0.80373-0.79185
  -4   9  -2   88.77    2.00   1 0.03828-0.48813 0.65423-0.02375 0.80161-0.90725
  -3  -3  11   18.75    2.40   1 0.05951-0.53196 0.63669-0.95203 0.82131-0.23756
  -3   8  -3    2.06    1.26   1 0.04253-0.36307 0.65079-0.07539 0.80564-0.96418
  -3   9  -3   61.81    1.87   1 0.04501-0.34195 0.64877 0.01592 0.80797-0.95489
  -3  10  -3    5.61    1.50   1 0.04059-0.31353 0.65237 0.10468 0.80380-0.93967
  -2  -4  13    1.74    1.74   1 0.04962-0.36656 0.64498-0.99324 0.81227-0.09518
  -2   2  -1    7.41    1.10   1 0.03823-0.32222 0.65427-0.56625 0.80156-0.88223
  -1   7  -4   16.09    1.51   1 0.04565-0.07328 0.64825-0.08766 0.80857-0.99823
  -1   9  -4    0.04    1.49   1 0.04653-0.02584 0.64753 0.09464 0.80939-0.97500
   0   7  -4    8.47    1.47   1 0.04411 0.09062 0.64951-0.04632 0.80713-0.97592
   0   8  -4  189.55    2.86   1 0.04399 0.11450 0.64960 0.04531 0.80702-0.96464
   1  -2   3 2243.84    8.83   1 0.04287 0.09638 0.65052-0.76536 0.80596-0.62229
   2  -4  10    0.36    1.18   1 0.04333 0.26524 0.65014-0.85112 0.80640-0.19060
   3  -3   9   15.77    1.33   1 0.04114 0.44518 0.65192-0.72602 0.80433-0.21824
   3  -2   6   45.89    1.57   1 0.03684 0.45004 0.65538-0.66364 0.80024-0.38873
   4   1   4   13.58    1.33   1 0.04014 0.66480 0.65273-0.36090 0.80338-0.46061
   4   2   3   -0.62    1.48   1 0.04259 0.67874 0.65075-0.27523 0.80570-0.51436
  -5   6   1   17.25    1.52   1 0.04951-0.71025 0.64509-0.30686 0.81209-0.78652
  -4   6  -1    2.14    1.31   1 0.04954-0.56369 0.64507-0.27878 0.81211-0.88924
  -3   0   3   16.41    1.82   1 0.05636-0.51878 0.63937-0.74387 0.81838-0.69629
  -1  -4   9  115.21    2.37   1 0.05383-0.24046 0.64150-0.97788 0.81607-0.32539
  -1   4  -3  243.38    2.79   1 0.04816-0.13920 0.64621-0.34954 0.81084-0.97200
  -1   8  -4   29.64    1.41   1 0.04962-0.05297 0.64500 0.00698 0.81219-0.99049
   0  -4   8    4.15    1.17   1 0.04759-0.07747 0.64668-0.94786 0.81031-0.36098
   0  -3   5   40.39    1.47   1 0.04790-0.07839 0.64643-0.88013 0.81059-0.53531
   1  -4   8    6.31    1.16   1 0.04813 0.08279 0.64624-0.90559 0.81080-0.33940
   1  -3   5  634.68    4.23   1 0.04834 0.08307 0.64606-0.83702 0.81100-0.51511
   1   9  -3    0.89    1.78   1 0.05954 0.29438 0.63668 0.20065 0.82127-0.88556
   2  -4   9    0.22    1.38   1 0.05035 0.24707 0.64440-0.84830 0.81287-0.26183
   2  -3   6   19.00    1.18   1 0.04612 0.25594 0.64789-0.78829 0.80893-0.43039
   2  -1   2  233.56    3.06   1 0.05462 0.26208 0.64084-0.63092 0.81679-0.66299
   3  -3   8    5.77    1.41   1 0.05710 0.42256 0.63875-0.72322 0.81906-0.29502
   4  -2  10    0.40    1.56   1 0.05926 0.62732 0.63692-0.57259 0.82101-0.13842
   4  -1   7   35.24    1.61   1 0.04882 0.63255 0.64567-0.51195 0.81144-0.30604
   4   0   5   78.63    1.89   1 0.05036 0.63879 0.64439-0.43518 0.81288-0.41982
  -5   3   4   43.15    1.85   1 0.06725-0.77528 0.63046-0.54037 0.82798-0.65180
  -5   5   2   42.16    1.93   1 0.06310-0.73979 0.63402-0.37807 0.82429-0.74971
  -2  -4  12    1.66    1.53   1 0.06203-0.38714 0.63494-0.99084 0.82333-0.16696
  -2  -1   3  816.95   12.76   1 0.09591-0.41969 0.60477-0.75822 0.85233-0.71968
   0  -5  14   59.93    2.19   1 0.06606-0.07535 0.63148-0.97827 0.82693-0.01732
   0   4  -3   58.47    1.88   1 0.06788 0.00386 0.62991-0.29039 0.82853-0.96907
   3  -2   5   30.99    1.57   1 0.06430 0.41446 0.63300-0.64839 0.82536-0.47543
   3   0   2 1130.04    6.19   1 0.06523 0.43755 0.63220-0.48925 0.82619-0.63990
   3   1   1  181.68    3.06   1 0.06655 0.45251 0.63106-0.40504 0.82736-0.69146
   4  -2   9   12.19    1.42   1 0.06231 0.60921 0.63471-0.57637 0.82358-0.20601
   4   3   2   44.79    2.37   1 0.06386 0.67333 0.63337-0.17599 0.82497-0.58255
  -5   4   3  270.92    3.12   1 0.07046-0.76300 0.62760-0.45532 0.83055-0.70487
  -5   7   1   54.02    1.79   1 0.06836-0.70420 0.62943-0.19940 0.82870-0.79237
  -4   5   0  175.28    2.29   1 0.07221-0.60289 0.62608-0.34428 0.83208-0.85959
  -4   7  -1  100.84    2.01   1 0.06696-0.55624 0.63064-0.17377 0.82747-0.89388
  -4   8  -1   92.04    2.13   1 0.07491-0.54244 0.62370-0.07787 0.83443-0.88997
  -3   6  -2    4.58    1.11   1 0.07061-0.43098 0.62748-0.22714 0.83068-0.94948
  -2   6  -3  242.17    2.58   1 0.06844-0.27320 0.62936-0.19370 0.82878-0.98834
  -2  10  -3    1.16    1.39   1 0.07028-0.18074 0.62776 0.17256 0.83040-0.94646
   0  -5  12    0.02    1.60   1 0.07512-0.09941 0.62352-0.98527 0.83461-0.14797
   0  -5  13    4.13    1.43   1 0.06945-0.08577 0.62848-0.98354 0.82967-0.08072
   0  10  -3    1.33    1.75   1 0.07794 0.13701 0.62102 0.26379 0.83705-0.91031
   1  -5  12   48.11    1.64   1 0.07194 0.06659 0.62631-0.94437 0.83185-0.12435
   1  -5  13   10.42    1.54   1 0.06831 0.07688 0.62948-0.94147 0.82866-0.06008
   1  -4   7    7.37    1.32   1 0.07480 0.04847 0.62380-0.89024 0.83434-0.42563
   1   5  -3   39.50    2.13   1 0.08004 0.17690 0.61915-0.14593 0.83884-0.94763
   2  -4   8  144.04    2.05   1 0.07184 0.22120 0.62639-0.84176 0.83176-0.33985
   2   8  -2   55.57    3.09   1 0.08517 0.41330 0.61455 0.18204 0.84319-0.83597
   3  -4  12   16.96    1.66   1 0.07196 0.41423 0.62630-0.76837 0.83186-0.07132
   3  -3   7    3.43    1.21   1 0.07275 0.39759 0.62560-0.71512 0.83255-0.37071
   4  -2   8   14.33    1.62   1 0.07607 0.58990 0.62268-0.57233 0.83544-0.28029
   4  -1   6   73.53    1.82   1 0.06913 0.60385 0.62876-0.50412 0.82939-0.38586
  -5   8   1    6.36    1.40   1 0.07856-0.69164 0.62072-0.10162 0.83750-0.78919
  -4   9  -1   16.91    1.55   1 0.07726-0.52059 0.62187 0.01507 0.83638-0.88047
  -3  -1   5   49.19    3.18   1 0.11290-0.58338 0.58890-0.76956 0.86552-0.63012
  -3   7  -2    1.61    1.44   1 0.08613-0.42146 0.61393-0.12265 0.84392-0.95044
  -3  10  -2    0.09    1.45   1 0.08226-0.34691 0.61742 0.14714 0.84065-0.91462
  -2  -4  11   42.58    2.11   1 0.08329-0.41473 0.61649-0.98046 0.84153-0.24725
  -2   4  -2  258.86    2.63   1 0.08015-0.32504 0.61931-0.35860 0.83885-0.95907
  -2   7  -3   68.36    1.71   1 0.08059-0.26312 0.61892-0.09360 0.83923-0.98830
  -2   8  -3   16.35    1.62   1 0.08416-0.24251 0.61571 0.00108 0.84226-0.98034
  -2   9  -3   14.14    1.43   1 0.08093-0.21539 0.61861 0.08902 0.83952-0.96602
  -1  10  -3   14.97    1.74   1 0.08656-0.03528 0.61355 0.22722 0.84428-0.93814
   0  -5  11   13.34    1.48   1 0.08676-0.11797 0.61336-0.98268 0.84445-0.22035
   0  -4   7  560.34    4.04   1 0.08192-0.12028 0.61772-0.92624 0.84037-0.45224
   1  -5  11   57.61    1.76   1 0.08076 0.05075 0.61876-0.94441 0.83938-0.19386
   1   0   0 2808.80   16.77   1 0.08242 0.08038 0.61728-0.57383 0.84079-0.82055
   1   8  -3   17.86    1.80   1 0.08405 0.24429 0.61581 0.12952 0.84217-0.91744
   2  -3   5  899.49    4.55   1 0.08020 0.21385 0.61926-0.76692 0.83890-0.52199
   3  -4  10  147.70    2.44   1 0.08540 0.38600 0.61459-0.77233 0.84331-0.20751
   3  -4  11   27.57    1.66   1 0.07796 0.40185 0.62126-0.77170 0.83698-0.13845
   3  -1   3   17.53    1.30   1 0.07987 0.40774 0.61956-0.55877 0.83861-0.60232
   4   0   4  215.84    2.94   1 0.08247 0.59895 0.61723-0.41474 0.84083-0.50975
   4   1   3  182.66    2.90   1 0.08136 0.61588 0.61822-0.33267 0.83989-0.55954
  -5   6   2   57.14    1.94   1 0.08976-0.74258 0.61094-0.26540 0.84681-0.75969
  -4   0   6  822.13    7.62   1 0.10988-0.71136 0.59212-0.71713 0.86304-0.57591
  -4   4   1   29.58    1.47   1 0.09085-0.63732 0.60994-0.41112 0.84772-0.82450
  -3   1   2   23.09    1.70   1 0.09834-0.54519 0.60302-0.62586 0.85386-0.78132
  -3   8  -2   -1.28    1.26   1 0.09052-0.40461 0.61024-0.02867 0.84744-0.94382
  -3   9  -2    5.82    1.44   1 0.08991-0.37842 0.61080 0.06245 0.84694-0.93161
  -2  -3   7   26.50    2.13   1 0.09934-0.43874 0.60209-0.90620 0.85466-0.49698
  -1  -5  13    4.52    1.60   1 0.09788-0.27482 0.60345-0.99993 0.85348-0.12548
  -1  -4   8  141.71    2.60   1 0.09214-0.28480 0.60876-0.95281 0.84878-0.41960
  -1   3  -2 2126.09    8.45   1 0.09327-0.20029 0.60772-0.39416 0.84971-0.96087
  -1   5  -3  365.93    3.30   1 0.08766-0.15505 0.61285-0.22540 0.84506-0.99473
   1  -5  10  140.73    2.31   1 0.09400 0.02973 0.60705-0.94052 0.85031-0.26724
   1   6  -3  120.04    2.76   1 0.09948 0.18135 0.60196-0.03799 0.85477-0.95190
   1   7  -3    2.75    1.52   1 0.09703 0.20872 0.60424 0.05124 0.85279-0.93899
   2  -5  12   -0.57    1.35   1 0.09016 0.21050 0.61057-0.88621 0.84714-0.11928
   2  -5  13    8.36    1.56   1 0.08703 0.22215 0.61342-0.88215 0.84453-0.05462
   2  -4   7   77.82    1.88   1 0.09597 0.18984 0.60522-0.82874 0.85193-0.42286
   2  -2   3 1101.78    5.63   1 0.08929 0.21249 0.61137-0.68382 0.84642-0.64253
   3   2   0   22.07    1.92   1 0.10145 0.43373 0.60011-0.28986 0.85636-0.77108
   4  -3  10    3.13    1.56   1 0.09269 0.56172 0.60825-0.63098 0.84924-0.18215
   4  -2   7   45.50    1.67   1 0.09119 0.56674 0.60963-0.56498 0.84800-0.35362
   4  -1   5    1.53    1.33   1 0.09594 0.57096 0.60525-0.48674 0.85190-0.47008
   4   2   2   59.86    2.34   1 0.09864 0.61450 0.60274-0.23480 0.85410-0.62425
  -5   1   8   96.61    3.20   1 0.11114-0.83572 0.59121-0.65204 0.86391-0.46291
  -5   5   3  162.75    2.66   1 0.10587-0.77451 0.59624-0.33331 0.85977-0.72252
  -5   7   2   15.48    1.72   1 0.10477-0.73343 0.59728-0.16093 0.85890-0.76160
  -4   2   3    8.18    1.20   1 0.10029-0.67815 0.60151-0.56811 0.85530-0.73122
  -4   3   2   52.33    1.67   1 0.10107-0.66360 0.60078-0.48466 0.85593-0.78241
  -4   6   0    4.36    1.35   1 0.09682-0.60333 0.60475-0.23074 0.85249-0.86852
  -3  -3  10   19.62    2.70   1 0.12003-0.59854 0.58258-0.90545 0.87073-0.34843
  -3   5  -1    0.72    1.28   1 0.10801-0.48197 0.59421-0.27698 0.86145-0.92787
  -1   9  -3    4.21    1.39   1 0.10186-0.07376 0.60003 0.15063 0.85657-0.96201
   0  -5  10   32.21    1.59   1 0.10333-0.14212 0.59865-0.97502 0.85775-0.29512
   0   5  -3   43.74    1.79   1 0.10777-0.01279 0.59443-0.16394 0.86127-0.99065
   0   9  -3    0.97    1.30   1 0.09984 0.09153 0.60193 0.19259 0.85494-0.93967
   1  -3   4  299.77    3.14   1 0.10276 0.02091 0.59918-0.79695 0.85729-0.62315
   1  -1   1 5706.55   17.72   1 0.10531 0.04193 0.59677-0.63630 0.85932-0.78849
   2  -5  11    3.17    1.37   1 0.09918 0.19466 0.60255-0.88780 0.85441-0.18756
   2   7  -2    4.65    1.95   1 0.11863 0.35739 0.58395 0.12113 0.86967-0.87296
   3  -4   9    2.79    1.29   1 0.09755 0.36708 0.60407-0.76950 0.85309-0.27831
   3  -3   6  211.80    2.43   1 0.09882 0.36531 0.60288-0.70078 0.85412-0.45467
   3  -2   4   -0.70    1.10   1 0.10097 0.37228 0.60087-0.62061 0.85585-0.56896
   4  -3   9   -0.39    1.49   1 0.10536 0.54492 0.59673-0.62888 0.85936-0.25231
  -5   3   5    5.09    1.56   1 0.11426-0.81481 0.58814-0.49063 0.86633-0.62929
  -5   4   4   24.70    1.76   1 0.11534-0.79986 0.58710-0.40652 0.86716-0.67950
  -4   7   0    6.59    1.31   1 0.10996-0.59299 0.59229-0.12790 0.86298-0.86804
  -4   8   0   21.48    1.59   1 0.11575-0.57427 0.58669-0.03233 0.86748-0.86145
  -4   9   0    9.33    1.62   1 0.11398-0.54999 0.58841 0.05849 0.86612-0.84898
  -2  -4  10   21.67    1.99   1 0.11874-0.45825 0.58377-0.95595 0.86976-0.33795
  -2   3  -1    8.73    1.32   1 0.11471-0.37485 0.58770-0.40858 0.86667-0.93690
  -1  -5  12   15.33    1.56   1 0.10966-0.29439 0.59257-0.99685 0.86275-0.19815
  -1   6  -3  154.79    2.20   1 0.10774-0.15118 0.59441-0.11615 0.86124-0.99964
  -1   7  -3   57.00    1.78   1 0.11437-0.13383 0.58804-0.01889 0.86641-0.99386
  -1   8  -3   47.10    1.57   1 0.11117-0.10697 0.59112 0.06844 0.86393-0.98097
   0   8  -3   14.41    1.51   1 0.11686 0.04938 0.58561 0.11633 0.86833-0.96394
   1  -5   9    0.32    1.14   1 0.11280 0.00215 0.58955-0.93200 0.86520-0.34356
   1  -4   6   84.51    1.82   1 0.11028 0.00527 0.59197-0.86568 0.86324-0.51662
   2  -5  10   69.42    1.71   1 0.10908 0.17670 0.59313-0.88472 0.86230-0.25864
   3  -4   8   25.49    1.41   1 0.11251 0.34316 0.58983-0.76271 0.86497-0.35221
   4  -2   6   40.50    1.85   1 0.11377 0.53666 0.58861-0.55306 0.86595-0.43372
  -4   5   1  180.95    2.29   1 0.12261-0.64462 0.57987-0.28902 0.87273-0.83957
  -3   6  -1   98.56    1.96   1 0.12582-0.47706 0.57669-0.16746 0.87512-0.93223
  -3  10  -1    2.20    1.42   1 0.12180-0.37837 0.58068 0.19196 0.87211-0.88436
  -2  10  -2   -1.37    1.33   1 0.11828-0.22271 0.58413 0.22096 0.86945-0.92055
  -1  -5  11  110.36    2.38   1 0.12762-0.32143 0.57489-0.98714 0.87646-0.27364
  -1  -3   5  305.31    4.26   1 0.12423-0.31731 0.57827-0.85449 0.87394-0.61982
   0  -3   4    2.85    1.25   1 0.12569-0.16478 0.57682-0.81863 0.87503-0.66122
   0   6  -3  135.50    2.40   1 0.12372-0.00395 0.57878-0.05757 0.87356-0.99149
   0   7  -3   89.82    2.21   1 0.12543 0.01811 0.57708 0.03479 0.87483-0.98129
   2  -5   9   75.95    1.92   1 0.12345 0.15348 0.57904-0.87821 0.87336-0.33097
   2  -4   6  113.51    2.03   1 0.12547 0.15184 0.57704-0.80902 0.87487-0.50751
   2  -3   4    9.41    1.20   1 0.12460 0.16015 0.57791-0.73415 0.87421-0.61939
   2   5  -2  770.49    8.82   1 0.14541 0.28374 0.55675-0.03324 0.88918-0.91401
   4  -3   8   75.85    1.96   1 0.11905 0.52279 0.58337-0.62388 0.87004-0.32524
   4   0   3   24.19    1.68   1 0.12528 0.54764 0.57723-0.38438 0.87472-0.60523
   4   4   1   15.13    2.43   1 0.13442 0.61886 0.56804-0.02701 0.88142-0.68930
   4   5   1   78.24    4.54   1 0.14228 0.63513 0.56000 0.07143 0.88701-0.68350
  -5   6   3    0.87    1.42   1 0.12765-0.77275 0.57507-0.22030 0.87663-0.72807
  -3   7  -1  119.17    2.07   1 0.13567-0.46264 0.56698-0.06675 0.88247-0.92789
  -3   9  -1   41.39    1.62   1 0.13134-0.41153 0.57137 0.10961 0.87933-0.90369
  -2   6  -2   18.75    1.28   1 0.13152-0.32851 0.57119-0.12769 0.87946-0.97794
  -2   9  -2   13.23    1.36   1 0.12962-0.25492 0.57310 0.14190 0.87808-0.94289
  -1  10  -2   -1.28    1.68   1 0.13578-0.07589 0.56687 0.28341 0.88255-0.91424
   0  -5   9   30.10    1.48   1 0.12757-0.17523 0.57516-0.96013 0.87657-0.37652
   0  -4   6   -0.09    1.11   1 0.12976-0.17384 0.57297-0.88913 0.87818-0.55255
   0  10  -2   28.58    2.09   1 0.13515 0.08839 0.56751 0.32437 0.88209-0.89283
   1   9  -2    5.23    1.71   1 0.13786 0.22348 0.56475 0.27921 0.88403-0.88479
   2   6  -2    1.46    1.92   1 0.14028 0.31256 0.56227 0.05259 0.88574-0.89953
   3  -5  11    4.90    1.54   1 0.12911 0.32718 0.57361-0.81492 0.87770-0.19017
   3  -4   7    7.44    1.35   1 0.13310 0.31352 0.56960-0.75101 0.88061-0.43054
   3  -3   5   -2.07    1.19   1 0.12927 0.32968 0.57345-0.67700 0.87782-0.54017
   4  -1   4    4.33    1.20   1 0.12891 0.52848 0.57382-0.46422 0.87755-0.55770
   4   1   2  135.51    2.74   1 0.13786 0.55170 0.56476-0.28902 0.88403-0.66432
   5   0   6    0.23    1.80   1 0.13695 0.72487 0.56568-0.30624 0.88338-0.40671
   5   1   5   63.46    2.45   1 0.13816 0.73723 0.56445-0.22365 0.88424-0.45774
  -5   5   4  107.55    2.35   1 0.14570-0.80519 0.55679-0.28268 0.88948-0.69183
  -5   7   3   23.26    1.55   1 0.13954-0.75962 0.56316-0.11596 0.88518-0.72634
  -4   4   2   19.56    1.48   1 0.14585-0.68274 0.55664-0.34705 0.88958-0.80513
  -4   6   1  459.03    3.47   1 0.14185-0.63909 0.56078-0.17747 0.88680-0.84271
  -3   8  -1    0.02    1.15   1 0.13801-0.44334 0.56473 0.02416 0.88409-0.91663
  -2   7  -2   59.27    1.55   1 0.13904-0.31144 0.56367-0.02893 0.88483-0.97156
  -2   8  -2  259.38    2.69   1 0.13805-0.28674 0.56468 0.06081 0.88412-0.95913
  -1  -4   7   70.51    2.18   1 0.14657-0.34922 0.55588-0.90742 0.89008-0.52379
  -1   2  -1  133.98    2.67   1 0.14134-0.26354 0.56131-0.43001 0.88644-0.94709
   1  -6  12   24.38    1.86   1 0.14508-0.03242 0.55744-0.96850 0.88905-0.19326
   1  -6  13    1.17    1.50   1 0.13698-0.01297 0.56578-0.96790 0.88336-0.12541
   1  -5   8  114.68    1.99   1 0.13660-0.02967 0.56617-0.91623 0.88309-0.42432
   1  -2   2 3548.75   11.79   1 0.13882-0.00752 0.56389-0.68715 0.88467-0.76303
   2  -5   8   12.42    1.48   1 0.14355 0.12478 0.55903-0.86687 0.88799-0.40715
   3  -5  10    1.29    1.39   1 0.13957 0.30917 0.56312-0.81289 0.88520-0.25966
   3  -1   2  289.69    3.13   1 0.13861 0.34070 0.56411-0.51224 0.88452-0.70949
   3   0   1   21.13    1.63   1 0.14293 0.35199 0.55967-0.42555 0.88756-0.76216
   4  -4  10    0.51    1.53   1 0.13837 0.50083 0.56436-0.67740 0.88435-0.22792
   4  -3   7    0.44    1.41   1 0.13693 0.49775 0.56583-0.61371 0.88332-0.40013
   4  -2   5    9.89    1.31   1 0.14008 0.50072 0.56260-0.53516 0.88556-0.51557
   4   3   1   73.45    2.94   1 0.15103 0.57851 0.55122-0.10215 0.89313-0.71221
  -5   1   9    8.23    2.23   1 0.16519-0.88140 0.53597-0.58738 0.90256-0.44000
  -4   7   1   21.16    1.39   1 0.15129-0.62639 0.55082-0.07890 0.89343-0.83729
  -4   8   1    6.87    1.52   1 0.15389-0.60487 0.54808 0.01574 0.89518-0.82686
  -4   9   1   40.43    1.76   1 0.14970-0.57669 0.55249 0.10146 0.89235-0.81387
  -2   2   0  258.51    3.16   1 0.14613-0.42215 0.55622-0.45960 0.88991-0.90941
  -1  -5  10  118.99    2.50   1 0.15207-0.35357 0.55000-0.96903 0.89396-0.35312
  -1   4  -2 1390.27    6.44   1 0.14631-0.22854 0.55603-0.25088 0.89004-0.98919
   0  -6  13   18.90    1.79   1 0.14933-0.18966 0.55288-0.99647 0.89211-0.15588
   0  -1   1  542.97    8.14   1 0.15265-0.16712 0.54938-0.63257 0.89435-0.84376
   0   3  -2    4.55    1.19   1 0.14815-0.09198 0.55411-0.29756 0.89130-0.98092
   1   3  -2   44.90    2.40   1 0.15700 0.06102 0.54478-0.24531 0.89725-0.96593
   2  -6  12    8.88    1.49   1 0.14967 0.12764 0.55252-0.91880 0.89233-0.17506
   2  -1   1  124.59    2.40   1 0.14854 0.16060 0.55371-0.55155 0.89156-0.79915
   3  -5   9    9.41    1.43   1 0.15199 0.28756 0.55009-0.80667 0.89390-0.33140
   3  -2   3   97.66    1.93   1 0.14814 0.31511 0.55412-0.58542 0.89130-0.66534
   4  -4   9   36.97    1.79   1 0.14855 0.47623 0.55370-0.67879 0.89157-0.29548
  -5   3   6    2.19    1.57   1 0.16151-0.85269 0.53976-0.43343 0.90038-0.60015
  -5   4   5  200.98    2.71   1 0.15755-0.83369 0.54400-0.35502 0.89779-0.64854
  -5   6   4    8.12    1.78   1 0.16338-0.80024 0.53775-0.17499 0.90158-0.69130
  -4   2   4   64.65    1.99   1 0.16728-0.73671 0.53352-0.49152 0.90407-0.71851
  -4   3   3  176.04    2.63   1 0.16123-0.71494 0.54006-0.41470 0.90020-0.76491
  -3  10   0   -0.51    1.45   1 0.15858-0.41043 0.54290 0.23663 0.89847-0.84783
  -2  -4   9  323.91    4.51   1 0.16863-0.51621 0.53204-0.91075 0.90492-0.43573
  -2   4  -1   65.73    1.60   1 0.15893-0.39606 0.54253-0.27272 0.89870-0.95767
  -2  10  -1   10.53    1.40   1 0.15887-0.25330 0.54259 0.27174 0.89866-0.88970
  -1   9  -2   58.16    1.75   1 0.15594-0.11974 0.54572 0.21239 0.89673-0.93929
   0  -6  12   96.89    2.22   1 0.16001-0.20768 0.54138-0.99274 0.89940-0.22471
   0  -5   8  215.95    2.71   1 0.15787-0.21242 0.54366-0.93591 0.89800-0.45991
   0   9  -2   34.44    1.90   1 0.16198 0.03715 0.53926 0.26196 0.90068-0.92244
   1  -6  11  130.99    2.22   1 0.15631-0.04887 0.54533-0.96314 0.89697-0.26407
   1  -4   5   64.60    1.60   1 0.15606-0.04841 0.54559-0.82763 0.89681-0.61263
   1   8  -2    3.47    1.76   1 0.16842 0.16874 0.53227 0.22172 0.90479-0.91646
   2  -6  11    6.44    1.41   1 0.15900 0.11103 0.54246-0.91609 0.89874-0.24419
   2  -4   5  249.17    2.55   1 0.16042 0.10884 0.54094-0.77957 0.89967-0.59374
   2  -2   2    4.16    1.08   1 0.15835 0.13545 0.54316-0.62366 0.89831-0.75539
   2   0   0  561.35    5.56   1 0.16270 0.16212 0.53848-0.45276 0.90115-0.85936
   3  -4   6  293.87    2.67   1 0.15852 0.28132 0.54297-0.73185 0.89843-0.50948
   4  -4   8   36.96    1.79   1 0.16320 0.45443 0.53794-0.66966 0.90147-0.36765
   4  -3   6   11.54    1.48   1 0.15855 0.46708 0.54294-0.59810 0.89845-0.47737
   5  -1   6    5.67    1.96   1 0.16219 0.67292 0.53903-0.37033 0.90081-0.43556
   5   0   5   10.99    1.85   1 0.16216 0.68995 0.53906-0.28816 0.90080-0.48577
  -5   7   4    2.76    1.60   1 0.17442-0.78447 0.52572-0.07308 0.90846-0.68551
  -4   5   2   11.51    1.28   1 0.17114-0.68598 0.52933-0.23170 0.90644-0.81016
  -3   5   0   45.96    1.52   1 0.16465-0.53218 0.53641-0.21049 0.90235-0.90839
  -3   9   0   23.78    1.53   1 0.17153-0.44579 0.52890 0.15921 0.90668-0.86785
  -2  -5  13   53.38    2.41   1 0.17887-0.51744 0.52078-0.95958 0.91115-0.20488
  -2   1   1  715.68    5.78   1 0.16880-0.46119 0.53190-0.51955 0.90498-0.87394
  -1  -2   3  596.74    8.37   1 0.18562-0.37047 0.51318-0.71419 0.91514-0.77348
  -1   5  -2  441.69    3.54   1 0.17071-0.23051 0.52980-0.13463 0.90617-0.99460
  -1   8  -2    4.56    1.20   1 0.16935-0.15824 0.53129 0.13751 0.90532-0.96021
   1  -6  10  105.52    2.21   1 0.17116-0.07026 0.52931-0.95342 0.90645-0.33492
   1  -5   7  653.39    4.13   1 0.16652-0.06683 0.53438-0.89181 0.90354-0.50693
   2  -6  10   19.34    1.56   1 0.17299 0.08988 0.52730-0.90967 0.90758-0.31477
   2  -5   7  245.25    2.51   1 0.16801 0.09395 0.53276-0.84710 0.90448-0.48635
   3  -5   8  118.65    2.03   1 0.16862 0.26363 0.53209-0.79550 0.90487-0.40332
   3  -3   4   17.28    1.25   1 0.16663 0.28107 0.53426-0.64856 0.90361-0.62728
   3   1   0    7.93    1.68   1 0.17867 0.33198 0.52100-0.30126 0.91104-0.83718
   4  -2   4    0.42    1.33   1 0.17474 0.46007 0.52537-0.50580 0.90865-0.59971
   4  -1   3   25.58    1.53   1 0.16942 0.48027 0.53121-0.42777 0.90537-0.64689
   4   2   1  287.83    4.24   1 0.17847 0.52669 0.52123-0.16054 0.91091-0.74253
   5  -2   7   -1.22    1.70   1 0.16786 0.64776 0.53293-0.44517 0.90439-0.38833
   5   1   4   10.56    2.02   1 0.17287 0.69520 0.52743-0.19205 0.90751-0.54397
  -5   5   5   37.95    1.99   1 0.18232-0.83551 0.51705-0.23888 0.91310-0.65212
  -3   6   0  186.23    2.29   1 0.17778-0.52274 0.52213-0.10671 0.91039-0.90560
  -3   7   0    2.53    1.38   1 0.18024-0.50283 0.51939-0.00953 0.91186-0.89709
  -3   8   0  137.85    2.06   1 0.17954-0.47739 0.52017 0.07688 0.91144-0.88433
  -2   9  -1    1.46    1.28   1 0.17589-0.29406 0.52423 0.20032 0.90924-0.91061
  -1  -5   9   49.71    2.04   1 0.18703-0.39619 0.51172-0.93881 0.91585-0.43656
  -1   6  -2  339.23    3.05   1 0.18041-0.21663 0.51920-0.03327 0.91196-0.98907
  -1   7  -2   16.14    1.33   1 0.17905-0.19158 0.52071 0.05648 0.91115-0.97696
  -1  10  -1   25.95    1.92   1 0.18233-0.11592 0.51704 0.33965 0.91310-0.88314
   0  -6  11   -0.32    1.27   1 0.17704-0.22792 0.52295-0.98322 0.90994-0.29736
   0   8  -2   11.29    1.55   1 0.18471-0.01082 0.51435 0.19619 0.91450-0.94769
   1  -3   3  465.94    4.00   1 0.17505-0.05874 0.52517-0.73123 0.90873-0.73708
   2  -3   3 1513.05    6.34   1 0.17846 0.10001 0.52137-0.68398 0.91080-0.71745
   3  -6  11    0.83    1.49   1 0.18058 0.25205 0.51900-0.85107 0.91207-0.23618
   4  -4   7    1.61    1.43   1 0.18193 0.42858 0.51748-0.65597 0.91287-0.44091
   4   0   2  301.30    3.46   1 0.17930 0.48653 0.52043-0.33332 0.91130-0.70411
  -5   2   8    2.86    1.64   1 0.19266-0.89420 0.50531-0.47419 0.91895-0.50714
  -4   0   7  226.61    4.02   1 0.20391-0.79713 0.49220-0.60887 0.92510-0.57619
  -4   6   2  136.54    2.18   1 0.18597-0.67610 0.51297-0.12360 0.91511-0.80741
  -4   7   2    4.39    1.51   1 0.19179-0.65716 0.50632-0.02520 0.91845-0.79919
  -4   8   2    9.86    1.45   1 0.18975-0.63105 0.50866 0.06348 0.91729-0.78815
  -4   9   2    4.70    1.43   1 0.18334-0.60254 0.51594 0.14641 0.91357-0.77165
  -3   0   4    0.03    1.35   1 0.18878-0.64563 0.50976-0.60760 0.91674-0.73259
  -2   8  -1  152.92    2.17   1 0.18725-0.32803 0.51151 0.12154 0.91586-0.93009
   0  -4   5   74.49    2.10   1 0.19146-0.24728 0.50669-0.83111 0.91827-0.65497
   0  -2   2  711.38    6.84   1 0.19095-0.22197 0.50728-0.67284 0.91798-0.81753
   0  10  -1    5.93    1.54   1 0.18738 0.04442 0.51136 0.38880 0.91593-0.86494
   1  -6   9    9.73    1.46   1 0.19243-0.10376 0.50558-0.93878 0.91881-0.40938
   1   7  -2  116.15    2.54   1 0.19452 0.12011 0.50317 0.15876 0.91998-0.94331
   2  -6   9   -0.20    1.24   1 0.18698 0.06598 0.51182-0.89840 0.91570-0.38475
   2   8  -1   46.78    2.59   1 0.19346 0.31560 0.50439 0.29850 0.91939-0.84843
   3  -6  10   40.04    1.81   1 0.19184 0.22900 0.50626-0.84771 0.91848-0.30484
   3  -5   7    3.51    1.47   1 0.19061 0.23345 0.50768-0.77934 0.91778-0.47781
   3  -4   5  144.23    2.14   1 0.18935 0.24106 0.50911-0.70634 0.91706-0.58947
   4  -5   9   -0.44    1.63   1 0.19190 0.41350 0.50619-0.71631 0.91851-0.33569
   4  -3   5   55.48    1.75   1 0.18671 0.43100 0.51212-0.57521 0.91555-0.55654
   5  -1   5   -0.04    1.68   1 0.18979 0.63915 0.50861-0.34714 0.91732-0.51392
   5   0   4    7.53    1.72   1 0.19567 0.64832 0.50184-0.25992 0.92062-0.56715
  -5   3   7    6.10    1.83   1 0.20024-0.88520 0.49639-0.38336 0.92311-0.56157
  -5   4   6    1.57    1.47   1 0.19519-0.86407 0.50226-0.30599 0.92035-0.60955
  -5   6   5   11.90    1.52   1 0.19578-0.82503 0.50157-0.13106 0.92067-0.64901
  -5   7   5    2.49    1.65   1 0.20171-0.80744 0.49466-0.03384 0.92390-0.63985
  -4  -1   9   21.90    2.61   1 0.22564-0.82702 0.46583-0.65721 0.93589-0.47447
  -4   4   3   18.41    1.37   1 0.19626-0.72605 0.50102-0.28498 0.92094-0.77485
  -3  10   1  268.32    2.90   1 0.19407-0.43274 0.50356 0.28426 0.91972-0.80833
  -2  -5  12   20.56    2.11   1 0.20382-0.55029 0.49218-0.93982 0.92503-0.28093
  -2   7  -1   27.92    1.36   1 0.19407-0.35784 0.50355 0.03867 0.91972-0.94498
  -2  10   0   15.20    1.44   1 0.19867-0.28624 0.49822 0.32319 0.92226-0.85158
  -1  -6  13    4.42    1.80   1 0.19812-0.40052 0.49885-0.98682 0.92196-0.20615
  -1   1   0   31.18    2.01   1 0.19616-0.33436 0.50114-0.45374 0.92088-0.93057
   0  -6  10   20.19    1.40   1 0.19665-0.26040 0.50056-0.96760 0.92115-0.37049
   0  -5   7  285.97    3.09   1 0.19677-0.26005 0.50042-0.89981 0.92122-0.54467
   0   4  -2  432.45    4.14   1 0.19586-0.11605 0.50149-0.15406 0.92072-0.99934
   0   7  -2   -0.05    1.42   1 0.20102-0.05132 0.49548 0.12548 0.92353-0.96862
   1   9  -1    1.59    1.79   1 0.20580 0.16309 0.48984 0.36256 0.92607-0.86514
   2  -5   6    2.44    1.12   1 0.19824 0.05510 0.49871-0.82105 0.92203-0.56501
   5  -2   6    2.53    1.44   1 0.19475 0.61950 0.50277-0.42454 0.92010-0.46649
   5   2   3   15.01    2.20   1 0.20374 0.68041 0.49227-0.07370 0.92499-0.61248
  -3   9   1  261.71    2.74   1 0.20876-0.47462 0.48611 0.20949 0.92762-0.82751
  -2   3   0   80.79    1.82   1 0.20555-0.45890 0.48993-0.30383 0.92595-0.93386
  -1  -6  12    0.50    1.60   1 0.21410-0.42393 0.47970-0.97486 0.93034-0.27615
  -1   9  -1   44.82    1.63   1 0.20586-0.16238 0.48956 0.27627 0.92611-0.90770
   0   5  -2  258.76    3.26   1 0.21229-0.10967 0.48188-0.04344 0.92943-0.99669
   0   6  -2   14.55    1.40   1 0.21193-0.08583 0.48231 0.04643 0.92924-0.98536
   1  -5   6  203.98    2.43   1 0.20382-0.11131 0.49198-0.85682 0.92504-0.59048
   1  -4   4   83.69    1.86   1 0.21085-0.11068 0.48360-0.77243 0.92870-0.70648
   1   4  -2  235.78    3.85   1 0.21369 0.02775 0.48019-0.08973 0.93013-0.98767
   1   6  -2  170.27    2.90   1 0.21293 0.07581 0.48111 0.09075 0.92975-0.96500
   2  -6   8  347.72    3.20   1 0.21080 0.03609 0.48367-0.88104 0.92867-0.46045
   2  -4   4    6.15    1.01   1 0.20537 0.05716 0.49014-0.73634 0.92586-0.68258
   3  -6   9   58.85    1.79   1 0.20579 0.21090 0.48964-0.83610 0.92608-0.37471
   3  -2   2   22.53    1.31   1 0.20481 0.25103 0.49080-0.52824 0.92556-0.76276
   3  -1   1  283.01    3.28   1 0.21146 0.26007 0.48288-0.43706 0.92900-0.81647
   4  -5   8   14.95    1.46   1 0.20698 0.38675 0.48823-0.70877 0.92670-0.40507
   4  -4   6   13.10    1.35   1 0.20517 0.39728 0.49038-0.63652 0.92575-0.51708
   4   1   1  200.08    3.28   1 0.21122 0.47018 0.48316-0.21319 0.92888-0.77241
   5  -3   7   12.21    1.61   1 0.20515 0.59181 0.49040-0.49562 0.92574-0.42241
  -5   5   6    0.46    1.33   1 0.21478-0.86140 0.47878-0.19164 0.93059-0.60763
  -4   3   4   35.19    1.45   1 0.21563-0.76199 0.47776-0.34539 0.93101-0.73394
  -4   5   3  153.13    2.20   1 0.21562-0.72246 0.47777-0.17154 0.93101-0.77350
  -4   9   3    1.40    1.44   1 0.21340-0.62490 0.48045 0.18978 0.92990-0.72639
  -3   5   1  385.80    3.15   1 0.22002-0.57965 0.47240-0.13865 0.93317-0.87760
  -2   9   0    2.69    1.30   1 0.21800-0.32864 0.47488 0.25655 0.93218-0.87287
  -1  -4   6    1.02    1.36   1 0.22154-0.43225 0.47053-0.83132 0.93390-0.62849
  -1   3  -1   42.87    1.65   1 0.21147-0.31046 0.48278-0.26140 0.92893-0.97765
   0   9  -1   47.65    1.93   1 0.21891-0.01239 0.47375 0.33518 0.93263-0.89317
   1  -7  12    0.68    1.39   1 0.21415-0.12303 0.47954-0.98040 0.93028-0.24537
   1  -6   8   20.71    1.31   1 0.21690-0.13311 0.47621-0.91561 0.93164-0.48409
   1   5  -2   71.73    2.26   1 0.22208 0.04369 0.46987 0.01107 0.93416-0.98073
   2  -7  11    0.90    1.65   1 0.22160 0.02438 0.47046-0.93792 0.93392-0.28986
   3  -5   6  224.11    2.46   1 0.21589 0.20046 0.47744-0.75621 0.93115-0.55335
   3  -3   3   13.83    1.25   1 0.21176 0.22899 0.48243-0.60310 0.92907-0.71544
   3   7   0    9.26    2.74   1 0.23757 0.41665 0.45049 0.31292 0.94117-0.79965
   4  -3   4  114.23    2.16   1 0.21987 0.39001 0.47259-0.54372 0.93309-0.63655
   4  -2   3  101.17    1.99   1 0.21466 0.41160 0.47893-0.46618 0.93053-0.68421
   4  -1   2   -0.69    1.25   1 0.21998 0.42208 0.47245-0.37409 0.93315-0.73768
   5  -2   5    6.70    1.72   1 0.21854 0.58483 0.47422-0.40407 0.93244-0.54083
   5  -1   4   36.14    1.96   1 0.22206 0.59830 0.46990-0.31739 0.93414-0.59366
   5   1   3   23.38    1.95   1 0.21675 0.64319 0.47639-0.14914 0.93157-0.63047
  -5   2   9    1.14    1.83   1 0.23883-0.92595 0.44866-0.40943 0.94185-0.46697
  -5   4   7   62.07    2.20   1 0.22987-0.89059 0.45999-0.25533 0.93793-0.56506
  -5   6   6   18.33    1.46   1 0.22498-0.84696 0.46609-0.08884 0.93568-0.60268
  -4   2   5  487.04    4.27   1 0.22819-0.79006 0.46209-0.41208 0.93716-0.68933
  -4   6   3    7.85    1.36   1 0.22490-0.70757 0.46618-0.06941 0.93564-0.76704
  -4   7   3   53.12    1.68   1 0.22642-0.68532 0.46430 0.02357 0.93635-0.75644
  -4   8   3   22.74    1.45   1 0.22292-0.65708 0.46864 0.11020 0.93471-0.74264
  -3   6   1  905.15    4.47   1 0.22656-0.56277 0.46413-0.03985 0.93641-0.87042
  -3   7   1   48.70    1.52   1 0.22610-0.53858 0.46470 0.05012 0.93620-0.85901
  -3   8   1  212.14    2.38   1 0.22059-0.50863 0.47150 0.13437 0.93360-0.84390
  -3  10   2   12.75    1.51   1 0.22488-0.45828 0.46621 0.32932 0.93563-0.76235
  -1  -5   8   59.03    2.11   1 0.23276-0.45004 0.45636-0.89145 0.93922-0.52211
  -1   8  -1   36.68    1.45   1 0.22497-0.20456 0.46610 0.20974 0.93567-0.92866
  -1  10   0    7.24    1.58   1 0.22448-0.14919 0.46670 0.39778 0.93544-0.84444
   0  -6   9   18.12    1.37   1 0.22360-0.29456 0.46779-0.94332 0.93503-0.44632
   0  -3   3  298.18    3.85   1 0.22853-0.27517 0.46167-0.71052 0.93732-0.78629
   1  -7  11  100.62    2.47   1 0.22704-0.14399 0.46353-0.97141 0.93663-0.31445
   3  -6   8   38.23    1.59   1 0.22391 0.18409 0.46741-0.82250 0.93518-0.44556
   3  -4   4  518.21    3.54   1 0.22557 0.19833 0.46536-0.66907 0.93595-0.67077
   4  -5   7  195.53    2.57   1 0.22629 0.35947 0.46446-0.69380 0.93629-0.47597
   5  -3   6   46.42    1.86   1 0.22531 0.56301 0.46567-0.47851 0.93583-0.49364
  -5   3   8    1.65    1.72   1 0.23535-0.91393 0.45319-0.33258 0.94037-0.51589
  -2  -5  11    2.89    1.65   1 0.24224-0.60009 0.44440-0.90140 0.94329-0.36046
  -2  -4   8  293.58    4.92   1 0.24703-0.60256 0.43820-0.82465 0.94523-0.53718
  -2   4   0  260.99    2.72   1 0.23514-0.46452 0.45346-0.17592 0.94028-0.93750
  -2   8   0    2.87    1.26   1 0.23339-0.36792 0.45567 0.18591 0.93951-0.89106
  -2  10   1   20.21    1.50   1 0.23446-0.31355 0.45432 0.37548 0.93998-0.80774
  -1  -6  11   97.47    2.43   1 0.23601-0.45300 0.45236-0.95441 0.94065-0.34929
   0  10   0   17.21    1.70   1 0.23417 0.00366 0.45468 0.45267 0.93985-0.82784
   2  -7  10   59.97    1.78   1 0.23378 0.00376 0.45517-0.92765 0.93968-0.35828
   2  -6   7   17.00    1.30   1 0.23521 0.00293 0.45336-0.85822 0.94031-0.53314
   2  -5   5  161.18    2.15   1 0.23380 0.01212 0.45515-0.78460 0.93969-0.64524
   2   7  -1   51.64    2.45   1 0.24106 0.24262 0.44591 0.26673 0.94280-0.88392
   4  -6   9   58.40    1.92   1 0.23512 0.34254 0.45348-0.75776 0.94027-0.36746
   4  -4   5   77.84    1.77   1 0.23233 0.36220 0.45700-0.61134 0.93904-0.59190
   5  -4   7   18.42    1.88   1 0.23876 0.53367 0.44885-0.54608 0.94183-0.45021
   5   0   3  193.94    3.32   1 0.23608 0.59970 0.45226-0.21630 0.94069-0.65064
  -5   5   7    4.17    1.81   1 0.24549-0.88337 0.44023-0.14553 0.94472-0.55958
  -4   4   4   25.59    1.42   1 0.24293-0.76570 0.44354-0.22027 0.94368-0.73522
  -4   9   4   17.08    1.59   1 0.24128-0.64435 0.44567 0.23191 0.94299-0.67756
  -3   9   2   98.87    1.96   1 0.24252-0.49971 0.44407 0.26022 0.94351-0.78169
  -2  -3   6    2.68    2.02   1 0.25847-0.60629 0.42318-0.73378 0.94967-0.65458
  -2   7   0   56.48    1.53   1 0.24455-0.40272 0.44146 0.10843 0.94434-0.90759
  -1   4  -1 1326.67    6.33   1 0.24167-0.31672 0.44516-0.13280 0.94316-0.98064
  -1   7  -1    2.79    1.15   1 0.24059-0.24405 0.44655 0.13822 0.94271-0.94636
   0  -7  12  105.15    2.30   1 0.24250-0.31332 0.44410-0.98651 0.94350-0.28049
   0  -5   6  978.52    5.45   1 0.24567-0.31601 0.44000-0.84728 0.94479-0.63098
   0   8  -1   74.49    2.04   1 0.24699-0.06414 0.43829 0.28004 0.94532-0.91638
   1  -7  10   15.83    1.50   1 0.24381-0.16854 0.44241-0.95712 0.94404-0.38418
   1  -5   5  276.81    2.94   1 0.24763-0.16406 0.43745-0.80999 0.94557-0.67293
   1   8  -1   36.79    1.83   1 0.24276 0.10263 0.44376 0.31710 0.94361-0.89440
   2  -3   2 2130.05    7.58   1 0.24308 0.02697 0.44336-0.61413 0.94374-0.81220
   2  -2   1    7.34    1.16   1 0.24297 0.04128 0.44350-0.53161 0.94369-0.86313
   2   1  -1   67.71    3.09   1 0.25713 0.08349 0.42496-0.25623 0.94919-0.95810
   3  -7  10   16.20    1.49   1 0.24264 0.15684 0.44393-0.87421 0.94356-0.34063
   3  -6   7  251.99    2.55   1 0.24515 0.15513 0.44068-0.80279 0.94458-0.51683
   3  -5   5  192.19    2.38   1 0.24691 0.16130 0.43839-0.72569 0.94529-0.63036
   3   0   0  421.75    4.40   1 0.24425 0.24322 0.44184-0.31359 0.94422-0.88178
   4   0   1   18.31    1.55   1 0.24590 0.41189 0.43971-0.26134 0.94488-0.79932
  -4   5   4    3.29    1.46   1 0.25663-0.75659 0.42531-0.11077 0.94918-0.72832
  -4   8   4    0.61    1.36   1 0.25125-0.68001 0.43242 0.15541 0.94716-0.69329
  -2   2   1  159.77    2.54   1 0.25241-0.52149 0.43090-0.32717 0.94760-0.90543
  -1  -3   4  364.55    5.08   1 0.26146-0.46230 0.41885-0.70261 0.95091-0.75890
  -1   5  -1  202.65    2.45   1 0.25129-0.30239 0.43237-0.02912 0.94717-0.97363
  -1   6  -1    1.10    1.10   1 0.25045-0.27780 0.43347 0.06078 0.94685-0.96114
  -1   9   0   35.95    1.57   1 0.25138-0.19949 0.43225 0.34149 0.94721-0.86658
   0  -6   8  416.44    3.67   1 0.25595-0.33467 0.42622-0.90921 0.94892-0.52270
   1  -6   7  535.74    3.75   1 0.24852-0.17292 0.43599-0.88441 0.94610-0.56122
   2  -7   9   47.78    1.77   1 0.25139-0.02135 0.43223-0.91258 0.94721-0.42801
   4  -6   8   45.19    1.78   1 0.25129 0.31893 0.43237-0.74480 0.94717-0.43633
   4  -5   6  116.65    2.05   1 0.24972 0.32874 0.43443-0.67212 0.94657-0.54887
   5  -3   5   13.21    1.66   1 0.25072 0.52877 0.43311-0.45459 0.94696-0.56745
   5  -2   4    8.10    1.40   1 0.25066 0.54622 0.43319-0.37139 0.94693-0.61746
  -5   3   9   13.10    1.90   1 0.26805-0.93688 0.41014-0.28090 0.95321-0.46806
  -5   4   8    0.20    1.46   1 0.26077-0.91355 0.41999-0.20759 0.95074-0.51532
  -4   3   5  248.33    2.94   1 0.26643-0.80425 0.41235-0.27156 0.95268-0.69343
  -4   6   4   60.04    1.75   1 0.26138-0.73606 0.41917-0.01389 0.95095-0.72028
  -4   7   4   29.92    1.55   1 0.25965-0.71025 0.42149 0.07441 0.95034-0.70803
  -3   4   2  144.06    2.07   1 0.25979-0.63562 0.42130-0.17085 0.95039-0.84472
  -3   8   2   58.39    1.67   1 0.25735-0.53792 0.42455 0.18895 0.94951-0.79778
  -2   9   1    4.54    1.31   1 0.25757-0.35990 0.42426 0.31460 0.94959-0.82684
  -1  -6  10   28.58    1.80   1 0.26607-0.49070 0.41283-0.92294 0.95256-0.42385
  -1  10   1    2.01    1.64   1 0.26370-0.18001 0.41604 0.45655 0.95176-0.79673
   0  -7  11    0.57    1.36   1 0.26044-0.33908 0.42043-0.97113 0.95062-0.34966
   0  -4   4   92.20    2.16   1 0.26575-0.32802 0.41328-0.74526 0.95245-0.75127
   0   2  -1 2608.05   13.33   1 0.26140-0.22160 0.41914-0.24498 0.95096-0.99039
   1  -7   9  134.66    2.35   1 0.26567-0.19774 0.41338-0.93661 0.95242-0.45490
   1  -3   2 2098.84    8.39   1 0.25958-0.15170 0.42158-0.63533 0.95032-0.84024
   1  -2   1  134.83    2.68   1 0.25871-0.13486 0.42274-0.55328 0.95000-0.89048
   1   9   0    3.91    1.84   1 0.26480 0.11154 0.41456 0.44473 0.95213-0.82876
   2  -4   3 1027.50    4.94   1 0.25683-0.00269 0.42524-0.67985 0.94932-0.76829
   3  -7   9   20.48    1.56   1 0.25822 0.13377 0.42339-0.86191 0.94983-0.41004
   3  -3   2   52.63    1.52   1 0.26247 0.16943 0.41770-0.54598 0.95133-0.79869
   4  -4   4  242.07    2.90   1 0.26315 0.32304 0.41678-0.57833 0.95157-0.66570
   4  -3   3    0.88    1.07   1 0.25848 0.34469 0.42305-0.50203 0.94992-0.71452
   4  -2   2    2.18    1.31   1 0.26202 0.35722 0.41831-0.41374 0.95117-0.76553
   5  -4   6   26.44    1.63   1 0.25913 0.50566 0.42218-0.52631 0.95015-0.51977
   5  -1   3    6.89    1.38   1 0.25987 0.55278 0.42119-0.27565 0.95042-0.67077
   5   2   2   16.10    2.29   1 0.26551 0.61037 0.41359-0.00389 0.95237-0.70070
  -5   5   8    0.15    1.76   1 0.27215-0.90157 0.40488-0.10170 0.95440-0.50776
  -4   0   8  139.51    3.18   1 0.27901-0.86480 0.39538-0.50351 0.95647-0.54600
  -3   5   2  356.42    2.91   1 0.27027-0.62263 0.40746-0.06585 0.95380-0.83701
  -3   6   2   53.59    1.56   1 0.27173-0.60059 0.40546 0.02639 0.95426-0.82620
  -3   7   2   16.87    1.32   1 0.26739-0.57172 0.41139 0.11176 0.95286-0.81267
  -3   9   3    2.20    1.49   1 0.27369-0.52281 0.40275 0.31023 0.95488-0.72995
  -2  10   2   25.79    1.58   1 0.26773-0.33842 0.41092 0.42677 0.95298-0.75785
   0   7  -1    8.65    1.39   1 0.27084-0.11204 0.40667 0.21979 0.95398-0.93719
   0   9   0   -0.34    1.25   1 0.26865-0.05422 0.40967 0.40833 0.95328-0.85132
   2  -7   8   -0.85    1.37   1 0.26887-0.04758 0.40938-0.89156 0.95335-0.49689
   2  -6   6   35.60    1.39   1 0.26585-0.03535 0.41348-0.82673 0.95235-0.60820
   2  -1   0  442.73    4.41   1 0.26762 0.03383 0.41107-0.41593 0.95294-0.92295
   2   8   0    0.50    1.89   1 0.28002 0.23460 0.39396 0.41639 0.95676-0.82296
   3  -6   6   12.56    1.35   1 0.27022 0.12236 0.40753-0.77718 0.95379-0.58753
   3  -4   3  314.47    2.87   1 0.26857 0.14773 0.40978-0.62161 0.95325-0.75051
   3  -2   1  237.08    2.84   1 0.26964 0.17835 0.40832-0.45373 0.95360-0.85137
   4  -6   7  172.41    2.45   1 0.27012 0.29224 0.40766-0.72728 0.95375-0.50465
   5   1   2  329.18    4.43   1 0.27130 0.58030 0.40604-0.08691 0.95413-0.71405
  -4   2   6  106.83    2.35   1 0.28230-0.83616 0.39065-0.33281 0.95735-0.64795
  -4   8   5    2.88    1.36   1 0.27911-0.69873 0.39512 0.19980 0.95645-0.64014
  -2  -5  10    1.57    1.67   1 0.28559-0.64989 0.38601-0.84770 0.95825-0.43833
  -2   8   1  153.76    2.16   1 0.27605-0.40226 0.39939 0.24886 0.95555-0.84503
  -1   8   0   48.39    1.53   1 0.27561-0.24715 0.40000 0.28339 0.95541-0.88545
   0  -7  10    3.22    1.44   1 0.28189-0.36844 0.39123-0.94873 0.95724-0.41816
   0  10   1    3.20    1.56   1 0.27684-0.03060 0.39829 0.51737 0.95578-0.77985
   1  -4   3  225.53    2.70   1 0.27584-0.18397 0.39967-0.69671 0.95548-0.79544
   1   7  -1   92.68    2.30   1 0.27827 0.04306 0.39631 0.27373 0.95620-0.91765
   2  -5   4   19.70    1.21   1 0.27602-0.03780 0.39943-0.73737 0.95554-0.72370
   2   6  -1  138.25    3.25   1 0.28741 0.17228 0.38342 0.23905 0.95873-0.91065
   3  -7   8    0.85    1.34   1 0.27682 0.10819 0.39831-0.84501 0.95578-0.47759
   3  -5   4  245.71    2.71   1 0.28124 0.11923 0.39214-0.68694 0.95706-0.70368
   4  -5   5    0.11    1.22   1 0.27586 0.29512 0.39965-0.64468 0.95549-0.61911
   4  -1   1   40.09    1.67   1 0.28153 0.35251 0.39173-0.30420 0.95714-0.82321
   4   2   0  105.48    3.23   1 0.29303 0.40430 0.37537-0.02270 0.96013-0.85357
   4   3   0    0.09    2.48   1 0.30557 0.41670 0.35701 0.08673 0.96282-0.84541
   5  -4   5    4.46    1.62   1 0.28351 0.47381 0.38894-0.50018 0.95769-0.58958
   5  -3   4   24.98    1.76   1 0.27978 0.49296 0.39419-0.42212 0.95664-0.63801
   5   0   2  201.12    3.48   1 0.28573 0.54239 0.38580-0.15697 0.95829-0.73001
  -5   4   9   23.44    1.69   1 0.28641-0.93185 0.38501-0.16498 0.95843-0.46134
  -4   4   5   37.11    1.46   1 0.28582-0.80026 0.38586-0.15459 0.95827-0.68708
  -4   7   5   74.30    1.84   1 0.28846-0.73244 0.38209 0.12068 0.95896-0.65488
  -3  -1   6  216.91    4.62   1 0.30784-0.77055 0.35379-0.52550 0.96321-0.66636
  -3   8   3    2.01    1.32   1 0.28749-0.56317 0.38348 0.24194 0.95871-0.74614
  -2   3   1  587.09    4.25   1 0.29076-0.53602 0.37880-0.18425 0.95954-0.90559
  -2   7   1   59.19    1.69   1 0.29154-0.44230 0.37769 0.17984 0.95973-0.86003
  -1  -5   7  255.23    3.38   1 0.28952-0.51357 0.38058-0.82312 0.95923-0.60446
  -1   2   0 5364.67   15.12   1 0.28882-0.40365 0.38159-0.24302 0.95905-0.95771
   0   6  -1  195.53    2.67   1 0.29190-0.15737 0.37717 0.15951 0.95981-0.95352
   1  -7   8    5.81    1.38   1 0.29070-0.23083 0.37888-0.90930 0.95952-0.52381
   1  -6   6  299.52    2.90   1 0.28412-0.21597 0.38826-0.84396 0.95782-0.63463
   3   2  -1   40.39    2.93   1 0.31219 0.21496 0.34727-0.04527 0.96396-0.94063
   5  -2   3    0.93    1.25   1 0.28639 0.50273 0.38505-0.33044 0.95842-0.69078
  -4  -1  10    5.33    2.15   1 0.30856-0.90318 0.35249-0.53504 0.96337-0.43966
  -4   5   5    0.75    1.23   1 0.29344-0.78438 0.37474-0.05198 0.96023-0.67790
  -4   6   5   75.71    1.79   1 0.29406-0.76091 0.37384 0.03904 0.96038-0.66699
  -2   9   2   11.47    1.36   1 0.29190-0.38697 0.37696 0.36982 0.95986-0.77574
  -2  10   3   94.42    2.00   1 0.29596-0.35931 0.37109 0.47460 0.96081-0.70475
  -1  -6   9   94.26    2.50   1 0.30338-0.53668 0.36021-0.87800 0.96240-0.49500
  -1   7   0   88.56    1.77   1 0.29516-0.29113 0.37225 0.22039 0.96063-0.90267
  -1   9   1   13.56    1.34   1 0.29252-0.23344 0.37607 0.40567 0.96001-0.81688
  -1  10   2    1.34    1.31   1 0.29562-0.20425 0.37158 0.51161 0.96074-0.74517
   0  -6   7  294.39    3.11   1 0.29472-0.38060 0.37289-0.86361 0.96053-0.59611
   0   8   0  117.19    2.17   1 0.30154-0.11063 0.36292 0.36299 0.96202-0.87113
   1  -8  11    0.09    1.48   1 0.29472-0.23070 0.37288-0.97174 0.96053-0.35103
   1  -5   4   -0.23    1.24   1 0.29854-0.21995 0.36732-0.74805 0.96139-0.75084
   1  -1   0   31.38    1.96   1 0.29375-0.15419 0.37428-0.42155 0.96030-0.95134
   2  -8  10   13.85    1.60   1 0.29302-0.07804 0.37534-0.93941 0.96013-0.39189
   2  -7   7   85.77    1.89   1 0.29702-0.08253 0.36954-0.86524 0.96105-0.56600
   2  -6   5  123.42    2.09   1 0.29927-0.07700 0.36625-0.78727 0.96155-0.67946
   3  -7   7   14.53    1.49   1 0.29705 0.08009 0.36950-0.82293 0.96106-0.54493
   3  -6   5    1.58    1.42   1 0.29967 0.08509 0.36566-0.74450 0.96163-0.65788
   3  -1   0  423.89    4.00   1 0.29772 0.16578 0.36851-0.33112 0.96121-0.91033
   4  -7   8   26.77    1.67   1 0.29445 0.25228 0.37327-0.77665 0.96047-0.46189
   4  -6   6  148.96    2.37   1 0.29285 0.26238 0.37559-0.70351 0.96009-0.57445
   4  -4   3   33.50    1.55   1 0.29934 0.27862 0.36614-0.53612 0.96156-0.73851
   4   1   0   67.85    2.45   1 0.30535 0.36835 0.35729-0.09641 0.96278-0.86769
   5  -5   6    1.83    1.49   1 0.29300 0.44895 0.37537-0.57074 0.96013-0.54110
  -4   3   6  574.01    4.22   1 0.30949-0.83946 0.35102-0.20168 0.96356-0.64259
  -4   8   6   23.02    1.45   1 0.30262-0.71369 0.36125 0.24159 0.96227-0.58473
  -3   0   5  542.71    5.43   1 0.31055-0.75732 0.34943-0.43781 0.96374-0.71751
  -3   7   3   24.21    1.35   1 0.30305-0.59968 0.36061 0.16996 0.96235-0.76082
  -3   9   4    5.47    1.36   1 0.30050-0.54180 0.36437 0.35645 0.96183-0.67555
  -2   1   2  401.60    4.34   1 0.30320-0.58769 0.36039-0.33957 0.96238-0.86981
  -2   4   1  480.36    3.52   1 0.30488-0.52653 0.35790-0.07210 0.96271-0.89794
   0  -7   9   75.88    2.08   1 0.30981-0.40443 0.35053-0.91719 0.96362-0.48755
   0  -5   5  175.79    2.57   1 0.30287-0.38126 0.36088-0.77633 0.96232-0.71065
   0   3  -1    6.86    1.40   1 0.30699-0.24375 0.35476-0.09053 0.96311-0.99100
   0   5  -1  111.09    2.31   1 0.30673-0.19546 0.35514 0.09082 0.96306-0.96836
   1   6  -1   44.44    1.79   1 0.31056-0.01309 0.34942 0.22968 0.96374-0.93656
   1   8   0  225.03    3.10   1 0.30624 0.04691 0.35587 0.41264 0.96297-0.85156
   3  -8   9   -0.08    1.69   1 0.30762 0.06544 0.35382-0.88053 0.96323-0.43646
   3   6   0   24.68    2.56   1 0.32432 0.30611 0.32836 0.34385 0.96570-0.83478
   4  -5   4    7.93    1.27   1 0.30504 0.25817 0.35767-0.61008 0.96274-0.68826
   4  -3   2   38.76    1.47   1 0.30174 0.29271 0.36255-0.44948 0.96209-0.78938
   5  -1   2   11.17    1.54   1 0.30502 0.50018 0.35769-0.22013 0.96274-0.74563
  -4   7   6    8.74    1.42   1 0.31399-0.74919 0.34412 0.16764 0.96438-0.59839
  -3   4   3    4.11    1.11   1 0.31227-0.68059 0.34673-0.08794 0.96410-0.79621
  -3   5   3   75.39    1.78   1 0.31587-0.65984 0.34126 0.00855 0.96467-0.78541
  -3   6   3 1016.91    4.62   1 0.31175-0.63219 0.34750 0.09297 0.96402-0.77375
  -2   8   2  128.85    2.02   1 0.31252-0.43074 0.34634 0.31025 0.96415-0.79257
  -1  -4   5   13.36    1.55   1 0.31301-0.52973 0.34560-0.71286 0.96423-0.72167
  -1   6   0  485.62    3.43   1 0.31174-0.33100 0.34752 0.15442 0.96402-0.91716
   0   4  -1  256.62    3.23   1 0.31437-0.22699 0.34354 0.01196 0.96444-0.98079
   0   9   1    4.97    1.35   1 0.31209-0.08967 0.34699 0.47910 0.96408-0.80007
   0  10   2   14.71    1.63   1 0.31202-0.05803 0.34710 0.57571 0.96406-0.72759
   1  -8  10   42.71    1.74   1 0.31153-0.25975 0.34783-0.95437 0.96398-0.41542
   1   9   1    0.67    1.69   1 0.31257 0.07257 0.34627 0.52335 0.96415-0.77946
   2  -8   9   13.92    1.41   1 0.31039-0.10454 0.34955-0.92183 0.96379-0.45764
   2  -4   2  277.33    2.70   1 0.31237-0.06609 0.34657-0.60844 0.96412-0.84427
   2  -3   1    8.23    1.31   1 0.31621-0.05393 0.34074-0.52060 0.96471-0.89539
   3  -4   2  697.22    4.18   1 0.31536 0.09281 0.34203-0.56179 0.96459-0.82460
   4  -7   7   15.87    1.45   1 0.31233 0.22638 0.34663-0.75757 0.96412-0.52706
   4  -2   1   89.18    2.09   1 0.31564 0.29466 0.34160-0.34517 0.96463-0.84210
   5  -5   5    8.58    1.53   1 0.31519 0.41690 0.34229-0.54582 0.96456-0.60752
   5  -4   4   12.19    1.59   1 0.31107 0.43715 0.34852-0.46898 0.96391-0.65833
   5  -3   3   58.43    2.02   1 0.31313 0.45116 0.34542-0.38225 0.96424-0.70804
  -4   2   7  116.46    2.35   1 0.32754-0.87371 0.32310-0.25680 0.96622-0.59518
  -4   4   6  474.23    3.46   1 0.32102-0.82806 0.33325-0.09321 0.96548-0.63383
  -4   5   6    3.08    1.44   1 0.32424-0.80831 0.32826 0.00302 0.96587-0.62164
  -4   6   6   14.14    1.36   1 0.32134-0.78073 0.33276 0.08878 0.96552-0.61125
  -3   8   4   13.29    1.43   1 0.31910-0.58430 0.33621 0.29277 0.96523-0.69044
  -3   9   5    1.77    1.52   1 0.32422-0.55778 0.32830 0.40095 0.96587-0.61691
  -2   9   3   16.70    1.44   1 0.32151-0.40842 0.33250 0.42295 0.96554-0.72048
  -2  10   4   -0.83    1.39   1 0.32053-0.37892 0.33400 0.52051 0.96542-0.64583
  -1   3   0   23.65    1.35   1 0.32048-0.41130 0.33408-0.10442 0.96541-0.95260
  -1   5   0   48.42    1.57   1 0.32391-0.36697 0.32878 0.08233 0.96583-0.92979
  -1   8   1    2.87    1.23   1 0.31897-0.28316 0.33641 0.35553 0.96521-0.83280
   1  -7   7    6.88    1.12   1 0.31980-0.26752 0.33513-0.87441 0.96533-0.59119
   1  -6   5   97.23    2.05   1 0.32372-0.26358 0.32907-0.79253 0.96581-0.70462
   2  -5   3   51.65    1.43   1 0.32040-0.08972 0.33420-0.67943 0.96540-0.79487
   3  -7   6   11.20    1.23   1 0.32049 0.04867 0.33407-0.79583 0.96542-0.61024
   3  -5   3   60.69    1.60   1 0.31964 0.07340 0.33538-0.63849 0.96530-0.77407
   3  -3   1   64.61    1.67   1 0.32018 0.10428 0.33455-0.47113 0.96537-0.87456
   4  -6   5    2.90    1.22   1 0.31828 0.22992 0.33746-0.67492 0.96512-0.64071
   4   0   0   21.58    1.61   1 0.32558 0.32435 0.32618-0.15613 0.96602-0.88229
  -4   0   9  173.46    3.38   1 0.33612-0.91446 0.30837-0.40855 0.96697-0.49473
  -2   7   2  283.80    2.70   1 0.33134-0.47342 0.31598 0.24990 0.96663-0.80530
  -1  -7  11   29.66    2.03   1 0.33445-0.57528 0.31104-0.90443 0.96686-0.38802
  -1   4   0  252.86    2.90   1 0.32731-0.39439 0.32234-0.00216 0.96627-0.94216
  -1   9   2   52.19    1.64   1 0.32709-0.25942 0.32269 0.46691 0.96625-0.76171
  -1  10   3   41.08    1.75   1 0.32581-0.22639 0.32470 0.56319 0.96612-0.68860
   0   7   0   13.05    1.43   1 0.33022-0.16387 0.31776 0.31755 0.96654-0.88701
   1  -8   9    8.45    1.63   1 0.33259-0.28890 0.31400-0.93003 0.96673-0.48100
   2  -8   8   -1.41    1.32   1 0.32852-0.12560 0.32044-0.89751 0.96639-0.52186
   2  -7   6    8.16    1.26   1 0.32456-0.11913 0.32665-0.83095 0.96599-0.63383
   2   5  -1  207.93    3.92   1 0.33404 0.10173 0.31170 0.21951 0.96684-0.92986
   2   7   0    8.35    1.75   1 0.33019 0.16067 0.31780 0.40245 0.96654-0.84569
   3  -8   8   20.19    1.53   1 0.32476 0.03537 0.32633-0.86374 0.96601-0.50066
   3  -6   4    5.73    1.09   1 0.33020 0.04661 0.31779-0.70438 0.96654-0.72401
   3   1  -1    5.62    1.65   1 0.33607 0.16764 0.30844-0.09707 0.96697-0.95458
   5  -2   2    0.67    1.19   1 0.32740 0.45467 0.32220-0.27593 0.96628-0.76097
   5   1   1   17.06    2.05   1 0.33781 0.50558 0.30565 0.00574 0.96706-0.78889
  -4   7   7    8.78    1.40   1 0.33563-0.76323 0.30928 0.20973 0.96699-0.53929
  -3   7   4   14.40    1.27   1 0.33409-0.62317 0.31173 0.22636 0.96689-0.70346
  -2  -5   9    2.42    1.87   1 0.34750-0.71919 0.28997-0.75881 0.96740-0.50961
   0  -8  11   16.85    1.81   1 0.33589-0.43796 0.30886-0.95016 0.96701-0.37818
   0  -7   8  108.25    2.31   1 0.33902-0.44054 0.30382-0.87775 0.96718-0.55296
   0  -6   6   96.29    2.25   1 0.33728-0.43085 0.30663-0.80468 0.96709-0.66485
   1   5  -1  310.18    3.77   1 0.33997-0.06681 0.30228 0.18667 0.96722-0.95100
   2  -6   4   16.01    1.25   1 0.33538-0.12058 0.30968-0.73862 0.96698-0.74636
   2  -2   0  250.00    3.04   1 0.33695-0.05890 0.30716-0.40242 0.96707-0.94804
   2   8   1   23.31    1.92   1 0.34143 0.18115 0.29991 0.51895 0.96728-0.77264
   3   7   1    1.74    2.23   1 0.34691 0.31554 0.29095 0.48126 0.96740-0.76320
   4  -7   6   35.93    1.65   1 0.33338 0.19771 0.31287-0.73248 0.96684-0.59274
   4  -5   3    2.59    1.24   1 0.33752 0.21816 0.30624-0.56619 0.96710-0.75525
   4  -4   2   46.25    1.45   1 0.33727 0.23340 0.30663-0.48332 0.96709-0.80513
   5   0   1   75.18    2.60   1 0.34290 0.47743 0.29752-0.07647 0.96732-0.80052
   5   2   1   36.14    2.87   1 0.34759 0.52035 0.28982 0.11246 0.96741-0.77758
  -4   3   7   19.99    1.55   1 0.34522-0.86759 0.29342-0.13698 0.96729-0.58505
  -4   6   7   50.01    1.55   1 0.34497-0.79662 0.29384 0.13522 0.96729-0.55093
  -3   6   4  108.71    1.85   1 0.34570-0.65860 0.29263 0.15545 0.96730-0.71542
  -3   8   5   42.33    1.54   1 0.34359-0.60099 0.29608 0.34113 0.96726-0.63054
  -3   9   6   28.89    1.64   1 0.34387-0.57010 0.29562 0.44010 0.96727-0.55806
  -2   2   2 1420.35    7.00   1 0.34794-0.60903 0.28893-0.17709 0.96732-0.86293
  -2   8   3   73.61    1.66   1 0.34420-0.45519 0.29509 0.36898 0.96727-0.73402
  -2   9   4   25.24    1.56   1 0.34773-0.42666 0.28928 0.47309 0.96732-0.66027
  -1  -6   8    4.93    1.51   1 0.34647-0.58798 0.29137-0.81710 0.96731-0.56222
  -1   7   1  209.21    2.37   1 0.34258-0.33062 0.29774 0.30254 0.96723-0.84669
   0  -4   3   54.51    1.79   1 0.34894-0.41931 0.28728-0.62678 0.96732-0.82835
   0  -3   2    4.61    1.35   1 0.34757-0.40213 0.28955-0.54582 0.96732-0.87857
   0   8   1    0.51    1.23   1 0.34615-0.14778 0.29188 0.44315 0.96731-0.81445
   0   9   2   25.13    1.69   1 0.34934-0.11926 0.28662 0.54548 0.96732-0.74139
   1  -4   2 1391.99    6.31   1 0.34405-0.25982 0.29533-0.59969 0.96727-0.86862
   1   7   0   76.55    2.06   1 0.34525-0.01638 0.29337 0.38477 0.96729-0.86709
   2   0  -1    3.47    1.16   1 0.34548-0.02749 0.29300-0.21494 0.96730-0.98755
   3  -8   7    4.91    1.34   1 0.34374 0.00914 0.29585-0.84036 0.96726-0.56260
   3  -7   5   24.37    1.38   1 0.34625 0.01406 0.29173-0.76111 0.96731-0.67527
   3  -2   0  264.53    2.91   1 0.34220 0.09797 0.29835-0.35137 0.96722-0.92794
   4  -6   4    0.10    1.20   1 0.34398 0.19525 0.29544-0.63971 0.96727-0.70453
   4  -3   1   -0.47    1.33   1 0.34753 0.24044 0.28961-0.38103 0.96732-0.85636
   4  -1   0  108.76    2.30   1 0.34818 0.27783 0.28853-0.20897 0.96732-0.89530
   5  -6   5   88.80    2.19   1 0.34623 0.36250 0.29177-0.58533 0.96731-0.62203
   5  -5   4    9.82    1.45   1 0.34110 0.38405 0.30014-0.51134 0.96718-0.67322
   5  -4   3  110.84    2.17   1 0.34132 0.39966 0.29979-0.42710 0.96719-0.72393
  -4  -1  11   28.59    2.41   1 0.36312-0.94966 0.26307-0.43791 0.96683-0.38205
  -4   4   7   21.03    1.29   1 0.35141-0.85084 0.28291-0.03610 0.96733-0.57339
  -4   5   7    7.83    1.25   1 0.35104-0.82620 0.28353 0.05446 0.96733-0.56198
  -4   7   8    0.28    1.27   1 0.35350-0.77399 0.27941 0.24867 0.96729-0.47665
  -3   3   4    7.08    1.13   1 0.35142-0.73560 0.28290-0.10701 0.96733-0.74922
  -3   5   4   16.45    1.21   1 0.35378-0.69065 0.27894 0.07806 0.96728-0.72639
  -2  -4   7    6.42    2.12   1 0.36272-0.72598 0.26375-0.65736 0.96686-0.62155
  -1  -5   6   21.23    1.51   1 0.35526-0.58741 0.27645-0.72691 0.96724-0.67478
  -1   8   2    7.28    1.40   1 0.35553-0.31236 0.27599 0.42243 0.96723-0.77378
  -1  10   4  130.60    2.33   1 0.35077-0.24433 0.28398 0.61146 0.96733-0.62756
   0  -8  10   44.45    1.98   1 0.35685-0.46640 0.27376-0.92321 0.96718-0.44068
   1  -8   8  114.13    2.32   1 0.35390-0.31683 0.27875-0.90026 0.96728-0.54287
   1  -7   6    0.50    1.05   1 0.35111-0.30741 0.28341-0.83068 0.96733-0.65522
   1  -5   3  349.78    3.13   1 0.35123-0.28324 0.28321-0.67119 0.96733-0.81864
   1  -3   1   43.33    1.63   1 0.35145-0.25124 0.28284-0.50430 0.96733-0.91914
   1   8   1   38.39    1.76   1 0.35693 0.00328 0.27363 0.50224 0.96718-0.79370
   1   9   2    2.87    1.62   1 0.35576 0.03581 0.27560 0.59723 0.96722-0.71963
   2  -8   7    0.59    1.28   1 0.35116-0.16077 0.28332-0.87021 0.96733-0.58365
   2  -7   5  162.19    2.42   1 0.35371-0.15445 0.27906-0.79017 0.96728-0.69627
   4  -7   5    2.05    1.54   1 0.35498 0.16825 0.27693-0.70280 0.96725-0.65458
   5  -3   2   81.80    1.99   1 0.34991 0.40697 0.28541-0.33004 0.96734-0.77391
   5  -1   1   33.55    1.91   1 0.35406 0.44252 0.27847-0.14824 0.96727-0.81200
  -4   2   8    5.60    1.49   1 0.36394-0.90243 0.26129-0.18680 0.96670-0.53338
  -3   4   4   54.28    1.49   1 0.35693-0.71722 0.27329-0.00705 0.96711-0.73706
  -3   7   5    0.99    1.09   1 0.36043-0.64210 0.26732 0.27969 0.96694-0.64107
  -2   3   2   15.93    1.35   1 0.36272-0.59964 0.26340-0.06064 0.96679-0.85145
  -1  -7  10   11.97    1.65   1 0.36313-0.61267 0.26269-0.86378 0.96676-0.44946
  -1   9   3    4.47    1.24   1 0.35762-0.28199 0.27211 0.52511 0.96709-0.69984
   0  -5   4   40.05    1.67   1 0.36341-0.45040 0.26221-0.68501 0.96674-0.77705
   0   6   0  124.00    2.07   1 0.35774-0.21490 0.27190 0.27248 0.96708-0.89898
   2  -9   9   31.38    1.93   1 0.36135-0.17983 0.26575-0.92827 0.96688-0.47088
   3  -5   2   49.28    1.48   1 0.35906 0.02577 0.26965-0.58010 0.96702-0.83752
   3   0  -1   76.61    2.30   1 0.36257 0.11680 0.26365-0.14388 0.96680-0.96615
  -4   6   8   11.64    1.39   1 0.36533-0.80855 0.25879 0.17892 0.96666-0.48723
  -3   8   6   53.84    1.65   1 0.36503-0.61377 0.25930 0.38607 0.96669-0.56793
  -2  -6  11   -0.76    1.95   1 0.37762-0.75547 0.23713-0.78445 0.96521-0.39613
  -2   4   2   18.45    1.11   1 0.36426-0.57809 0.26063 0.03281 0.96675-0.83936
  -2   7   3  885.37    4.28   1 0.36560-0.49976 0.25832 0.31511 0.96664-0.74358
  -2   9   5   -0.26    1.50   1 0.36992-0.44350 0.25079 0.51821 0.96622-0.59615
  -1   6   1    0.67    1.03   1 0.36367-0.37563 0.26167 0.24850 0.96680-0.85742
   0  -7   7  274.86    3.17   1 0.37245-0.48198 0.24633-0.82813 0.96592-0.61337
   1  -6   4    6.11    1.11   1 0.36574-0.31416 0.25808-0.72985 0.96663-0.76714
   1   4  -1  325.94    4.06   1 0.36780-0.11816 0.25450 0.14375 0.96644-0.96179
   2  -5   2   57.22    1.42   1 0.36729-0.14465 0.25538-0.60803 0.96649-0.85832
   3  -8   6   25.26    1.54   1 0.36548-0.02221 0.25853-0.81191 0.96665-0.62467
   3  -6   3   53.92    1.51   1 0.36419 0.00357 0.26077-0.65558 0.96676-0.78777
   3  -4   1   22.82    1.24   1 0.36406 0.03643 0.26098-0.48908 0.96677-0.88886
   4  -8   6    6.23    1.53   1 0.37056 0.13715 0.24966-0.75957 0.96615-0.60310
   4  -2   0  213.71    2.83   1 0.37219 0.23048 0.24679-0.25732 0.96596-0.90560
   5  -6   4   12.76    1.62   1 0.36957 0.33179 0.25140-0.55269 0.96626-0.68314
   5  -5   3   -0.51    1.39   1 0.36822 0.34973 0.25376-0.47225 0.96640-0.73357
   5  -2   1    5.32    1.44   1 0.37034 0.40344 0.25005-0.21129 0.96617-0.82242
   5   3   1   29.94    3.95   1 0.38994 0.50179 0.21465 0.27710 0.96290-0.76186
  -4   0  10    0.92    1.51   1 0.37855-0.94898 0.23580-0.32823 0.96511-0.43045
  -4   1   9    9.06    1.62   1 0.37576-0.92999 0.24081-0.25032 0.96552-0.48318
  -4   3   8    4.90    1.21   1 0.37452-0.89018 0.24301-0.07792 0.96569-0.52011
  -4   4   8    0.03    1.50   1 0.37691-0.86844 0.23874 0.01666 0.96536-0.50872
  -4   5   8   -0.57    1.31   1 0.37393-0.84065 0.24405 0.10191 0.96577-0.49758
  -3   6   5   36.09    1.44   1 0.37484-0.68091 0.24244 0.21268 0.96565-0.65135
  -2   8   4  315.23    2.75   1 0.37230-0.47559 0.24694 0.42459 0.96598-0.66927
   0   7   1   13.19    1.41   1 0.37848-0.20420 0.23593 0.40778 0.96512-0.82405
   0   9   3    2.40    1.62   1 0.37905-0.14111 0.23491 0.60661 0.96503-0.67691
   2  -8   6   47.09    1.60   1 0.37550-0.19218 0.24126-0.83549 0.96556-0.64403
   2  -6   3  237.77    2.45   1 0.37372-0.16672 0.24444-0.68048 0.96580-0.80758
   2  -4   1   61.92    1.52   1 0.37141-0.13290 0.24851-0.51796 0.96608-0.90919
   2   4  -1    0.21    1.71   1 0.38813 0.02389 0.21834 0.22205 0.96334-0.93741
   2   6   0   44.51    2.14   1 0.38395 0.08547 0.22603 0.40269 0.96418-0.85471
   3  -7   4    0.48    1.23   1 0.37407-0.02109 0.24381-0.72102 0.96575-0.73551
   4  -6   3  111.89    1.97   1 0.37303 0.15860 0.24565-0.59656 0.96589-0.76645
   4  -5   2  128.24    2.06   1 0.37197 0.17526 0.24752-0.51559 0.96602-0.81690
   4  -4   1  192.33    2.48   1 0.37841 0.18433 0.23606-0.42098 0.96513-0.86578
   5  -4   2   82.99    1.96   1 0.37357 0.35973 0.24470-0.37924 0.96582-0.78391
  -4   6   9   30.16    1.55   1 0.38159-0.81644 0.23005 0.21685 0.96453-0.42442
  -3   7   6   56.68    1.65   1 0.38308-0.65403 0.22732 0.32971 0.96426-0.57787
  -3   8   7   -0.65    1.32   1 0.38122-0.62477 0.23071 0.42504 0.96459-0.50356
  -1   5   1  270.81    2.61   1 0.38204-0.41619 0.22923 0.19063 0.96445-0.86750
  -1   7   2   40.15    1.44   1 0.38148-0.35997 0.23024 0.37854 0.96455-0.78331
  -1   9   4    1.51    1.27   1 0.38193-0.29893 0.22942 0.57731 0.96447-0.63528
   0  -8   9   28.64    1.62   1 0.38057-0.49818 0.23189-0.88894 0.96470-0.50038
   0  -6   5  958.76    5.47   1 0.38402-0.48813 0.22561-0.73081 0.96408-0.72379
   0  -2   1 2535.12   13.02   1 0.37980-0.41856 0.23329-0.40668 0.96483-0.92653
   0   5   0  260.73    2.91   1 0.38273-0.26217 0.22797 0.22613 0.96432-0.90815
   0   8   2    4.43    1.32   1 0.38321-0.17622 0.22709 0.51666 0.96423-0.74983
   1  -8   7   41.50    1.62   1 0.37992-0.35165 0.23307-0.86291 0.96481-0.60336
   1  -7   5   11.53    1.42   1 0.38482-0.35168 0.22415-0.77889 0.96393-0.71341
   1   6   0   71.45    2.08   1 0.38434-0.07718 0.22503 0.36162 0.96402-0.87552
   1   9   3    2.51    1.72   1 0.38714 0.01305 0.21988 0.66270 0.96346-0.65393
   2  -9   8    5.67    1.45   1 0.37975-0.20486 0.23337-0.90421 0.96484-0.53082
   2   8   2   97.01    2.77   1 0.38889 0.14344 0.21664 0.60986 0.96309-0.70707
   3  -3   0    0.63    1.09   1 0.37994 0.03677 0.23303-0.37840 0.96481-0.93678
   4  -7   4    4.53    1.33   1 0.38018 0.13580 0.23260-0.66829 0.96477-0.71427
  -4  -1  12   81.92    3.01   1 0.39850-0.97726 0.19865-0.36446 0.96074-0.31364
  -4   2   9   13.01    1.50   1 0.39336-0.92368 0.20836-0.12621 0.96209-0.46668
  -4   5   9   -0.40    1.66   1 0.39177-0.85246 0.21134 0.13922 0.96248-0.43307
  -3   5   5   17.56    1.20   1 0.38636-0.71325 0.22135 0.14604 0.96367-0.66126
  -2   9   6    0.05    1.36   1 0.38834-0.45452 0.21771 0.56002 0.96325-0.53069
  -1  -7   9   44.78    2.12   1 0.39554-0.65254 0.20426-0.81256 0.96154-0.50593
  -1  -6   7   17.10    1.75   1 0.39505-0.64402 0.20517-0.73870 0.96167-0.61893
  -1   1   1  502.23    5.73   1 0.39244-0.52287 0.21009-0.15401 0.96232-0.91015
  -1   8   3    1.55    1.25   1 0.38695-0.33563 0.22028 0.48658 0.96355-0.70711
   1  -9   9    1.43    1.46   1 0.38852-0.36781 0.21738-0.92197 0.96321-0.48867
   1  -2   0 5515.98   15.15   1 0.38615-0.27099 0.22175-0.36057 0.96371-0.96630
   1   3  -1    3.60    1.45   1 0.39498-0.16916 0.20532 0.10272 0.96169-0.96838
   2  -7   4   62.75    1.57   1 0.38605-0.19790 0.22193-0.74278 0.96373-0.75473
   2  -3   0   78.25    1.80   1 0.38840-0.13496 0.21760-0.40513 0.96324-0.95593
   2  -1  -1  722.58    5.69   1 0.39327-0.10000 0.20852-0.22132 0.96211-0.99382
   2   7   1   34.39    2.11   1 0.39496 0.10449 0.20535 0.52243 0.96169-0.77859
   3  -9   7    6.90    1.48   1 0.38697-0.05853 0.22024-0.85663 0.96354-0.57112
   3  -8   5  124.38    2.09   1 0.38849-0.05389 0.21743-0.77874 0.96322-0.68262
   3  -1  -1   81.08    1.97   1 0.38868 0.06710 0.21708-0.18880 0.96318-0.97379
   4  -8   5   10.39    1.43   1 0.39083 0.10872 0.21308-0.73072 0.96270-0.66122
   4   5   1   70.86    4.41   1 0.42336 0.35351 0.14934 0.48211 0.95164-0.74892
   5  -3   1    7.34    1.28   1 0.38819 0.36065 0.21799-0.27183 0.96328-0.83095
  -4   3   9    7.81    1.49   1 0.39825-0.90565 0.19918-0.02664 0.96086-0.45513
  -4   4   9   41.72    1.58   1 0.39694-0.88062 0.20168 0.06218 0.96122-0.44428
  -3   3   5   21.40    1.24   1 0.39541-0.77158 0.20457-0.02106 0.96162-0.68168
  -3   4   5    8.29    1.16   1 0.39357-0.74641 0.20803 0.06556 0.96209-0.67080
  -3   6   6   17.68    1.43   1 0.39916-0.69700 0.19746 0.26659 0.96061-0.58438
  -3   8   8   13.74    1.43   1 0.39748-0.63214 0.20065 0.46041 0.96107-0.43884
  -2   7   4   15.74    1.28   1 0.39463-0.52159 0.20604 0.37503 0.96182-0.67689
  -2   8   5   -1.80    1.24   1 0.39524-0.49226 0.20489 0.47383 0.96167-0.60282
  -1   4   1  485.02    3.72   1 0.39750-0.45709 0.20062 0.12782 0.96107-0.87519
   1   7   1   97.86    2.20   1 0.39851-0.06159 0.19870 0.48654 0.96079-0.79882
   1   8   2   12.82    1.55   1 0.39716-0.02915 0.20126 0.58298 0.96116-0.72568
   2  -9   7    2.67    1.51   1 0.40073-0.23370 0.19446-0.87469 0.96016-0.58880
   3  -6   2    4.67    1.23   1 0.39837-0.03700 0.19895-0.60054 0.96083-0.84277
   3   5   0   17.24    2.26   1 0.41091 0.19587 0.17462 0.40586 0.95682-0.83722
   4  -3   0   84.37    1.80   1 0.39598 0.18291 0.20348-0.30541 0.96147-0.91202
   5  -7   4    0.90    1.37   1 0.39745 0.28055 0.20070-0.59235 0.96108-0.68858
   5  -6   3    5.74    1.29   1 0.39502 0.29909 0.20530-0.51495 0.96172-0.74066
   5  -5   2   42.52    1.70   1 0.39675 0.31225 0.20204-0.42783 0.96127-0.78979
  -4   1  10   40.08    2.01   1 0.40450-0.95113 0.18694-0.18494 0.95893-0.41367
  -4   5  10    0.47    1.57   1 0.40581-0.85813 0.18439 0.17763 0.95851-0.36681
  -3   7   7   34.79    1.52   1 0.40226-0.66673 0.19127 0.37151 0.95963-0.51086
  -2   9   7    8.69    1.46   1 0.40343-0.45872 0.18902 0.59879 0.95927-0.46644
  -1   6   2   10.32    1.39   1 0.40665-0.40848 0.18274 0.33581 0.95823-0.78776
  -1   9   5   30.62    1.44   1 0.40305-0.31038 0.18975 0.62419 0.95939-0.57026
   0  -8   8   12.65    1.52   1 0.40705-0.53597 0.18197-0.84623 0.95810-0.55471
   0   4   0 5612.35   13.58   1 0.40721-0.31091 0.18166 0.18151 0.95804-0.91284
   0   9   4    1.06    1.44   1 0.40367-0.15799 0.18855 0.66129 0.95920-0.60943
   1  -8   6   13.56    1.39   1 0.40649-0.38918 0.18307-0.81970 0.95829-0.65739
   1  -5   2  439.61    3.53   1 0.40562-0.34693 0.18476-0.58046 0.95857-0.87162
   2  -8   5   10.67    1.27   1 0.40205-0.22748 0.19167-0.79487 0.95970-0.70054
   3  -9   6    0.09    1.46   1 0.40951-0.08712 0.17713-0.82864 0.95725-0.62728
   3  -7   3   97.78    1.85   1 0.40294-0.05891 0.18996-0.67516 0.95942-0.79093
   3  -5   1   -0.36    1.04   1 0.40180-0.02133 0.19217-0.50976 0.95977-0.89404
   4  -7   3   55.80    1.68   1 0.40488 0.10002 0.18621-0.63024 0.95881-0.76895
   4  -6   2  193.80    2.39   1 0.40266 0.11980 0.19050-0.55034 0.95951-0.82089
   4  -5   1   26.34    1.50   1 0.40720 0.13017 0.18168-0.46050 0.95805-0.87004
   4   0  -1   -0.01    1.39   1 0.41644 0.22891 0.16332-0.00095 0.95462-0.93547
   5  -4   1   15.39    1.67   1 0.40779 0.31629 0.18053-0.32664 0.95785-0.83745
   5  -1   0   12.72    1.63   1 0.40815 0.38045 0.17982-0.06089 0.95772-0.86497
   5   0   0   13.21    1.81   1 0.40650 0.40567 0.18305 0.02678 0.95828-0.85428
  -4   2  10    4.62    1.43   1 0.41484-0.93853 0.16658-0.07685 0.95520-0.39770
  -4   4  10   66.67    2.01   1 0.41380-0.88912 0.16865 0.10246 0.95561-0.37547
  -3   5   6   -0.20    1.29   1 0.41293-0.73480 0.17039 0.20051 0.95594-0.59121
  -2   1   3   47.53    1.62   1 0.40894-0.68537 0.17827-0.14873 0.95740-0.80310
  -1  -4   4 1045.24    7.45   1 0.41611-0.64105 0.16404-0.53870 0.95470-0.77472
  -1   2   1  322.78    3.73   1 0.41026-0.51710 0.17568-0.02893 0.95693-0.89373
  -1   3   1  376.30    3.59   1 0.40879-0.49121 0.17857 0.05929 0.95745-0.88258
  -1   8   4   16.91    1.36   1 0.41202-0.35388 0.17220 0.54134 0.95628-0.64005
   0  -7   6  206.57    2.66   1 0.40904-0.52911 0.17807-0.76733 0.95736-0.66667
   0   6   1    1.38    1.06   1 0.41008-0.25961 0.17603 0.37731 0.95699-0.82678
   1  -9   8   25.94    1.58   1 0.40942-0.39851 0.17734-0.89039 0.95723-0.54512
   1  -6   3  145.28    2.06   1 0.40934-0.36660 0.17748-0.65665 0.95725-0.81985
   1  -4   1 1307.92    6.24   1 0.41305-0.33701 0.17015-0.48218 0.95590-0.91971
   2  -6   2   18.16    1.29   1 0.41290-0.21455 0.17045-0.61419 0.95595-0.85980
   3  -8   4    1.66    1.33   1 0.41149-0.08254 0.17325-0.73858 0.95648-0.73734
   3  -4   0   27.65    1.43   1 0.41196-0.01974 0.17232-0.40695 0.95631-0.93961
   3  -2  -1  100.88    2.12   1 0.41390 0.01822 0.16845-0.22964 0.95557-0.97825
   3   7   2   13.40    2.21   1 0.41388 0.25505 0.16850 0.61033 0.95558-0.68930
   4  -8   4    3.59    1.44   1 0.41243 0.07964 0.17139-0.69604 0.95613-0.71700
   4   1  -1  217.34    4.19   1 0.41774 0.24831 0.16074 0.09271 0.95403-0.92116
   5   1   0    5.96    1.93   1 0.41852 0.41885 0.15916 0.14451 0.95371-0.83842
  -4   3  10   30.65    1.51   1 0.41674-0.91656 0.16281 0.01815 0.95435-0.38575
  -3   6   7   23.56    1.35   1 0.41889-0.70864 0.15845 0.31300 0.95345-0.51620
  -3   7   8   74.94    1.72   1 0.41699-0.67575 0.16229 0.40792 0.95424-0.44342
  -2  -6  10    2.16    2.02   1 0.42577-0.81395 0.14434-0.69647 0.95035-0.44225
  -2  -5   8   97.13    3.38   1 0.42895-0.80832 0.13770-0.61454 0.94879-0.55301
  -2  -1   4   84.74    3.22   1 0.43252-0.74860 0.13014-0.27471 0.94693-0.75319
  -2   3   3  966.56    5.02   1 0.42032-0.64989 0.15555 0.05515 0.95284-0.77498
  -2   7   5  123.69    1.92   1 0.41781-0.53742 0.16064 0.42859 0.95391-0.60759
  -2   8   6    0.72    1.23   1 0.41374-0.50127 0.16883 0.51994 0.95554-0.53476
  -1   7   3  524.63    3.37   1 0.41455-0.38702 0.16720 0.44870 0.95522-0.71070
  -1   9   6    1.52    1.46   1 0.42140-0.32220 0.15334 0.66694 0.95236-0.49884
   0   7   2    2.29    1.10   1 0.41739-0.23528 0.16149 0.49101 0.95408-0.75065
   0   8   3   10.61    1.25   1 0.41509-0.20087 0.16612 0.58307 0.95501-0.67859
   1  -7   4   18.02    1.44   1 0.41994-0.39144 0.15633-0.71837 0.95300-0.76566
   1   2  -1  280.57    6.13   1 0.42546-0.22343 0.14498 0.07181 0.95050-0.96859
   2  -7   3   71.11    1.56   1 0.41778-0.23439 0.16071-0.68730 0.95392-0.80702
   2  -5   1    1.93    0.85   1 0.41554-0.20117 0.16522-0.52753 0.95483-0.90903
   3   6   1    1.74    1.79   1 0.42193 0.21641 0.15226 0.52843 0.95213-0.75962
   4  -4   0   -0.73    1.29   1 0.42132 0.13611 0.15350-0.34839 0.95240-0.91635
   4  -1  -1    4.06    1.16   1 0.41773 0.20176 0.16081-0.08959 0.95394-0.94410
   5  -7   3    0.26    1.45   1 0.42113 0.25031 0.15390-0.55545 0.95248-0.74392
   5  -6   2    1.17    1.40   1 0.42090 0.26573 0.15436-0.47190 0.95258-0.79378
   5  -2   0    5.46    1.19   1 0.41599 0.34937 0.16432-0.13302 0.95465-0.87356
  -4   1  11   27.33    1.85   1 0.42613-0.96490 0.14359-0.13647 0.95027-0.34295
  -4   4  11   33.48    1.92   1 0.42608-0.89429 0.14369 0.13493 0.95030-0.30820
  -3   4   6  101.78    1.77   1 0.42315-0.76816 0.14976 0.13224 0.95167-0.59789
  -2   2   3  396.28    3.57   1 0.42169-0.67491 0.15274-0.03322 0.95233-0.78592
  -1  -5   5  173.71    3.00   1 0.42592-0.66622 0.14404-0.60186 0.95038-0.72010
  -1  -3   3  282.78    4.77   1 0.42920-0.63802 0.13718-0.42881 0.94876-0.81920
   0  -5   3   43.10    1.67   1 0.42429-0.51797 0.14740-0.57766 0.95114-0.82341
   0   9   5   73.75    1.89   1 0.42406-0.17215 0.14787 0.70818 0.95125-0.54078
   1   5   0  277.33    3.30   1 0.42455-0.14322 0.14687 0.34981 0.95102-0.87299
   1   8   3    3.95    1.40   1 0.42845-0.05266 0.13875 0.65456 0.94914-0.65071
   2  -9   6    1.97    1.22   1 0.42207-0.26334 0.15197-0.84047 0.95216-0.64339
   2   8   3   10.07    1.90   1 0.42501 0.11240 0.14591 0.68827 0.95081-0.63292
   3  -9   5   12.96    1.51   1 0.42571-0.11212 0.14447-0.79377 0.95048-0.68265
   5  -5   1   14.36    1.63   1 0.42753 0.27331 0.14067-0.37492 0.94959-0.84178
   5  -3   0    8.90    1.47   1 0.42821 0.31339 0.13926-0.19880 0.94926-0.87994
  -4   2  11   27.70    1.82   1 0.43196-0.94747 0.13147-0.03385 0.94733-0.32839
  -4   3  11   76.43    2.15   1 0.43136-0.92312 0.13273 0.05563 0.94764-0.31707
  -3   2   6  382.54    3.26   1 0.43019-0.82281 0.13519-0.03465 0.94824-0.61754
  -3   3   6    5.66    1.08   1 0.42973-0.79849 0.13618 0.05471 0.94848-0.60611
  -3   7   9   20.77    1.44   1 0.42982-0.67980 0.13598 0.44224 0.94843-0.37562
  -2   8   7   10.87    1.36   1 0.42957-0.50933 0.13651 0.55894 0.94856-0.46671
  -1  -7   8   47.94    2.00   1 0.43136-0.69541 0.13273-0.74860 0.94764-0.55415
  -1   5   2  343.05    2.83   1 0.42971-0.45772 0.13622 0.29048 0.94849-0.78902
  -1   8   5    2.37    1.32   1 0.43430-0.36694 0.12648 0.59426 0.94606-0.56612
   0  -8   7  287.04    3.15   1 0.43499-0.56862 0.12499-0.79753 0.94568-0.60518
   0  -6   4  240.53    2.82   1 0.43128-0.54090 0.13289-0.64628 0.94768-0.76961
   0  -4   2  414.37    3.87   1 0.42999-0.50792 0.13562-0.48298 0.94835-0.87108
   0   3   0 1213.08    7.02   1 0.42968-0.35852 0.13627 0.13588 0.94850-0.91430
   1  -9   7  407.82    3.48   1 0.43049-0.42531 0.13456-0.85462 0.94809-0.59742
   2  -8   4    1.92    1.09   1 0.42901-0.26220 0.13769-0.74907 0.94885-0.75160
   2  -4   0  258.68    2.64   1 0.42831-0.19748 0.13916-0.41662 0.94920-0.95434
   2  -2  -1  162.40    2.51   1 0.42836-0.15841 0.13905-0.24240 0.94917-0.99299
   3  -7   2    3.01    1.31   1 0.43180-0.09514 0.13180-0.62305 0.94741-0.84060
   3  -6   1   83.04    1.81   1 0.43326-0.07943 0.12869-0.53780 0.94663-0.89138
   4  -7   2   71.24    1.77   1 0.43120 0.06859 0.13307-0.58269 0.94772-0.82063
   4  -6   1    3.43    1.39   1 0.43343 0.08178 0.12833-0.49635 0.94654-0.87012
   4  -2  -1   -0.97    1.07   1 0.42954 0.16715 0.13657-0.15340 0.94858-0.95024
  -4   1  12   -1.26    1.70   1 0.43985-0.97384 0.11372-0.10333 0.94270-0.27229
  -3   5   7  269.64    2.55   1 0.43429-0.74710 0.12577 0.25504 0.94592-0.51834
  -3   6   8   57.73    1.59   1 0.43515-0.71687 0.12391 0.35536 0.94544-0.44485
  -2   6   5  435.33    3.02   1 0.43953-0.58213 0.11441 0.38434 0.94290-0.60705
  -2   7   6   10.16    1.17   1 0.43710-0.54937 0.11970 0.47604 0.94433-0.53677
  -1  -8  10   10.58    1.81   1 0.44125-0.71404 0.11064-0.80248 0.94185-0.43714
   0  -9   9    5.35    1.68   1 0.44000-0.58209 0.11340-0.86090 0.94262-0.48981
   0   8   4   84.69    2.04   1 0.43881-0.21771 0.11600 0.64145 0.94333-0.60507
   1  -8   5    0.58    1.00   1 0.43493-0.42280 0.12438-0.77005 0.94556-0.70736
   1  -3   0   24.67    1.33   1 0.43742-0.34520 0.11902-0.34788 0.94414-0.95801
   1   0  -1 7932.93   30.38   1 0.44338-0.28822 0.10595-0.07046 0.94052-0.98163
   1   6   1    5.96    1.41   1 0.43930-0.12686 0.11493 0.47987 0.94304-0.79191
   1   7   2   20.45    1.54   1 0.43804-0.09368 0.11767 0.57555 0.94378-0.71995
   2   5   0  181.94    3.22   1 0.43988 0.00397 0.11367 0.42490 0.94269-0.84414
   2   7   2    2.01    1.57   1 0.43903 0.06888 0.11551 0.62148 0.94320-0.69851
   3  -8   3    2.44    1.18   1 0.43727-0.11588 0.11933-0.69487 0.94423-0.78766
   3  -3  -1   39.12    1.45   1 0.43638-0.02784 0.12127-0.27312 0.94474-0.97855
   4  -8   3    4.91    1.27   1 0.43496 0.04932 0.12431-0.65817 0.94554-0.76833
  -4   2  12   27.33    1.77   1 0.44427-0.95098 0.10432 0.00481 0.94003-0.25887
  -3   4   7   31.29    1.44   1 0.44631-0.78190 0.09976 0.19310 0.93870-0.52307
  -2   8   8  279.00    2.71   1 0.44187-0.51276 0.10963 0.59434 0.94154-0.39809
  -1  -6   6  166.90    2.85   1 0.44487-0.70241 0.10297-0.64276 0.93964-0.65809
  -1   6   3  105.93    1.81   1 0.44068-0.43660 0.11226 0.41338 0.94228-0.70913
  -1   7   4  180.96    2.21   1 0.44050-0.40474 0.11265 0.51115 0.94238-0.63630
   0  -7   5  188.68    2.56   1 0.44482-0.57230 0.10310-0.69908 0.93967-0.71045
   0   5   1   58.16    1.60   1 0.44126-0.31439 0.11097 0.35042 0.94192-0.82342
   0   9   6   54.38    1.80   1 0.44066-0.18024 0.11229 0.75111 0.94228-0.46971
   2  -9   5   -0.13    1.23   1 0.44255-0.28734 0.10814-0.80063 0.94112-0.69496
   2   6   1   54.46    2.02   1 0.44768 0.02903 0.09669 0.53956 0.93778-0.76655
   3  -5   0   41.38    1.39   1 0.44122-0.07223 0.11107-0.43802 0.94194-0.93727
   4  -9   4   14.75    1.55   1 0.44241 0.02516 0.10843-0.72379 0.94120-0.71443
   4  -5   0  169.74    2.17   1 0.44212 0.08891 0.10908-0.39369 0.94139-0.91605
   4  -3  -1  216.83    2.58   1 0.44309 0.12753 0.10695-0.21818 0.94078-0.95334
   4   2  -1  515.39    8.79   1 0.46142 0.22837 0.06481 0.27869 0.92749-0.88348
   5  -7   2   15.53    1.49   1 0.44266 0.21888 0.10790-0.51594 0.94105-0.79338
   5  -4   0   -0.86    1.25   1 0.44216 0.27789 0.10900-0.25694 0.94136-0.88353
   5   2   0   -0.23    2.35   1 0.46973 0.39454 0.04458 0.35163 0.92019-0.79536
  -3   5   8   37.62    1.47   1 0.45046-0.75614 0.09015 0.29859 0.93588-0.44698
  -3   6   9   45.04    1.61   1 0.44767-0.71983 0.09646 0.39252 0.93781-0.37595
  -2   8   9   15.40    1.59   1 0.45123-0.51570 0.08839 0.62275 0.93533-0.32940
  -1   4   2  113.89    1.88   1 0.45067-0.50240 0.08965 0.24644 0.93572-0.78775
  -1   8   6    2.71    1.29   1 0.44912-0.37405 0.09319 0.63863 0.93681-0.49480
   0   2   0  192.91    3.58   1 0.44943-0.40168 0.09249 0.08970 0.93660-0.91385
   0   6   2   38.23    1.39   1 0.45024-0.29203 0.09065 0.46964 0.93603-0.74416
   0   7   3   35.04    1.34   1 0.44835-0.25748 0.09494 0.56380 0.93735-0.67224
   1  -6   2  358.29    3.06   1 0.45090-0.41460 0.08913-0.57513 0.93556-0.86078
   1   8   4   11.94    1.53   1 0.45227-0.06819 0.08599 0.71452 0.93458-0.57502
   2  -7   2   52.35    1.41   1 0.44951-0.27494 0.09230-0.62691 0.93654-0.85128
   2  -6   1    8.60    1.07   1 0.45048-0.26015 0.09009-0.54218 0.93586-0.90123
   2   3  -1  642.35    8.27   1 0.46022-0.07159 0.06742 0.28221 0.92846-0.91432
   3  -9   4   59.23    1.69   1 0.44705-0.14450 0.09786-0.75800 0.93822-0.73186
   5  -6   1   21.57    1.44   1 0.44688 0.22919 0.09823-0.42508 0.93834-0.84174
  -3   3   7    1.17    1.11   1 0.45533-0.81632 0.07904 0.12083 0.93225-0.52755
  -3   6  10   25.63    1.53   1 0.45729-0.72347 0.07448 0.42055 0.93074-0.30661
  -2   7   7   11.88    1.23   1 0.45291-0.55599 0.08466 0.51983 0.93405-0.46344
   0  -3   1    6.28    1.31   1 0.45663-0.51889 0.07603-0.33988 0.93126-0.90448
   0   8   5   73.37    2.00   1 0.45820-0.22861 0.07233 0.69247 0.93002-0.52999
   1  -9   6   19.44    1.47   1 0.45285-0.45628 0.08480-0.81295 0.93410-0.64577
   1  -7   3   55.67    1.51   1 0.45411-0.43346 0.08189-0.65155 0.93317-0.80814
   1  -5   1  199.69    2.30   1 0.45579-0.40310 0.07797-0.48044 0.93190-0.90701
   2  -8   3   18.37    1.27   1 0.45484-0.29573 0.08020-0.69789 0.93262-0.79729
   2  -3  -1  566.82    4.05   1 0.45473-0.20800 0.08044-0.27460 0.93270-0.98750
   3  -4  -1  276.36    2.75   1 0.45829-0.07358 0.07213-0.31493 0.92995-0.97574
   4  -8   2   21.18    1.49   1 0.45760 0.01830 0.07374-0.61467 0.93050-0.81623
   4  -7   1   91.96    1.94   1 0.45737 0.03456 0.07429-0.53186 0.93068-0.86635
   5  -5   0    1.31    1.46   1 0.45667 0.23706 0.07593-0.31758 0.93122-0.88431
   5  -1  -1   44.79    2.14   1 0.46061 0.31995 0.06662 0.04647 0.92808-0.89705
  -3   1   7  754.61    4.72   1 0.46050-0.86846 0.06666-0.04726 0.92819-0.54706
  -3   2   7   59.10    1.63   1 0.46069-0.84474 0.06621 0.04409 0.92803-0.53557
  -3   4   8  267.62    2.72   1 0.46419-0.79174 0.05782 0.24240 0.92509-0.44734
  -3   5   9   33.37    1.58   1 0.46354-0.75916 0.05938 0.33973 0.92565-0.37551
  -2   3   4    8.69    1.01   1 0.46232-0.68340 0.06233 0.15683 0.92669-0.68803
  -2   6   6  145.60    1.93   1 0.45916-0.59356 0.06983 0.43679 0.92927-0.53173
  -1  -8   9    5.38    1.62   1 0.46674-0.74807 0.05163-0.75066 0.92286-0.47792
  -1   7   5   27.44    1.33   1 0.46043-0.41583 0.06684 0.56559 0.92825-0.56108
  -1   8   7   51.19    1.63   1 0.46228-0.37738 0.06243 0.67707 0.92672-0.42549
   0  -9   8   46.81    1.93   1 0.46078-0.61122 0.06600-0.82067 0.92796-0.53594
   0  -8   6   24.17    1.57   1 0.46221-0.60526 0.06258-0.74183 0.92677-0.64673
   1  -8   4   24.23    1.41   1 0.46232-0.45951 0.06233-0.71505 0.92669-0.74935
   2 -10   6    8.81    1.42   1 0.45900-0.32358 0.07023-0.84655 0.92940-0.63224
   2  -5   0   17.14    1.03   1 0.45948-0.25253 0.06908-0.43754 0.92901-0.94562
   3  -8   2    1.20    1.11   1 0.46233-0.14879 0.06230-0.64636 0.92667-0.83244
   3  -7   1  115.69    1.83   1 0.46081-0.13183 0.06592-0.56650 0.92793-0.88311
   4  -9   3   -0.24    1.38   1 0.46117 0.00274 0.06507-0.68518 0.92764-0.76245
   4  -6   0    3.83    1.37   1 0.46205 0.04506 0.06297-0.43788 0.92691-0.91128
   4  -4  -1   27.83    1.32   1 0.45925 0.08851 0.06963-0.27008 0.92920-0.95420
   5  -2  -1   16.16    1.49   1 0.46065 0.29677 0.06631-0.04367 0.92807-0.90842
  -3  -3  10   21.03    2.60   1 0.48507-0.96383 0.00498-0.32717 0.90438-0.38304
  -3  -1   8   16.46    1.81   1 0.47234-0.91996 0.03792-0.19494 0.91783-0.49794
  -3   6  11   22.43    1.40   1 0.46474-0.72122 0.05662 0.44772 0.92477-0.23965
  -2  -6   9  121.65    3.82   1 0.47956-0.87411 0.01950-0.57993 0.91050-0.46475
  -2   7   8   32.27    1.45   1 0.46494-0.55867 0.05615 0.55758 0.92460-0.39232
  -1  -7   7    5.41    1.40   1 0.46760-0.74070 0.04967-0.67169 0.92225-0.59089
  -1   5   3    0.69    0.92   1 0.46510-0.48543 0.05575 0.37938 0.92446-0.70246
  -1   6   4 2641.25    7.06   1 0.46636-0.45479 0.05271 0.48064 0.92336-0.62884
   1  -1  -1  501.70    5.63   1 0.46896-0.33724 0.04634-0.10072 0.92102-0.97375
   1   4   0   30.30    1.64   1 0.46657-0.20917 0.05219 0.35319 0.92317-0.85676
   1   7   3   66.19    1.85   1 0.46762-0.11634 0.04963 0.65194 0.92224-0.63568
   2  -9   4    4.06    1.25   1 0.46453-0.32211 0.05713-0.75841 0.92496-0.73924
   2   7   3   57.21    1.95   1 0.47165 0.04200 0.03966 0.70459 0.91849-0.61074
   3  -9   3   62.62    1.69   1 0.46729-0.16916 0.05042-0.71578 0.92252-0.77759
   3  -6   0  184.85    2.16   1 0.46609-0.12122 0.05336-0.47100 0.92360-0.92999
   5  -7   1   40.87    1.70   1 0.46573 0.18632 0.05423-0.47179 0.92392-0.83844
   5  -3  -1   36.90    1.46   1 0.46617 0.26714 0.05317-0.12161 0.92353-0.91548
   5   0  -1   34.54    2.12   1 0.47056 0.33383 0.04238 0.16391 0.91953-0.87653
  -3   3   8   15.75    1.45   1 0.47521-0.82816 0.03091 0.17527 0.91508-0.44913
  -3   5  10   12.61    1.40   1 0.47346-0.76376 0.03533 0.36804 0.91681-0.30427
  -2   2   4   41.04    1.38   1 0.47261-0.71867 0.03746 0.08922 0.91764-0.69004
  -2   6   7   -0.63    1.16   1 0.47306-0.60265 0.03634 0.47907 0.91721-0.45752
  -2   7   9    2.60    1.26   1 0.47371-0.56120 0.03471 0.58738 0.91657-0.32135
  -1   3   2   56.86    1.59   1 0.47139-0.54716 0.04052 0.20435 0.91881-0.78170
  -1   8   8   32.78    1.50   1 0.47252-0.38352 0.03771 0.70835 0.91773-0.35239
   0  -6   3  127.67    2.18   1 0.47533-0.59213 0.03060-0.55192 0.91496-0.79981
   0   4   1   29.19    1.48   1 0.47195-0.36908 0.03913 0.33264 0.91828-0.81027
   0   7   4  114.75    1.91   1 0.47163-0.27519 0.03992 0.62622 0.91858-0.59086
   0   8   6    1.21    1.29   1 0.47278-0.23497 0.03704 0.73699 0.91747-0.45441
   1 -10   7  148.04    2.51   1 0.47238-0.48957 0.03805-0.84872 0.91786-0.57943
   1  -9   5    0.21    1.35   1 0.47641-0.48860 0.02785-0.76609 0.91386-0.68835
   1  -4   0  252.80    2.81   1 0.47290-0.40350 0.03674-0.35578 0.91736-0.94301
   1   8   5   17.84    1.45   1 0.47114-0.08065 0.04116 0.76608 0.91905-0.49745
   3  -1  -2   23.42    1.37   1 0.47186-0.02369 0.03935-0.01644 0.91836-0.99072
   3   0  -2  180.04    3.31   1 0.47654-0.00466 0.02752 0.08630 0.91373-0.97477
   3   6   2   34.79    2.21   1 0.47614 0.16895 0.02855 0.65988 0.91414-0.65836
   4  -5  -1  179.62    2.31   1 0.47512 0.04929 0.03114-0.32123 0.91517-0.95167
   5  -6   0   93.05    1.97   1 0.47213 0.19903 0.03869-0.36886 0.91811-0.88255
   5  -4  -1   18.06    1.58   1 0.47484 0.23566 0.03184-0.18889 0.91544-0.91897
  -3  -2   9   66.86    2.49   1 0.48632-0.94922 0.00170-0.24031 0.90303-0.43209
  -3   4   9   96.22    1.83   1 0.47755-0.79944 0.02481 0.28001 0.91273-0.37292
  -3   5  11   -0.51    1.43   1 0.47745-0.76420 0.02506 0.39266 0.91283-0.23491
  -2   1   4    9.89    0.99   1 0.47787-0.74708 0.02399 0.01188 0.91240-0.69664
  -2   5   6  289.34    2.54   1 0.47876-0.63860 0.02167 0.39315 0.91145-0.52534
  -1   7   6  194.70    2.20   1 0.47651-0.42644 0.02747 0.61156 0.91379-0.48320
  -1   8   9   94.60    2.06   1 0.48034-0.38360 0.01758 0.73562 0.90978-0.28258
   0  -7   4    8.86    1.33   1 0.47944-0.61218 0.01992-0.62442 0.91074-0.74465
   0  -5   2  251.81    3.05   1 0.47948-0.58063 0.01981-0.45740 0.91069-0.84571
   0   6   3  663.05    3.99   1 0.48035-0.31486 0.01755 0.55025 0.90976-0.65511
   1   5   1  427.73    3.76   1 0.48034-0.19174 0.01757 0.48679 0.90977-0.76921
   1   6   2    0.33    1.07   1 0.47772-0.15666 0.02437 0.57902 0.91255-0.69884
   2 -10   5    2.37    1.33   1 0.47715-0.35002 0.02583-0.81067 0.91314-0.67726
   2  -7   1   26.44    1.35   1 0.48010-0.31129 0.01819-0.56051 0.91003-0.88776
   2  -4  -1  506.80    3.51   1 0.47774-0.25393 0.02433-0.30874 0.91253-0.97882
   3 -10   4    5.19    1.41   1 0.47664-0.19435 0.02715-0.77635 0.91367-0.71947
   3  -5  -1  369.35    2.90   1 0.47774-0.11535 0.02433-0.35689 0.91253-0.96916
   3  -2  -2   10.08    1.20   1 0.47734-0.05198 0.02535-0.09331 0.91295-0.99690
   4  -8   1   93.88    1.87   1 0.47928-0.01004 0.02035-0.56754 0.91091-0.85784
   4  -2  -2    0.61    1.22   1 0.47985 0.10606 0.01884-0.04620 0.91030-0.97216
   4  -1  -2  211.14    3.00   1 0.48117 0.12977 0.01538 0.04994 0.90886-0.96013
  -3  -4  12    3.64    2.57   1 0.49987-0.98774-0.03761-0.35917 0.88486-0.25138
  -3   1   8  719.60    4.52   1 0.48689-0.88715-0.00090 0.02691 0.90193-0.45890
  -3   2   8  243.32    2.58   1 0.48265-0.85910 0.01049 0.10654 0.90684-0.45228
  -3   5  12   13.07    1.54   1 0.48495-0.75868 0.00434 0.41690 0.90421-0.16886
  -2   6   8   35.66    1.49   1 0.48558-0.60403 0.00265 0.51972 0.90348-0.38242
  -2   7  10   10.10    1.33   1 0.48115-0.56037 0.01448 0.61270 0.90851-0.25245
   0  -9   7   70.19    2.00   1 0.48225-0.63951 0.01156-0.77449 0.90729-0.57868
   0   5   2   19.39    1.25   1 0.48211-0.34787 0.01194 0.45714 0.90745-0.72651
   0   8   7    6.50    1.32   1 0.48329-0.23787 0.00879 0.77316 0.90612-0.38263
   1  -7   2   16.54    1.33   1 0.48548-0.47350 0.00293-0.58024 0.90360-0.83972
   1   8   6   -1.45    1.56   1 0.48477-0.08733 0.00484 0.80989 0.90443-0.41996
   2  -9   3    9.32    1.43   1 0.48558-0.35076 0.00264-0.71198 0.90347-0.77915
   2  -8   2  248.70    2.47   1 0.48076-0.32913 0.01549-0.64113 0.90893-0.83679
   2  -6   0  134.20    2.00   1 0.48515-0.30280 0.00380-0.46330 0.90398-0.93190
   2   6   2    3.84    1.42   1 0.48721-0.00369-0.00176 0.64708 0.90155-0.66747
   3  -8   1    1.91    1.25   1 0.48651-0.18097 0.00014-0.59371 0.90239-0.87144
   3   5   1    8.61    1.88   1 0.49080 0.12267-0.01167 0.60157 0.89712-0.71525
   4  -9   2   81.23    1.90   1 0.48071-0.02786 0.01563-0.64670 0.90899-0.80608
   4  -7   0    6.98    1.17   1 0.48214 0.00167 0.01185-0.47759 0.90741-0.90485
   4  -3  -2   53.24    1.69   1 0.48611 0.07706 0.00123-0.11935 0.90286-0.97770
   5  -5  -1  140.30    2.43   1 0.48486 0.20053 0.00459-0.25408 0.90432-0.91952
  -3   3   9   74.83    1.58   1 0.48843-0.83405-0.00571 0.22051 0.89968-0.37174
  -3   4  10    0.73    1.17   1 0.48744-0.79967-0.00300 0.31670 0.90088-0.29905
  -1  -8   8    9.31    1.66   1 0.49200-0.77951-0.01561-0.69106 0.89519-0.51483
  -1  -6   5 2000.34    8.95   1 0.49153-0.75563-0.01429-0.53458 0.89579-0.67764
  -1  -5   4  171.49    2.95   1 0.48971-0.73807-0.00925-0.45608 0.89809-0.73020
  -1   2   2   77.78    1.94   1 0.48918-0.58841-0.00778 0.16191 0.89875-0.77365
  -1   4   3    3.12    0.96   1 0.48792-0.53211-0.00431 0.34908 0.90030-0.68950
  -1   6   5   24.06    1.28   1 0.48592-0.46585 0.00115 0.53945 0.90270-0.54626
  -1   7   7   92.48    1.73   1 0.48771-0.42943-0.00375 0.65118 0.90055-0.40872
   0  -8   5  164.22    2.52   1 0.48873-0.63775-0.00655-0.68067 0.89930-0.68261
   0   7   5  198.38    2.41   1 0.48793-0.28309-0.00434 0.67921 0.90028-0.51117
   1 -10   6    5.73    1.72   1 0.49028-0.51788-0.01082-0.80958 0.89737-0.62141
   1  -8   3   43.31    1.36   1 0.48805-0.49084-0.00468-0.65530 0.90013-0.78587
   1  -6   1    0.97    1.01   1 0.48804-0.46010-0.00463-0.49016 0.90016-0.88656
   1  -2  -1  333.59    3.73   1 0.48750-0.37934-0.00315-0.14280 0.90081-0.96517
   1   7   4   52.58    1.61   1 0.48829-0.12868-0.00532 0.71484 0.89985-0.55167
   3  -9   2    6.82    1.23   1 0.48744-0.19807-0.00299-0.67130 0.90088-0.81862
   3  -7   0    0.38    1.11   1 0.48769-0.16630-0.00369-0.50490 0.90057-0.91877
   3  -3  -2  100.36    1.81   1 0.48665-0.08579-0.00083-0.15927 0.90183-0.99808
   3   4   0  259.31    4.81   1 0.49717 0.08524-0.03035 0.52147 0.88824-0.77968
   4  -6  -1  462.07    3.39   1 0.49014 0.01011-0.01043-0.37098 0.89755-0.94613
   4   0  -2  176.37    3.36   1 0.49198 0.14251-0.01557 0.17104 0.89520-0.93567
   5  -7   0    1.74    1.20   1 0.48735 0.15945-0.00276-0.42099 0.90099-0.87767
  -3   4  11   50.71    1.59   1 0.49338-0.79985-0.02038 0.34177 0.89306-0.23002
  -2   5   7   57.35    1.44   1 0.49267-0.64459-0.01835 0.44141 0.89401-0.44607
  -2   6   9   30.13    1.41   1 0.49327-0.60548-0.02005 0.55024 0.89322-0.30978
   0   8   8    2.77    1.39   1 0.49145-0.23788-0.01491 0.80477 0.89559-0.30846
   2 -10   4   28.82    1.49   1 0.49342-0.37300-0.02046-0.77079 0.89302-0.71895
   2  -1  -2  416.26    4.28   1 0.49556-0.20971-0.02660 0.00658 0.89013-0.98378
   2   4   0   21.27    1.75   1 0.49764-0.07763-0.03261 0.48098 0.88725-0.79986
   2   5   1    9.78    1.43   1 0.49715-0.04622-0.03121 0.57781 0.88793-0.72690
   2   7   4    0.09    1.35   1 0.49231 0.02890-0.01735 0.77062 0.89447-0.52382
   3 -10   3    4.75    1.35   1 0.49260-0.21896-0.01815-0.73891 0.89410-0.76070
   4  -4  -2   15.93    1.35   1 0.49399 0.04596-0.02211-0.18653 0.89225-0.97885
   4   5   2    6.73    2.28   1 0.50006 0.28387-0.03975 0.67916 0.88376-0.61957
   5   1  -1    0.38    2.03   1 0.50357 0.32638-0.05027 0.34733 0.87848-0.82581
  -3   2   9  284.86    2.68   1 0.49705-0.86603-0.03168 0.15719 0.88762-0.37114
  -3   3  10   13.69    1.17   1 0.49783-0.83491-0.03396 0.25869 0.88652-0.29719
  -3   4  12   10.07    1.30   1 0.49781-0.79548-0.03389 0.36518 0.88655-0.16142
  -2   4   6   34.47    1.29   1 0.49592-0.67818-0.02839 0.35349 0.88921-0.51407
  -2   6  10   -0.72    1.25   1 0.49922-0.60458-0.03805 0.57534 0.88452-0.23830
  -1  -7   6    2.36    1.46   1 0.49999-0.78036-0.04033-0.58883 0.88340-0.61450
  -1   6   6   23.10    1.39   1 0.49969-0.47151-0.03943 0.58859 0.88384-0.46531
  -1   7   8   16.36    1.33   1 0.49643-0.42902-0.02985 0.68525 0.88850-0.33438
   0  -4   1  249.17    2.98   1 0.49605-0.58256-0.02875-0.32627 0.88903-0.87445
   1  -9   4    0.48    1.14   1 0.49561-0.51619-0.02749-0.71671 0.88964-0.72555
   1  -5   0   48.05    1.33   1 0.49821-0.45421-0.03507-0.37576 0.88598-0.92326
   2  -5  -1   12.98    1.01   1 0.49672-0.29791-0.03069-0.34554 0.88810-0.96672
   2  -2  -2 1445.63    6.81   1 0.49903-0.23726-0.03749-0.07393 0.88479-0.99030
   3  -6  -1  904.39    4.27   1 0.49533-0.15845-0.02668-0.39820 0.89002-0.95994
   3  -4  -2  137.04    1.94   1 0.49692-0.11983-0.03128-0.21958 0.88782-0.99511
   3   1  -2  120.05    3.66   1 0.50584-0.01012-0.05813 0.26067 0.87436-0.92419
   4  -9   1   15.07    1.47   1 0.49788-0.05507-0.03409-0.60548 0.88646-0.84503
   4  -8   0   16.60    1.50   1 0.49912-0.04087-0.03775-0.51977 0.88467-0.89413
   5  -6  -1   16.48    1.45   1 0.49578 0.16603-0.02798-0.31227 0.88940-0.91734
   5  -3  -2   63.26    1.87   1 0.50038 0.22413-0.04151-0.03526 0.88281-0.93780
   5  -2  -2    9.10    1.38   1 0.50025 0.24817-0.04113 0.05590 0.88300-0.92516
   6  -3  -1   63.85    2.29   1 0.49732 0.39812-0.03247 0.00687 0.88724-0.85870
   6  -2  -1   36.77    2.26   1 0.50065 0.41804-0.04230 0.10618 0.88242-0.84334
  -3   0   9  319.54    3.45   1 0.50622-0.92248-0.05997 0.00410 0.87322-0.37920
  -3   1   9  266.36    2.92   1 0.50362-0.89593-0.05193 0.08667 0.87739-0.37193
  -2   5   8  121.08    1.81   1 0.50293-0.64580-0.04984 0.48223 0.87845-0.36866
  -2   6  11   52.34    1.72   1 0.50330-0.59889-0.05096 0.59766 0.87788-0.17095
  -1  -4   3    1.50    1.20   1 0.50310-0.73672-0.05035-0.33130 0.87820-0.76029
  -1   7   9   56.45    1.56   1 0.50225-0.42768-0.04776 0.71180 0.87951-0.26456
   0  -9   6   43.09    1.86   1 0.50159-0.66860-0.04577-0.72435 0.88051-0.61339
   0   3   1  286.81    3.30   1 0.50199-0.42238-0.04699 0.32750 0.87990-0.78390
   0   6   4   36.82    1.39   1 0.49999-0.32542-0.04098 0.61691 0.88291-0.56657
   0   7   6   83.70    1.71   1 0.50027-0.28599-0.04181 0.72410 0.88250-0.43178
   1  -3  -1  390.82    3.68   1 0.50358-0.41995-0.05181-0.18484 0.87745-0.95365
   1   6   3   57.22    1.57   1 0.50185-0.17276-0.04657 0.65756 0.88011-0.60549
   1   7   5    3.63    1.43   1 0.50252-0.13455-0.04858 0.76697 0.87910-0.46835
   2  -8   1  149.23    2.01   1 0.50256-0.36006-0.04870-0.58442 0.87903-0.86797
   2   0  -2  870.33    7.31   1 0.50401-0.19468-0.05314 0.12291 0.87677-0.95890
   3   6   3   30.72    1.92   1 0.50475 0.14913-0.05540 0.75095 0.87560-0.55890
   4  -7  -1   19.62    1.47   1 0.50397-0.02937-0.05299-0.42115 0.87684-0.93693
   4  -5  -2   11.73    1.28   1 0.50322 0.01263-0.05072-0.24975 0.87801-0.97637
   5  -8   0    0.35    1.26   1 0.50104 0.12172-0.04412-0.46951 0.88135-0.86991
   5  -4  -2   67.13    1.94   1 0.50359 0.19752-0.05185-0.11503 0.87743-0.94406
  -3  -3  11   19.87    2.18   1 0.51549-0.98751-0.08995-0.22261 0.85681-0.27339
  -3  -2  10    6.70    1.69   1 0.51291-0.96969-0.08138-0.14848 0.86161-0.32870
  -3   2  10   53.80    1.67   1 0.50737-0.86862-0.06360 0.19692 0.87125-0.29305
  -3   3  11    0.82    1.22   1 0.50531-0.83396-0.05719 0.28836 0.87461-0.22231
  -2  -5   7   18.69    2.42   1 0.51740-0.90583-0.09638-0.38749 0.85313-0.51968
  -2  -2   5   81.51    3.62   1 0.52015-0.85265-0.10590-0.12136 0.84758-0.60348
  -2   2   5  809.80    4.53   1 0.50521-0.74264-0.05688 0.19289 0.87477-0.58455
  -1   1   2  526.86    5.15   1 0.50618-0.62876-0.05990 0.12381 0.87320-0.75947
  -1   7  10   18.93    1.48   1 0.50689-0.42453-0.06209 0.73400 0.87204-0.19524
   0  -7   3   86.98    1.91   1 0.50885-0.65165-0.06829-0.54354 0.86875-0.76522
   0   5   3  406.02    3.23   1 0.50834-0.36538-0.06666 0.54415 0.86962-0.62663
   1 -10   5    2.15    1.28   1 0.50566-0.54136-0.05827-0.76806 0.87404-0.66026
   2  -9   2    7.65    1.23   1 0.50467-0.37864-0.05522-0.66038 0.87563-0.81590
   2  -7   0   58.89    1.43   1 0.50551-0.34751-0.05782-0.49259 0.87428-0.91442
   2  -3  -2   15.09    1.10   1 0.50656-0.26817-0.06108-0.14092 0.87258-0.98947
   2   7   5  206.98    2.93   1 0.50664 0.02379-0.06133 0.82143 0.87244-0.44207
   3  -9   1   33.60    1.46   1 0.50562-0.22479-0.05816-0.62390 0.87411-0.85475
   3  -8   0  144.99    1.99   1 0.50595-0.20894-0.05919-0.53978 0.87357-0.90382
   5  -7  -1   54.93    1.66   1 0.50662 0.13100-0.06125-0.36970 0.87249-0.91122
   5  -1  -2    0.28    1.50   1 0.50805 0.26541-0.06575 0.17210 0.87011-0.90152
  -3   3  12   50.16    1.74   1 0.50961-0.83083-0.07088 0.31066 0.86748-0.15342
  -3   3  13   19.73    1.55   1 0.51205-0.82625-0.07876 0.32632 0.86319-0.08769
  -2   4   7    9.09    1.07   1 0.50972-0.68447-0.07125 0.40428 0.86728-0.43067
  -2   5   9   29.78    1.27   1 0.51063-0.64612-0.07417 0.51446 0.86570-0.29425
  -1  -2   2  109.92    4.51   1 0.51975-0.71300-0.10468-0.10346 0.84844-0.76932
  -1   3   3  371.00    3.17   1 0.50983-0.57697-0.07160 0.32493 0.86709-0.66815
  -1   6   7    0.11    1.15   1 0.50973-0.47449-0.07127 0.62937 0.86727-0.38568
   0  -8   4  171.70    2.56   1 0.51265-0.67135-0.08072-0.61430 0.86211-0.70777
   0  -6   2   12.61    1.10   1 0.51056-0.63720-0.07393-0.45487 0.86583-0.81167
   0   4   2   16.42    1.11   1 0.51086-0.40008-0.07491 0.45389 0.86530-0.69595
   0   7   7   16.03    1.36   1 0.50957-0.28792-0.07078 0.76097 0.86754-0.35467
   1  -8   2    3.26    1.01   1 0.51088-0.52245-0.07496-0.59325 0.86527-0.81299
   1  -7   1    2.82    1.19   1 0.51206-0.50804-0.07879-0.50699 0.86317-0.86182
   1   3   0   18.14    1.45   1 0.51160-0.27756-0.07730 0.39207 0.86399-0.80896
   1   5   2  201.77    2.59   1 0.51280-0.21551-0.08119 0.59313 0.86185-0.66020
   2 -10   3    2.52    1.20   1 0.50984-0.39879-0.07163-0.72817 0.86708-0.75603
   2   6   3  117.27    2.29   1 0.51083-0.01963-0.07480 0.72817 0.86536-0.56981
   3 -10   2    0.77    1.33   1 0.51016-0.24473-0.07265-0.69742 0.86652-0.79975
   3  -7  -1   52.19    1.42   1 0.51058-0.19771-0.07402-0.44180 0.86578-0.94614
   3  -5  -2  356.80    2.79   1 0.50893-0.15625-0.06872-0.27343 0.86864-0.98889
   5  -5  -2   34.55    1.52   1 0.50964 0.16789-0.07101-0.18628 0.86741-0.94599
  -3   1  10   30.53    1.39   1 0.51454-0.89986-0.08738 0.12991 0.85827-0.29127
  -3   2  11   10.66    1.26   1 0.51432-0.86772-0.08665 0.22842 0.85868-0.21815
  -2  -7  10    0.99    2.34   1 0.52363-0.93662-0.11894-0.52349 0.83977-0.34394
  -2   1   5  133.89    2.32   1 0.51649-0.77768-0.09395 0.13950 0.85454-0.57602
  -2   5  10   48.05    1.68   1 0.51602-0.64368-0.09236 0.54047 0.85544-0.22195
  -1  -8   7   18.02    1.62   1 0.51515-0.81250-0.08942-0.62450 0.85712-0.53739
   0  -2   0  204.40    3.71   1 0.51584-0.56224-0.09174-0.08901 0.85580-0.87977
   0   6   5  448.83    3.06   1 0.51435-0.33217-0.08676 0.67102 0.85861-0.48091
   0   7   8   -0.36    1.44   1 0.51591-0.28643-0.09197 0.79117 0.85566-0.27967
   1  -9   3    5.28    1.18   1 0.51438-0.54157-0.08684-0.66360 0.85857-0.75736
   1   7   6  313.86    2.93   1 0.51373-0.13779-0.08471 0.80933 0.85976-0.38796
   2  -6  -1    3.68    1.05   1 0.51321-0.33986-0.08297-0.38381 0.86074-0.95117
   2  -4  -2   18.89    1.19   1 0.51666-0.30223-0.09449-0.19920 0.85422-0.98349
   2   7   6    7.07    1.68   1 0.51732 0.02062-0.09674 0.86417 0.85293-0.36008
   4  -9   0    9.59    1.38   1 0.51449-0.07887-0.08721-0.56017 0.85836-0.87954
   4  -6  -2  132.39    2.00   1 0.51356-0.02231-0.08415-0.30666 0.86008-0.97098
   4   4   1   15.43    2.23   1 0.52450 0.22806-0.12210 0.66382 0.83784-0.64560
   5  -6  -2   55.86    1.92   1 0.51706 0.13663-0.09586-0.25287 0.85344-0.94404
  -3   0  10   74.03    1.94   1 0.51915-0.92811-0.10288 0.05488 0.84915-0.29330
  -3   2  12   73.09    1.74   1 0.51871-0.86475-0.10135 0.25108 0.85005-0.14759
  -2   4   8  185.89    2.07   1 0.51931-0.68670-0.10343 0.44508 0.84883-0.35030
  -2   5  11   72.92    1.65   1 0.51967-0.63967-0.10469 0.56080 0.84809-0.15257
  -1   6   8  172.96    2.06   1 0.51753-0.47433-0.09731 0.66225 0.85239-0.30961
   0  -9   5    7.41    1.47   1 0.52068-0.69546-0.10823-0.66985 0.84599-0.64175
   0  -5   1  107.95    2.14   1 0.52078-0.63093-0.10856-0.33699 0.84580-0.84280
   0   7   9    1.35    1.35   1 0.52082-0.28398-0.10869 0.81479 0.84572-0.20846
   1  -6   0  466.74    3.21   1 0.51826-0.49803-0.09980-0.40210 0.85095-0.90029
   1  -4  -1  500.45    3.68   1 0.51803-0.45803-0.09902-0.22866 0.85140-0.93948
   1   4   1   29.46    1.39   1 0.51816-0.25267-0.09948 0.51266 0.85113-0.72282
   1   6   4   89.43    1.76   1 0.51920-0.18292-0.10307 0.72176 0.84904-0.51276
   3  -6  -2   54.92    1.46   1 0.51991-0.19075-0.10553-0.32739 0.84759-0.97881
   3   6   4    9.64    1.84   1 0.52240 0.13763-0.11430 0.81959 0.84236-0.46311
   4  -8  -1    6.76    1.24   1 0.51754-0.06509-0.09737-0.46729 0.85236-0.92467
   4  -3  -3  169.07    2.45   1 0.52048 0.03478-0.10753-0.01787 0.84641-0.98443
   4  -2  -3    7.96    1.19   1 0.52196 0.05717-0.11275 0.07679 0.84329-0.96992
   4   1  -2    2.39    1.86   1 0.52552 0.13310-0.12562 0.37165 0.83544-0.86459
   5  -8  -1    5.56    1.25   1 0.51824 0.09564-0.09974-0.42265 0.85098-0.90268
  -3  -3  12    1.13    1.84   1 0.52939-0.99306-0.13984-0.16562 0.82656-0.18146
  -3  -2  11    0.46    1.62   1 0.52800-0.97635-0.13454-0.08823 0.82993-0.23486
  -3   1  11   10.91    1.15   1 0.52228-0.89995-0.11354 0.16281 0.84288-0.21331
  -3   2  13  296.33    2.88   1 0.52188-0.85961-0.11212 0.26805 0.84374-0.07916
  -2  -6   8    2.39    2.32   1 0.53271-0.93740-0.15287-0.41356 0.81809-0.43346
  -2   5  12    1.74    1.21   1 0.52199-0.63421-0.11252 0.57640 0.84349-0.08475
  -1   6   9   23.87    1.31   1 0.52268-0.47426-0.11499 0.68694 0.84201-0.23765
   1 -10   4   -0.24    1.22   1 0.52209-0.56297-0.11286-0.72294 0.84329-0.69445
   1   7   7   23.87    1.53   1 0.52166-0.13829-0.11135 0.84363 0.84419-0.31076
   2  -9   1   -0.61    1.13   1 0.52257-0.39963-0.11459-0.60852 0.84225-0.84545
   2  -8   0    3.34    1.09   1 0.52302-0.38781-0.11620-0.52489 0.84127-0.89227
   3 -10   1    2.21    1.29   1 0.52293-0.26480-0.11589-0.65533 0.84147-0.83243
   3  -9   0   28.73    1.43   1 0.52256-0.24816-0.11454-0.57432 0.84228-0.88493
   3  -3  -3   22.47    1.38   1 0.52469-0.13037-0.12223-0.04378 0.83760-0.99613
   3  -2  -3 1315.04    6.11   1 0.52468-0.10761-0.12219 0.04682 0.83763-0.98441
   3   5   2   58.03    2.27   1 0.52589 0.09544-0.12663 0.72415 0.83488-0.59095
   4  -7  -2    5.83    1.35   1 0.52395-0.05332-0.11956-0.35985 0.83923-0.96184
   4  -4  -3   21.60    1.20   1 0.52281 0.01035-0.11542-0.09956 0.84175-0.99053
   5   0  -2   -0.35    1.71   1 0.52681 0.27012-0.13007 0.32685 0.83274-0.85331
   6  -3  -2    1.13    1.77   1 0.52343 0.36402-0.11765 0.08437 0.84040-0.87421
  -3   0  11   91.01    2.01   1 0.52762-0.92797-0.13353 0.09450 0.83074-0.21236
  -3   1  12   13.51    1.20   1 0.52659-0.89558-0.12968 0.18971 0.83315-0.14217
  -3   1  13   40.64    1.79   1 0.52939-0.88979-0.14031 0.20799 0.82644-0.07287
  -2  -1   5    5.65    1.42   1 0.52971-0.83836-0.14157 0.00596 0.82563-0.57004
  -2   3   7   68.16    1.50   1 0.52520-0.72437-0.12451 0.36593 0.83636-0.41087
  -2   4   9   86.13    1.68   1 0.52633-0.68573-0.12869 0.47843 0.83377-0.27330
  -1  -7   5  304.30    3.71   1 0.52930-0.81891-0.13998-0.49833 0.82665-0.61901
  -1  -6   4 1125.68    6.55   1 0.52796-0.80112-0.13483-0.42049 0.82992-0.67304
  -1   6  10   35.31    1.40   1 0.52629-0.46798-0.12855 0.70964 0.83386-0.16798
   0  -3   0 1209.15    6.87   1 0.52855-0.59922-0.13709-0.13431 0.82849-0.86375
   0   5   4    3.61    1.02   1 0.52625-0.37569-0.12841 0.61429 0.83394-0.52866
   0   6   6   95.83    1.68   1 0.52507-0.33707-0.12403 0.71509 0.83666-0.39618
   1   7   8    0.15    1.26   1 0.52647-0.13712-0.12923 0.87092 0.83343-0.23568
   2 -10   2   -0.97    1.18   1 0.52564-0.41929-0.12614-0.68228 0.83535-0.78956
   2  -7  -1   56.47    1.57   1 0.52764-0.37733-0.13361-0.42497 0.83069-0.93200
   2  -5  -2  363.14    2.76   1 0.52645-0.33509-0.12913-0.25475 0.83349-0.97365
   2   5   2    2.26    1.23   1 0.52769-0.06885-0.13383 0.68634 0.83055-0.60887
   2   6   4  105.31    2.13   1 0.52687-0.02750-0.13072 0.79164 0.83250-0.47594
   3  -8  -1  214.64    2.27   1 0.52524-0.23444-0.12465-0.48104 0.83627-0.93051
   3  -4  -3    3.56    1.15   1 0.52825-0.15937-0.13593-0.12455 0.82922-0.99940
   4  -5  -3  145.55    2.22   1 0.52769-0.02041-0.13381-0.17458 0.83056-0.99131
   4  -1  -3  150.91    2.68   1 0.53000 0.07273-0.14268 0.19722 0.82491-0.94013
   4   5   3   13.00    2.21   1 0.52896 0.26388-0.13865 0.78515 0.82750-0.50223
   5  -7  -2   16.14    1.40   1 0.52525 0.10641-0.12468-0.31294 0.83626-0.93855
   5  -4  -3  261.92    2.98   1 0.52866 0.16416-0.13751-0.03828 0.82822-0.95751
   5  -3  -3   85.02    2.05   1 0.52899 0.18795-0.13877 0.05379 0.82741-0.94512
   5   3   1   27.81    3.69   1 0.54428 0.34751-0.20433 0.69595 0.78239-0.58279
   6  -2  -2   10.90    1.95   1 0.52980 0.38072-0.14190 0.19695 0.82541-0.84903
  -3  -3  13   15.78    2.11   1 0.53463-0.99167-0.16089-0.13489 0.81289-0.10454
  -3   0  12    4.26    1.35   1 0.53237-0.92551-0.15172 0.11958 0.81897-0.13823
  -2   4  10    0.39    1.07   1 0.53112-0.68299-0.14674 0.50415 0.82222-0.19860
  -1   2   3   56.49    1.62   1 0.53086-0.62180-0.14572 0.30878 0.82289-0.63572
  -1   5   7   16.53    1.06   1 0.52987-0.51796-0.14187 0.60893 0.82537-0.35622
  -1   6  11   31.33    1.46   1 0.52864-0.46167-0.13713 0.72652 0.82840-0.10089
   0 -10   6    1.82    1.64   1 0.53088-0.72055-0.14579-0.71462 0.82284-0.56728
   1  -9   2   61.63    1.76   1 0.53179-0.56846-0.14938-0.60961 0.82050-0.77987
   1  -8   1   39.59    1.42   1 0.53100-0.55121-0.14625-0.52973 0.82254-0.83188
   1  -5  -1  274.36    2.50   1 0.53051-0.49437-0.14435-0.27420 0.82377-0.92246
   1   6   5  480.54    3.42   1 0.53128-0.18583-0.14739 0.77376 0.82180-0.42376
   3  -7  -2   18.38    1.21   1 0.53085-0.22611-0.14568-0.37840 0.82291-0.96537
   3  -1  -3  287.18    3.35   1 0.53096-0.09081-0.14610 0.15878 0.82264-0.95820
   4  -9  -1   40.44    1.70   1 0.52989-0.10271-0.14194-0.51417 0.82532-0.90836
   5  -5  -3  155.45    2.43   1 0.53096 0.13800-0.14611-0.12057 0.82263-0.96283
   5  -2  -3   32.04    1.85   1 0.53336 0.20768-0.15570 0.16157 0.81634-0.92215
  -3  -1  12  110.73    2.35   1 0.53565-0.95145-0.16578 0.04488 0.80979-0.14065
  -3   0  13   71.85    2.06   1 0.53489-0.91942-0.16262 0.13969 0.81192-0.06993
  -2   3   8    2.36    0.99   1 0.53384-0.72580-0.15830 0.40877 0.81482-0.32652
  -2   4  11   40.67    1.47   1 0.53386-0.67741-0.15836 0.52434 0.81478-0.13059
  -1  -8   6    0.32    1.58   1 0.53781-0.84570-0.17492-0.54998 0.80353-0.54539
  -1  -5   3   36.36    1.74   1 0.53545-0.79264-0.16494-0.30729 0.81036-0.70350
  -1   3   4  808.27    4.37   1 0.53321-0.59227-0.15574 0.41755 0.81652-0.55615
   0  -8   3   13.04    1.19   1 0.53306-0.69959-0.15512-0.54790 0.81693-0.72373
   0  -7   2    1.22    0.97   1 0.53330-0.68380-0.15608-0.46434 0.81629-0.77370
   0   4   3   73.61    1.64   1 0.53485-0.41545-0.16244 0.54908 0.81205-0.58143
   0   6   7   58.68    1.51   1 0.53224-0.33408-0.15183 0.75151 0.81910-0.31851
   1 -10   3   15.05    1.47   1 0.53519-0.58695-0.16385-0.67782 0.81110-0.71963
   1  -7   0   85.83    1.64   1 0.53402-0.53760-0.15902-0.43367 0.81434-0.87408
   1   5   3    0.30    1.07   1 0.53324-0.22881-0.15585 0.67606 0.81645-0.55253
   3  -5  -3   72.09    1.51   1 0.53355-0.18836-0.15711-0.19349 0.81561-0.99660
   3   6   5   -0.44    1.68   1 0.53464 0.13089-0.16159 0.87249 0.81262-0.37092
   4  -8  -2   11.26    1.29   1 0.53359-0.08950-0.15726-0.41597 0.81551-0.94845
   4  -6  -3    9.51    1.24   1 0.53364-0.05122-0.15747-0.24146 0.81537-0.98738
   5  -6  -3    0.06    1.49   1 0.53325 0.10889-0.15590-0.19728 0.81641-0.96276
  -3  -1  13    0.94    1.58   1 0.53806-0.94756-0.17640 0.06062 0.80255-0.07161
  -2   1   6  291.77    3.00   1 0.53817-0.79060-0.17688 0.23226 0.80221-0.46101
  -2   4  12   38.06    1.50   1 0.53556-0.67082-0.16579 0.53905 0.80982-0.06342
  -2   4  13   94.42    1.79   1 0.53603-0.66240-0.16774 0.55015 0.80850-0.00039
  -1   5   8  194.57    2.11   1 0.53592-0.51511-0.16729 0.64231 0.80880-0.27815
   0  -9   4   38.90    1.44   1 0.53659-0.72003-0.17014-0.61501 0.80686-0.66217
   0  -6   1  206.80    2.49   1 0.53830-0.67442-0.17744-0.35858 0.80182-0.80845
   0   2   1 1181.39    7.34   1 0.53582-0.47985-0.16686 0.35667 0.80910-0.72428
   0   5   5  865.81    4.25   1 0.53804-0.37734-0.17635 0.67008 0.80258-0.43701
   0   6   8    2.29    1.16   1 0.53692-0.33200-0.17151 0.77952 0.80592-0.24168
   2 -10   1   10.77    1.41   1 0.53837-0.44600-0.17774-0.63875 0.80161-0.81308
   2  -9   0    1.06    1.12   1 0.53769-0.42611-0.17480-0.55777 0.80365-0.86658
   2  -6  -2  893.69    4.23   1 0.53635-0.37057-0.16912-0.30698 0.80756-0.95949
   2   6   5   16.43    1.44   1 0.53724-0.02855-0.17288 0.84087 0.80498-0.38812
   3 -10   0    0.41    1.26   1 0.53639-0.28588-0.16926-0.61120 0.80747-0.86098
   3  -9  -1  305.20    2.65   1 0.53700-0.27377-0.17186-0.52714 0.80568-0.90794
  -2   3   9    4.34    1.02   1 0.53978-0.72333-0.18423 0.44172 0.79731-0.24838
  -1  -3   2   42.90    2.16   1 0.54215-0.75935-0.19497-0.10372 0.78964-0.72194
  -1   5   9   90.44    1.64   1 0.53972-0.51159-0.18394 0.66708 0.79752-0.20488
   0  -4   0 5720.80   13.00   1 0.53948-0.63516-0.18287-0.17946 0.79828-0.84441
   0   3   2   75.76    1.75   1 0.53946-0.45143-0.18279 0.47096 0.79833-0.64077
   0   6   9   19.94    1.34   1 0.54009-0.32641-0.18560 0.80154 0.79635-0.17114
   1   6   6   17.93    1.29   1 0.53881-0.18456-0.17996 0.81374 0.80032-0.34177
   2  -8  -1  160.83    2.01   1 0.53969-0.41409-0.18384-0.46594 0.79759-0.90933
   2   4   1  200.47    2.99   1 0.54027-0.11162-0.18639 0.64217 0.79578-0.64724
   3  -8  -2   57.07    1.47   1 0.54042-0.25912-0.18707-0.42791 0.79530-0.94857
   3  -6  -3 1030.64    4.43   1 0.53985-0.21918-0.18451-0.25717 0.79711-0.98916
   3   4   1   74.33    2.46   1 0.54405 0.04618-0.20392 0.70254 0.78310-0.61290
   4  -7  -3   49.97    1.49   1 0.54013-0.08087-0.18577-0.30425 0.79623-0.97909
   4   3   0    0.46    2.22   1 0.54999 0.17062-0.23430 0.67572 0.75998-0.64242
   5  -7  -3   23.89    1.42   1 0.54014 0.08110-0.18585-0.26203 0.79617-0.95845
  -2   3  10   91.60    1.64   1 0.54340-0.71966-0.20076 0.46579 0.78513-0.17369
  -1  -9   7   17.47    1.77   1 0.54571-0.86601-0.21196-0.59269 0.77681-0.46946
  -1   5  10   71.59    1.52   1 0.54236-0.50751-0.19591 0.68540 0.78867-0.13314
  -1   5  11   11.37    1.18   1 0.54348-0.50276-0.20114 0.69809 0.78485-0.06869
  -1   5  12    3.45    1.31   1 0.54417-0.49295-0.20446 0.71026 0.78240-0.00299
   0 -10   5   73.72    2.07   1 0.54290-0.73992-0.19843-0.67007 0.78684-0.59396
   0   6  10    9.64    1.22   1 0.54213-0.32099-0.19482 0.81776 0.78946-0.10177
   0   6  11  106.08    1.93   1 0.54277-0.31611-0.19783 0.82860 0.78728-0.03795
   1  -6  -1    2.18    0.95   1 0.54197-0.53050-0.19410-0.31768 0.78998-0.90230
   1   4   2  195.96    2.61   1 0.54441-0.27145-0.20562 0.62697 0.78155-0.59044
   1   6   7  258.73    2.67   1 0.54377-0.18505-0.20252 0.84424 0.78384-0.26058
   2  -3  -3  982.68    4.85   1 0.54222-0.31147-0.19526-0.01452 0.78914-0.96831
   2  -2  -3  419.56    3.59   1 0.54378-0.28961-0.20259 0.08409 0.78378-0.95114
   2   5   3  203.54    2.70   1 0.54380-0.07704-0.20267 0.76551 0.78373-0.49816
   2   6   6   79.92    1.95   1 0.54361-0.03049-0.20175 0.87879 0.78440-0.30218
   3   5   3   14.13    1.55   1 0.54347 0.08529-0.20112 0.80638 0.78486-0.47880
   4  -9  -2    4.08    1.38   1 0.54259-0.12199-0.19695-0.46568 0.78791-0.93304
   5  -1  -3  147.76    2.93   1 0.54380 0.22154-0.20266 0.30159 0.78374-0.87662
  -2   2   8   64.07    1.44   1 0.54617-0.76086-0.21314 0.37309 0.77600-0.29991
  -2   3  11   -0.78    1.11   1 0.54571-0.71476-0.21089 0.48345 0.77770-0.10427
  -2   3  12   21.61    1.42   1 0.54698-0.70587-0.21720 0.49888 0.77294-0.03813
  -2   3  13   40.19    1.53   1 0.54700-0.69787-0.21733 0.50750 0.77284 0.02394
  -2   3  14   41.76    1.57   1 0.54611-0.68996-0.21285 0.51132 0.77623 0.08208
  -1  -1   2   38.38    3.98   1 0.55577-0.72533-0.26720 0.14929 0.73295-0.64260
  -1   3   5  328.10    2.74   1 0.54709-0.59870-0.21774 0.48680 0.77253-0.44965
   0   5   6  574.74    3.35   1 0.54552-0.37997-0.20993 0.71090 0.77842-0.34993
   1 -10   2   -0.19    1.42   1 0.54706-0.60259-0.21760-0.63062 0.77264-0.74629
   1  -9   1   44.47    1.44   1 0.54562-0.58799-0.21044-0.55570 0.77803-0.80002
   1  -8   0   37.13    1.47   1 0.54687-0.57424-0.21664-0.46708 0.77337-0.84547
   1  -3  -2   55.80    1.58   1 0.54502-0.46833-0.20750-0.03667 0.78023-0.91870
   1  -2  -2   82.57    1.94   1 0.54539-0.44499-0.20928 0.05594 0.77890-0.90549
   1   5   4   47.00    1.41   1 0.54561-0.23306-0.21037 0.73819 0.77809-0.45240
   1   6   8    1.79    1.32   1 0.54777-0.17970-0.22124 0.86923 0.76986-0.18505
   2  -7  -2  281.94    2.38   1 0.54538-0.40134-0.20923-0.35639 0.77893-0.94329
   2  -4  -3   18.32    0.99   1 0.54458-0.33685-0.20535-0.09500 0.78182-0.97296
   3  -7  -3   24.70    1.39   1 0.54677-0.24969-0.21613-0.31525 0.77375-0.97805
   3   0  -3   16.57    1.66   1 0.54833-0.08405-0.22416 0.32903 0.76761-0.89094
   4  -8  -3   19.44    1.56   1 0.54713-0.11100-0.21799-0.36216 0.77234-0.96770
   4  -5  -4    1.90    1.29   1 0.54673-0.04736-0.21593-0.10084 0.77390-0.99674
   4  -4  -4   25.55    1.28   1 0.54536-0.02120-0.20916-0.01419 0.77899-0.99035
   4  -3  -4   37.27    1.52   1 0.54606 0.00186-0.21262 0.07944 0.77640-0.97551
   4   0  -3  125.13    3.03   1 0.54791 0.07893-0.22195 0.36922 0.76931-0.87183
  -2   0   6    9.20    1.23   1 0.54853-0.82588-0.22537 0.18736 0.76673-0.43812
  -1  -7   4  114.12    2.47   1 0.55036-0.84648-0.23520-0.41217 0.75906-0.61512
   0  -9   3    0.23    1.24   1 0.54927-0.73737-0.22930-0.56113 0.76368-0.68136
   0  -8   2   11.71    1.30   1 0.54893-0.72181-0.22747-0.48311 0.76510-0.73496
   0  -5   0  270.65    2.76   1 0.54866-0.66563-0.22604-0.22696 0.76621-0.82480
   0   4   4 1072.37    4.73   1 0.54829-0.42234-0.22409 0.61888 0.76771-0.47431
   1  -4  -2  121.29    1.86   1 0.54806-0.49569-0.22293-0.11242 0.76860-0.91850
   1   6   9   35.80    1.59   1 0.54923-0.17543-0.22909 0.88617 0.76384-0.11735
   2 -10   0   12.18    1.34   1 0.54940-0.46011-0.22996-0.59200 0.76316-0.83795
   2  -5  -3   27.15    1.12   1 0.54829-0.36467-0.22413-0.16701 0.76768-0.96986
   2   1  -2 1020.23   13.33   1 0.55705-0.22382-0.27596 0.43747 0.72555-0.79585
   2   3   0  242.74    3.80   1 0.55156-0.15566-0.24189 0.59987 0.75375-0.67731
   2   6   7  134.33    2.17   1 0.54813-0.02664-0.22325 0.90781 0.76836-0.22473
   3 -10  -1  290.63    2.80   1 0.54788-0.30605-0.22197-0.56622 0.76934-0.88548
   3  -9  -2   95.09    1.89   1 0.54932-0.28971-0.22952-0.47444 0.76350-0.92940
   4  -6  -4   60.49    1.75   1 0.54958-0.07215-0.23095-0.17370 0.76239-0.99649
   4  -2  -4   57.79    1.75   1 0.55052 0.02162-0.23608 0.19485 0.75836-0.94580
   4   4   2   44.32    2.42   1 0.55228 0.20729-0.24599 0.79563 0.75045-0.49665
   5  -6  -4    7.26    1.54   1 0.54971 0.08854-0.23163-0.13105 0.76186-0.97472
   5  -5  -4  101.54    2.00   1 0.54801 0.11442-0.22267-0.04962 0.76881-0.97063
   5  -4  -4   26.32    1.37   1 0.54795 0.13789-0.22236 0.04064 0.76904-0.95957
   5  -3  -4   37.60    1.60   1 0.55033 0.15955-0.23504 0.14532 0.75918-0.93783
  -2   2   9    6.89    1.04   1 0.55087-0.75820-0.23829 0.40487 0.75681-0.21952
  -1  -8   5   18.10    1.57   1 0.55204-0.86423-0.24495-0.48557 0.75149-0.55682
  -1  -6   3  116.59    2.37   1 0.55291-0.83299-0.25007-0.31404 0.74736-0.65371
  -1  -4   2  241.88    3.48   1 0.55317-0.79364-0.25162-0.13826 0.74609-0.69098
  -1   1   3  219.85    3.00   1 0.55091-0.66611-0.23852 0.30996 0.75662-0.58102
  -1   2   4 3796.36    9.92   1 0.55124-0.63512-0.24042 0.41056 0.75512-0.50606
  -1   4   8  107.48    1.60   1 0.55070-0.55609-0.23737 0.62044 0.75754-0.23751
   0  -7   1    7.24    1.07   1 0.55097-0.70825-0.23885-0.38910 0.75636-0.77632
   0   5   7  346.79    2.65   1 0.55042-0.37734-0.23580 0.74395 0.75878-0.26773
   1  -7  -1  217.25    2.24   1 0.55073-0.56088-0.23753-0.36254 0.75741-0.88052
   1   6  10    8.65    1.32   1 0.55024-0.16803-0.23484 0.89976 0.75954-0.04971
   2  -9  -1    3.42    1.19   1 0.55022-0.44716-0.23473-0.50690 0.75962-0.88447
   2  -1  -3   48.07    1.68   1 0.55143-0.27340-0.24148 0.21354 0.75427-0.90959
   2   6   8   22.77    1.40   1 0.55060-0.02119-0.23680 0.92951 0.75799-0.15165
   3  -5  -4   15.52    1.32   1 0.55200-0.21385-0.24476-0.11184 0.75165-0.99547
   3  -4  -4   52.43    1.42   1 0.55027-0.18848-0.23495-0.03063 0.75945-0.99130
   3  -3  -4    9.01    1.08   1 0.55056-0.16624-0.23660 0.06231 0.75815-0.97772
  -2   2  10    6.57    1.00   1 0.55339-0.75287-0.25374 0.42926 0.74446-0.14320
  -1   4   9    0.89    1.02   1 0.55285-0.54960-0.25047 0.64472 0.74712-0.16381
   0 -10   4   26.95    1.65   1 0.55317-0.75780-0.25240-0.62415 0.74556-0.61391
   0   5   8    3.56    1.09   1 0.55318-0.37213-0.25246 0.76913 0.74550-0.19322
   1  -5  -2  340.98    2.69   1 0.55246-0.52385-0.24816-0.17798 0.74899-0.91066
   1  -1  -2  540.28    5.11   1 0.55285-0.42871-0.25047 0.18766 0.74712-0.86183
   1   3   1  282.24    3.27   1 0.55299-0.31124-0.25135 0.57465 0.74640-0.62913
   1   5   5    0.77    1.03   1 0.55277-0.23174-0.25001 0.78594 0.74749-0.35959
   2  -8  -2  135.46    1.91   1 0.55283-0.43305-0.25038-0.40602 0.74720-0.92255
   2  -6  -3  785.73    3.89   1 0.55283-0.39285-0.25041-0.23219 0.74717-0.96114
   2   5   4   19.62    1.26   1 0.55301-0.07862-0.25148 0.82215 0.74630-0.40000
   3  -8  -3   -0.42    1.06   1 0.55287-0.27529-0.25064-0.36955 0.74698-0.96392
   3  -2  -4   52.02    1.61   1 0.55408-0.14495-0.25802 0.17369 0.74095-0.94948
   3   5   4   10.44    1.44   1 0.55306 0.08423-0.25174 0.86427 0.74609-0.37917
   4  -9  -3    1.18    1.27   1 0.55293-0.14059-0.25095-0.41943 0.74673-0.95201
   4  -7  -4   31.33    1.38   1 0.55303-0.10014-0.25160-0.24417 0.74621-0.99121
   5  -7  -4    0.08    1.25   1 0.55274 0.06557-0.24981-0.20185 0.74765-0.97286
  -2   1   8 1161.15    5.12   1 0.55581-0.79396-0.26990 0.33866 0.73104-0.26638
  -2   2  11    2.59    1.10   1 0.55478-0.74643-0.26317 0.44626 0.73668-0.07436
  -2   2  12   78.63    1.61   1 0.55519-0.73919-0.26580 0.45716 0.73449-0.01090
  -2   2  13  205.37    2.31   1 0.55500-0.73119-0.26454 0.46352 0.73554 0.05022
  -2   2  14    2.03    1.20   1 0.55434-0.72143-0.26031 0.46734 0.73905 0.10886
  -1  -9   6    3.15    1.44   1 0.55669-0.88501-0.27586-0.53625 0.72599-0.48020
  -1   4  10    4.10    1.07   1 0.55476-0.54337-0.26301 0.66211 0.73682-0.09325
  -1   4  11   -0.22    1.12   1 0.55507-0.53859-0.26499 0.67185 0.73516-0.02868
  -1   4  12   41.77    1.44   1 0.55516-0.52925-0.26557 0.68088 0.73468 0.03259
  -1   4  13   13.79    1.27   1 0.55474-0.52044-0.26287 0.68525 0.73693 0.09260
   0  -6   0  132.35    2.02   1 0.55624-0.69768-0.27278-0.27124 0.72861-0.79873
   0   4   5  369.09    2.87   1 0.55589-0.42186-0.27044 0.67259 0.73059-0.37525
   0   5   9   38.15    1.33   1 0.55488-0.36655-0.26380 0.78795 0.73615-0.12239
   0   5  10   -1.27    1.35   1 0.55574-0.35882-0.26943 0.80220 0.73144-0.05484
   0   5  11   66.40    1.68   1 0.55599-0.35202-0.27107 0.81095 0.73006 0.00703
   0   5  12   43.38    1.53   1 0.55559-0.34427-0.26843 0.81637 0.73228 0.06736
   1 -10   1   22.10    1.70   1 0.55634-0.62283-0.27343-0.58429 0.72806-0.76215
   1  -9   0   30.85    1.52   1 0.55620-0.60654-0.27248-0.50203 0.72886-0.81327
   3  -6  -4  103.58    1.71   1 0.55465-0.24053-0.26231-0.18575 0.73740-0.99277
   5  -2  -4   30.07    1.71   1 0.55556 0.17825-0.26819 0.26766 0.73249-0.89972
   0   3   3    2.37    0.99   1 0.55605-0.46239-0.27286 0.56848 0.72837-0.50776
   1  -8  -1    1.03    1.19   1 0.55768-0.59269-0.28439-0.40707 0.71848-0.85264
   1  -6  -2   10.36    1.03   1 0.55668-0.55152-0.27722-0.23972 0.72466-0.89712
   1   4   3  646.92    4.03   1 0.55667-0.27558-0.27714 0.70654 0.72473-0.47246
   1   5   6    1.69    1.00   1 0.55670-0.22851-0.27736 0.82116 0.72454-0.27475
   2 -10  -1   17.86    1.52   1 0.55770-0.47747-0.28459-0.54707 0.71831-0.85536
   2  -7  -3  877.55    3.99   1 0.55706-0.42068-0.27993-0.29340 0.72234-0.94750
   2   2  -1  131.16    4.32   1 0.56113-0.19632-0.31253 0.57125 0.69335-0.69096
   2   4   2   14.20    1.32   1 0.55735-0.12150-0.28201 0.74559 0.72054-0.50957
   2   5   5   22.60    1.37   1 0.55804-0.07504-0.28708 0.86508 0.71614-0.30788
   3 -10  -2   12.10    1.41   1 0.55621-0.32217-0.27400-0.52231 0.72740-0.90522
   3   3   0  215.39    4.13   1 0.56006-0.00103-0.30309 0.70244 0.70194-0.60577
   3   5   5    7.36    1.60   1 0.55781 0.08674-0.28538 0.90586 0.71761-0.28866
   4  -8  -4   -0.22    1.18   1 0.55675-0.12387-0.27770-0.30696 0.72425-0.98189
   4  -1  -4   21.60    1.52   1 0.55861 0.03660-0.29138 0.33880 0.71237-0.88926
  -2   1   9    0.22    1.00   1 0.55849-0.78964-0.29256 0.36952 0.71152-0.18397
  -1  -5   2   74.45    2.09   1 0.55982-0.82498-0.30327-0.17680 0.70197-0.65701
   0  -9   2   36.12    1.53   1 0.55873-0.75696-0.29442-0.50662 0.70988-0.68948
   0  -8   1   76.24    1.72   1 0.55923-0.74200-0.29845-0.41957 0.70630-0.73696
   1   2   0  560.48    6.21   1 0.55866-0.34821-0.29389 0.51821 0.71035-0.66670
   1   5   7    1.75    1.30   1 0.55881-0.22276-0.29506 0.84762 0.70931-0.19744
   2  -9  -2   11.79    1.23   1 0.55840-0.46277-0.29182-0.45618 0.71217-0.89761
   3  -9  -3    4.24    1.16   1 0.55778-0.30633-0.28712-0.42569 0.71629-0.94441
   3  -7  -4   12.94    1.10   1 0.55761-0.26730-0.28586-0.25400 0.71739-0.98486
   3   4   2   30.32    1.78   1 0.55913 0.03946-0.29762 0.80345 0.70703-0.47601
   4  -5  -5    0.79    1.25   1 0.55882-0.06618-0.29515-0.02859 0.70923-0.99442
   4  -4  -5   38.16    1.47   1 0.55908-0.04363-0.29716 0.06346 0.70744-0.98116
   5  -5  -5   37.91    1.62   1 0.55918 0.09437-0.29797 0.01602 0.70672-0.97161
   5   0  -3  188.56    4.04   1 0.56123 0.22773-0.31584 0.50368 0.69051-0.77328
  -2  -2   6   12.17    1.67   1 0.56228-0.88678-0.32549 0.10747 0.68150-0.37487
  -2   1  10   28.70    1.25   1 0.56025-0.78350-0.30637 0.39139 0.69915-0.11075
  -2   1  13  105.20    1.98   1 0.56079-0.75968-0.31108 0.41983 0.69486 0.07960
  -2   1  14   48.43    1.60   1 0.55985-0.75121-0.30294 0.42005 0.70225 0.13420
  -1   2   5    4.37    0.91   1 0.55993-0.63652-0.30359 0.48144 0.70167-0.39083
  -1   3  14   15.13    1.47   1 0.56079-0.54319-0.31107 0.65099 0.69487 0.18480
   0 -10   3    1.23    1.36   1 0.56041-0.77443-0.30769-0.57779 0.69795-0.62854
   0  -3  -1  296.24    3.29   1 0.56070-0.63889-0.31027 0.03119 0.69561-0.79278
   0   4   6  128.65    1.78   1 0.55972-0.41684-0.30183 0.71213 0.70325-0.28666
   1   5   8    7.26    1.17   1 0.56032-0.21685-0.30690 0.86705 0.69867-0.12524
   2  -4  -4  513.68    3.22   1 0.56013-0.36085-0.30532-0.00361 0.70010-0.95244
   2   5   6    1.37    1.32   1 0.56067-0.07007-0.31002 0.89602 0.69583-0.22527
   3  -1  -4   78.40    2.00   1 0.56088-0.12856-0.31196 0.31739 0.69406-0.89142
   3   5   6   15.33    1.58   1 0.56032 0.09219-0.30698 0.93550 0.69860-0.20809
   4  -6  -5   84.22    1.70   1 0.55982-0.09271-0.30271-0.11270 0.70246-0.99939
   4  -3  -5  257.74    2.72   1 0.56103-0.02156-0.31328 0.17157 0.69284-0.95483
   4   4   3    0.79    1.68   1 0.56098 0.20737-0.31280 0.86913 0.69329-0.37877
   5  -7  -5    2.00    1.47   1 0.56083 0.04707-0.31148-0.15113 0.69450-0.98237
   5  -6  -5   11.84    1.33   1 0.55967 0.07060-0.30144-0.07220 0.70360-0.98051
   5  -4  -5  204.41    2.62   1 0.56003 0.11793-0.30444 0.11350 0.70090-0.95320
  -2   1  11  529.99    3.24   1 0.56112-0.77507-0.31403 0.40759 0.69203-0.04133
  -2   1  12    3.44    1.09   1 0.56122-0.76783-0.31494 0.41551 0.69119 0.02164
  -1  -8   4   64.07    1.98   1 0.56156-0.88268-0.31819-0.41836 0.68818-0.55322
  -1  -7   3    2.43    1.24   1 0.56200-0.86776-0.32256-0.33160 0.68410-0.59932
  -1   3   9    1.91    1.08   1 0.56198-0.58212-0.32228 0.62448 0.68437-0.11236
  -1   3  13   39.75    1.39   1 0.56171-0.54932-0.31961 0.65479 0.68686 0.13038
   0  -7   0   12.49    1.10   1 0.56148-0.72794-0.31737-0.31733 0.68894-0.76935
   0  -4  -1   34.58    1.29   1 0.56109-0.66329-0.31375-0.05637 0.69228-0.80119
   0   2   2 2281.37    8.88   1 0.56159-0.49789-0.31850 0.51644 0.68789-0.54139
   0   4   7  101.25    1.74   1 0.56199-0.41035-0.32241 0.74127 0.68425-0.20595
   1  -7  -2   38.81    1.32   1 0.56096-0.58063-0.31257-0.29597 0.69336-0.87824
   1   5   9   52.34    1.56   1 0.56115-0.20875-0.31429 0.88143 0.69178-0.05778
   1   5  10    1.19    1.16   1 0.56122-0.20156-0.31493 0.89082 0.69120 0.00644
   1   5  11   33.04    1.41   1 0.56112-0.19381-0.31405 0.89640 0.69201 0.06617
   2  -8  -3   72.90    1.50   1 0.56118-0.45013-0.31458-0.35032 0.69152-0.92938
   2  -5  -4    0.36    0.89   1 0.56098-0.38587-0.31272-0.08846 0.69323-0.95821
   2  -3  -4    9.53    0.93   1 0.56103-0.33802-0.31322 0.09465 0.69277-0.93422
   2   5   7    2.51    1.34   1 0.56209-0.06316-0.32347 0.91849 0.68326-0.15050
   3  -8  -4   11.61    1.24   1 0.56096-0.29476-0.31256-0.31741 0.69337-0.97240
   3   5   7   21.44    1.65   1 0.56177 0.10040-0.32025 0.95672 0.68626-0.13601
   4  -7  -5   77.49    1.68   1 0.56138-0.11773-0.31643-0.18939 0.68981-0.99773
  -2  -3   6    2.75    1.72   1 0.56592-0.91424-0.37241 0.06317 0.63498-0.33995
  -1  -9   5   26.43    1.66   1 0.56351-0.89909-0.33645-0.48437 0.67086-0.48809
  -1   3  10  166.88    1.90   1 0.56278-0.57586-0.32840 0.63729 0.67855-0.04608
  -1   3  11   53.48    1.37   1 0.56283-0.56874-0.32894 0.64562 0.67803 0.01579
  -1   3  12    0.27    1.13   1 0.56268-0.56160-0.32737 0.64956 0.67952 0.07646
   0  -5  -1   60.99    1.51   1 0.56300-0.68779-0.33078-0.13003 0.67629-0.79703
   0   3   4   52.70    1.38   1 0.56314-0.46160-0.33233 0.63577 0.67480-0.39262
   0   4   8   28.31    1.33   1 0.56336-0.40727-0.33480 0.75999 0.67245-0.13153
   0   4  12   11.46    1.38   1 0.56351-0.37664-0.33647 0.79301 0.67084 0.11775
   0   4  13    7.85    1.28   1 0.56279-0.36708-0.32852 0.79349 0.67843 0.17143
   1 -10   0    8.73    1.32   1 0.56248-0.63847-0.32530-0.54105 0.68147-0.77529
   1  -9  -1   16.07    1.17   1 0.56289-0.62039-0.32957-0.45273 0.67744-0.82308
   1  -4  -3    2.38    0.91   1 0.56298-0.51816-0.33058-0.01278 0.67647-0.88821
   1   4   4   28.21    1.26   1 0.56256-0.27350-0.32611 0.76260 0.68071-0.36740
   2 -10  -2   24.38    1.56   1 0.56346-0.48998-0.33593-0.50200 0.67136-0.87098
   2  -6  -4   34.70    1.27   1 0.56269-0.41184-0.32744-0.16417 0.67945-0.95563
   2   5   8    0.98    1.44   1 0.56366-0.05946-0.33824 0.93440 0.66913-0.07672
   2   5   9   54.71    1.78   1 0.56346-0.05122-0.33593 0.94515 0.67136-0.01500
   3  -6  -5   39.08    1.46   1 0.56330-0.25590-0.33409-0.12098 0.67313-0.99057
   3  -5  -5   16.88    1.04   1 0.56250-0.23410-0.32543-0.04169 0.68135-0.98715
   3  -4  -5    7.99    1.03   1 0.56258-0.20967-0.32632 0.05042 0.68052-0.97502
   5  -3  -5    3.89    1.17   1 0.56271 0.13885-0.32765 0.22706 0.67925-0.92075
   5  -1  -4   24.52    1.88   1 0.56365 0.19403-0.33819 0.42908 0.66918-0.82445
  -2   0   9 1449.75    5.91   1 0.56464-0.81812-0.34673 0.33374 0.66083-0.14551
  -2   0  14    5.01    1.23   1 0.56432-0.77892-0.34258 0.36974 0.66489 0.15970
  -1  -6   2  171.85    2.65   1 0.56504-0.85379-0.35232-0.21870 0.65531-0.62217
  -1   1   4    2.44    0.96   1 0.56427-0.67093-0.34190 0.42272 0.66555-0.42756
  -1   2   6    1.48    0.86   1 0.56445-0.63273-0.34422 0.53047 0.66329-0.29037
   0  -2  -1 1142.12    7.13   1 0.56403-0.61803-0.33893 0.15058 0.66843-0.75445
   0   4   9   13.92    1.14   1 0.56423-0.39865-0.34141 0.77582 0.66602-0.06348
   0   4  10  136.01    1.82   1 0.56435-0.39101-0.34297 0.78574 0.66451-0.00039
   0   4  11    7.94    1.17   1 0.56424-0.38258-0.34157 0.79209 0.66588 0.06001
   1  -8  -2    7.69    1.24   1 0.56476-0.60879-0.34835-0.35182 0.65924-0.85490
   1  -5  -3    0.91    0.83   1 0.56407-0.54386-0.33951-0.09633 0.66787-0.89158
   1  -3  -3  367.13    3.09   1 0.56394-0.49511-0.33786 0.08596 0.66947-0.87002
   2  -7  -4   14.83    1.26   1 0.56475-0.43764-0.34814-0.23337 0.65944-0.94691
   2  -2  -4   40.84    1.32   1 0.56420-0.31712-0.34101 0.21402 0.66642-0.89570
   2   0  -3  279.41    4.06   1 0.56526-0.26356-0.35549 0.41740 0.65216-0.79616
   2   4   3   12.43    1.14   1 0.56419-0.12118-0.34095 0.81236 0.66647-0.39362
   3  -9  -4    5.55    1.24   1 0.56422-0.32124-0.34137-0.37938 0.66607-0.95547
   3  -3  -5   21.23    1.12   1 0.56415-0.18667-0.34039 0.15728 0.66702-0.94929
   3   4   3    0.68    1.36   1 0.56542 0.03897-0.35804 0.86954 0.64960-0.35559
   4  -8  -5    4.62    1.23   1 0.56385-0.14258-0.33687-0.25813 0.67042-0.99107
   4  -2  -5  492.94    3.94   1 0.56482-0.00157-0.34911 0.29797 0.65849-0.90846
   4   4   4   12.83    1.71   1 0.56511 0.21145-0.35333 0.91683 0.65431-0.27837
  -2   0  10   84.15    1.71   1 0.56529-0.81124-0.35715 0.35214 0.65022-0.07293
  -2   0  11  192.52    2.31   1 0.56554-0.80331-0.36122 0.36421 0.64611-0.00695
  -2   0  12  112.92    1.97   1 0.56542-0.79530-0.35932 0.37022 0.64803 0.05309
  -2   0  13   85.37    1.69   1 0.56501-0.78719-0.35287 0.37167 0.65449 0.10840
   0 -10   2   29.53    1.69   1 0.56531-0.78644-0.35744-0.53433 0.64993-0.64194
   0  -9   1   45.32    1.52   1 0.56503-0.77051-0.35322-0.45585 0.65414-0.69665
   0  -6  -1    2.48    1.10   1 0.56524-0.71435-0.35647-0.19515 0.65090-0.78237
   1  -6  -3  100.06    1.62   1 0.56519-0.56814-0.35570-0.16956 0.65167-0.88636
   1   3   2  839.56    4.94   1 0.56505-0.31522-0.35353 0.68417 0.65384-0.47507
   1   4   5    2.97    1.00   1 0.56530-0.26891-0.35726 0.80193 0.65010-0.27491
   2  -9  -3   12.53    1.25   1 0.56473-0.47751-0.34902-0.40577 0.65830-0.90757
   3  -7  -5    1.99    0.95   1 0.56485-0.28249-0.35058-0.19791 0.65676-0.98682
  -1   2  14   21.67    1.34   1 0.56577-0.57072-0.36421 0.61401 0.64309 0.22468
   0  -8   0  117.07    1.78   1 0.56575-0.75574-0.36387-0.36233 0.64344-0.73675
   0   3   5   14.03    0.99   1 0.56611-0.45627-0.37058 0.68223 0.63657-0.29285
   1  -2  -3   60.06    1.62   1 0.56592-0.47312-0.36686 0.20553 0.64039-0.82853
   2   3   1   82.75    2.20   1 0.56648-0.16257-0.37885 0.74424 0.62798-0.48978
   3  -8  -5   41.26    1.39   1 0.56606-0.30671-0.36950-0.26802 0.63768-0.97766
   3  -2  -5  196.10    2.40   1 0.56631-0.16490-0.37474 0.28262 0.63227-0.90266
   4  -6  -6   17.18    1.18   1 0.56595-0.10419-0.36748-0.05407 0.63975-0.99725
   4  -5  -6    2.57    1.06   1 0.56593-0.08182-0.36700 0.03528 0.64025-0.98666
   4   3   1   76.09    2.47   1 0.56647 0.16248-0.37865 0.82897 0.62819-0.44872
   4   4   5    5.20    1.63   1 0.56637 0.21736-0.37629 0.94868 0.63066-0.19235
   5  -6  -6   18.29    1.37   1 0.56580 0.05654-0.36462-0.01515 0.64268-0.98084
   5  -5  -6    0.70    1.14   1 0.56588 0.08039-0.36610 0.07683 0.64117-0.96629
   5  -2  -5   27.70    1.74   1 0.56620 0.16015-0.37239 0.36464 0.63470-0.86352
   5   2   0    0.56    2.22   1 0.56715 0.29366-0.40567 0.80098 0.59915-0.47366
  -2  -1  14  117.99    1.99   1 0.56613-0.80482-0.37888 0.31459 0.62816 0.18524
  -1  -8   3   17.49    1.45   1 0.56642-0.89494-0.38701-0.35786 0.61958-0.54823
  -1   2  12    3.54    1.18   1 0.56637-0.58626-0.38571 0.61960 0.62096 0.12511
  -1   2  13    8.05    1.17   1 0.56603-0.57852-0.37642 0.61791 0.63073 0.17614
   1 -10  -1    0.70    1.17   1 0.56603-0.64897-0.37651-0.49704 0.63064-0.78801
   1  -9  -2   46.04    1.59   1 0.56638-0.63340-0.38602-0.40398 0.62063-0.82863
   1  -7  -3  549.86    3.17   1 0.56614-0.59257-0.37913-0.23688 0.62790-0.87435
   1   4   6   29.99    1.19   1 0.56609-0.26144-0.37805 0.83097 0.62903-0.19067
   1   4  12   -0.65    1.22   1 0.56613-0.21664-0.37881 0.87884 0.62823 0.18294
   2 -10  -3   92.13    2.02   1 0.56638-0.50298-0.38583-0.46055 0.62083-0.88132
   2  -8  -4  312.72    2.55   1 0.56594-0.46240-0.37435-0.29777 0.63288-0.93306
   2   4   4   15.14    1.14   1 0.56612-0.11508-0.37861 0.85810 0.62844-0.29373
   3   4   4   19.09    1.41   1 0.56644 0.04778-0.38791 0.90999 0.61862-0.26290
   4  -7  -6    7.97    1.25   1 0.56606-0.12938-0.37731-0.13507 0.62980-0.99997
   4  -4  -6  497.32    3.29   1 0.56607-0.05760-0.37751 0.13813 0.62959-0.96463
   4   2  -1  514.63    8.29   1 0.56655 0.12315-0.43405 0.77827 0.56711-0.52290
   5  -4  -6    4.14    1.35   1 0.56628 0.10462-0.38293 0.18469 0.62390-0.93904
  -2  -2   7    4.09    1.30   1 0.56643-0.88402-0.40071 0.18879 0.60477-0.23758
  -2  -1   9   85.50    1.84   1 0.56640-0.84458-0.39882 0.29351 0.60684-0.10355
  -2  -1  13   37.03    1.30   1 0.56624-0.81387-0.39128 0.31760 0.61499 0.13617
  -1  -9   4    1.71    1.36   1 0.56630-0.91101-0.39366-0.43433 0.61243-0.48984
  -1  -7   2  122.23    2.21   1 0.56643-0.87875-0.40065-0.26190 0.60484-0.58474
  -1   1  15    0.94    1.39   1 0.56638-0.58739-0.39783 0.56483 0.60792 0.31157
  -1   2   9  354.44    2.59   1 0.56626-0.61171-0.39194 0.60152 0.61428-0.05513
  -1   2  10   39.65    1.22   1 0.56630-0.60414-0.39358 0.61094 0.61251 0.00863
  -1   2  11    2.27    0.98   1 0.56622-0.59506-0.39077 0.61728 0.61554 0.06830
   0  -7  -1   14.41    1.09   1 0.56619-0.74021-0.38955-0.25308 0.61684-0.76086
   0   3  13   12.30    1.28   1 0.56623-0.39436-0.39094 0.76505 0.61536 0.22317
   1   4   7  219.29    2.15   1 0.56621-0.25429-0.39025 0.85076 0.61610-0.11568
   1   4   8  373.32    2.90   1 0.56635-0.24731-0.39604 0.86416 0.60986-0.04757
   1   4   9  109.68    1.84   1 0.56637-0.23951-0.39733 0.87313 0.60846 0.01548
   1   4  10    0.47    1.10   1 0.56630-0.23013-0.39389 0.87897 0.61218 0.07388
   1   4  11    5.98    1.15   1 0.56617-0.22217-0.38893 0.88089 0.61750 0.12951
   2  -6  -5  411.49    2.89   1 0.56635-0.42104-0.39608-0.10128 0.60982-0.94779
   2  -5  -5   21.07    1.12   1 0.56621-0.39853-0.39011-0.01716 0.61625-0.94262
   2  -4  -5   11.01    1.03   1 0.56629-0.37369-0.39327 0.07725 0.61285-0.92753
   3  -9  -5    5.50    1.20   1 0.56632-0.33139-0.39463-0.33417 0.61138-0.96343
   4  -8  -6   17.30    1.36   1 0.56623-0.15359-0.39103-0.21166 0.61526-0.99636
   4   0  -4    0.50    1.58   1 0.56653 0.05229-0.41437 0.55378 0.58963-0.75493
  -2  -2  14    7.43    1.41   1 0.56626-0.82836-0.41144 0.25640 0.59306 0.21028
  -2  -1  10   38.93    1.48   1 0.56624-0.83608-0.40592 0.31025 0.59918-0.03348
  -2  -1  11   33.59    1.43   1 0.56624-0.82759-0.40674 0.31937 0.59828 0.02962
  -2  -1  12  163.17    2.06   1 0.56620-0.82032-0.40188 0.32106 0.60362 0.08579
  -1  -5   1  331.59    3.50   1 0.56626-0.83938-0.41471-0.07332 0.58939-0.60687
  -1  -4   1  336.61    3.73   1 0.56624-0.81513-0.40578 0.00883 0.59933-0.60556
  -1   1   5  114.59    1.90   1 0.56619-0.66555-0.40163 0.48910 0.60389-0.30417
   0 -10   1    5.29    1.48   1 0.56625-0.79677-0.40730-0.49209 0.59766-0.65128
   0  -9   0   -0.97    1.28   1 0.56625-0.77799-0.40892-0.40816 0.59586-0.70341
   0   2   3  561.45    4.11   1 0.56622-0.49504-0.40379 0.60952 0.60153-0.39271
   0   3  12   17.28    1.22   1 0.56620-0.40086-0.40246 0.76917 0.60298 0.17407
   1  -8  -3    0.67    1.23   1 0.56624-0.61755-0.40646-0.30131 0.59858-0.85572
   1   0  -2   31.64    2.05   1 0.56626-0.41888-0.41080 0.43861 0.59377-0.69661
   2  -9  -4   25.75    1.36   1 0.56620-0.48616-0.40256-0.36030 0.60287-0.91442
   2  -1  -4    9.49    1.09   1 0.56623-0.29582-0.40520 0.36834 0.59998-0.81750
   2   4   5   59.98    1.50   1 0.56620-0.10705-0.40249 0.88993 0.60295-0.20604
   2   4  11   16.71    1.43   1 0.56626-0.05913-0.40940 0.94464 0.59533 0.17183
   3  -6  -6   21.30    1.20   1 0.56619-0.26782-0.40130-0.06236 0.60425-0.98416
   3  -5  -6   -0.67    0.98   1 0.56621-0.24432-0.40291 0.02784 0.60249-0.97418
   3  -4  -6   97.12    1.75   1 0.56624-0.22042-0.40620 0.12367 0.59888-0.95425
   3   3   1  171.96    3.02   1 0.56625 0.00040-0.41726 0.82525 0.58652-0.42793
   3   4   5  109.74    2.08   1 0.56625 0.05574-0.40815 0.93815 0.59672-0.18016
   4  -3  -6  589.18    3.85   1 0.56620-0.03423-0.40231 0.25364 0.60315-0.92681
   5  -3  -6    1.31    1.39   1 0.56624 0.12476-0.40693 0.29881 0.59807-0.89780
  -1  -3   1    2.93    1.28   1 0.56583-0.79104-0.42961 0.12316 0.57288-0.56756
  -1   1  14    1.19    1.09   1 0.56599-0.59484-0.41498 0.57393 0.58957 0.26785
   0  -8  -1    1.88    1.14   1 0.56593-0.76423-0.42361-0.31096 0.57979-0.73488
   0  -5  -2   15.96    1.28   1 0.56597-0.69976-0.41924-0.04966 0.58476-0.76719
   0  -4  -2   17.33    1.04   1 0.56598-0.67551-0.41780 0.03997 0.58638-0.75707
   0   3   9   62.22    1.33   1 0.56598-0.42475-0.41866 0.76203 0.58541 0.00570
   0   3  10   -1.08    1.02   1 0.56599-0.41788-0.41567 0.76689 0.58880 0.06539
   0   3  11   16.79    1.13   1 0.56599-0.40837-0.41101 0.77026 0.59400 0.12032
   1  -5  -4   86.24    1.48   1 0.56598-0.55258-0.41775-0.02394 0.58645-0.87135
   1  -4  -4  134.91    1.84   1 0.56595-0.52895-0.42152 0.07079 0.58216-0.85586
   1   3   3  871.69    4.72   1 0.56599-0.30877-0.41295 0.75125 0.59185-0.35113
   2  -7  -5  119.16    1.80   1 0.56599-0.44724-0.41102-0.17889 0.59400-0.94371
   2  -3  -5  370.12    2.84   1 0.56599-0.35131-0.41265 0.18687 0.59218-0.89536
   2   4   6    3.13    0.99   1 0.56599-0.09872-0.41602 0.91193 0.58840-0.12913
   2   4   7    3.60    1.22   1 0.56595-0.09005-0.42177 0.92701 0.58189-0.06041
   2   4   9   19.14    1.46   1 0.56593-0.07615-0.42301 0.94207 0.58047 0.06382
   2   4  10   14.83    1.27   1 0.56598-0.06892-0.41729 0.94432 0.58697 0.11870
   3  -7  -6   54.30    1.50   1 0.56599-0.29295-0.41067-0.14484 0.59439-0.98533
   3   0  -4    0.43    1.29   1 0.56590-0.11053-0.42544 0.52095 0.57769-0.76197
   3   4   6   28.28    1.46   1 0.56597 0.06268-0.41961 0.95781 0.58434-0.10485
   4  -1  -5    9.12    1.28   1 0.56594 0.02117-0.42254 0.46312 0.58101-0.81960
  -2  -2  13   11.61    1.23   1 0.56583-0.83609-0.42716 0.26427 0.57575 0.16383
  -1  -6   1   44.92    1.58   1 0.56558-0.86234-0.43738-0.14152 0.56387-0.59342
  -1   1  13   51.14    1.42   1 0.56579-0.60269-0.42917 0.58072 0.57343 0.22139
   0  -6  -2   39.12    1.43   1 0.56571-0.72393-0.43273-0.12714 0.56930-0.76369
   1 -10  -2   -0.70    1.15   1 0.56585-0.65416-0.42592-0.45506 0.57718-0.79989
   1  -6  -4 2682.91    6.76   1 0.56584-0.57707-0.42640-0.10650 0.57662-0.87370
   2 -10  -4    2.06    1.44   1 0.56576-0.50898-0.43074-0.42075 0.57162-0.89108
   2  -8  -5   -1.09    1.16   1 0.56581-0.46616-0.42827-0.24940 0.57447-0.93570
   2   4   8    0.85    1.04   1 0.56587-0.08228-0.42503 0.93690 0.57820 0.00471
   3  -8  -6   54.99    1.52   1 0.56586-0.31590-0.42562-0.22001 0.57752-0.98003
   3  -3  -6    4.33    1.01   1 0.56581-0.19783-0.42832 0.23652 0.57441-0.91737
   3   4   7    0.24    1.09   1 0.56587 0.07241-0.42503 0.97138 0.57820-0.03657
   3   4   8    3.59    1.20   1 0.56585 0.07999-0.42608 0.97967 0.57700 0.02641
   4  -6  -7   50.24    1.59   1 0.56576-0.11364-0.43051 0.00108 0.57188-0.99144
   4   3   2   43.29    2.05   1 0.56548 0.17096-0.44046 0.89938 0.56023-0.31786
   5  -5  -7    6.43    1.55   1 0.56569 0.07315-0.43375 0.13738 0.56811-0.95561
  -2  -3   7   25.64    1.76   1 0.56427-0.90507-0.46146 0.16069 0.53464-0.17728
  -2  -3  14   42.93    1.69   1 0.56535-0.85211-0.43879 0.19204 0.56200 0.22801
  -2  -2  11    6.01    1.24   1 0.56504-0.85259-0.44702 0.26649 0.55222 0.06405
  -2  -2  12    0.51    0.98   1 0.56538-0.84468-0.43810 0.26656 0.56282 0.11594
  -1  -9   3    1.67    1.29   1 0.56507-0.91786-0.44621-0.38949 0.55319-0.49260
  -1  -8   2    3.39    1.21   1 0.56509-0.90109-0.44586-0.30615 0.55361-0.54350
  -1   0  15   17.03    1.45   1 0.56519-0.61097-0.44334 0.51847 0.55661 0.35050
  -1   1   6   60.87    1.39   1 0.56546-0.65696-0.43520 0.53057 0.56622-0.20472
  -1   1  12   26.14    1.26   1 0.56525-0.61103-0.44177 0.58405 0.55848 0.17478
   0  -3  -2   70.80    1.67   1 0.56540-0.65132-0.43728 0.15047 0.56379-0.72309
   0   2  14   35.10    1.37   1 0.56546-0.40835-0.43521 0.72716 0.56621 0.32272
   1  -9  -3    0.32    1.08   1 0.56537-0.63740-0.43825-0.35907 0.56265-0.83521
   1  -7  -4  179.11    2.00   1 0.56530-0.59920-0.44041-0.18291 0.56009-0.86848
   1  -3  -4  790.47    4.22   1 0.56534-0.50388-0.43924 0.17934 0.56148-0.82313
   1  -1  -3  228.23    3.08   1 0.56513-0.44893-0.44498 0.37474 0.55466-0.73095
   1   3  13   12.13    1.27   1 0.56547-0.22977-0.43485 0.85222 0.56663 0.29153
   2   3   2   10.02    1.26   1 0.56504-0.15283-0.44691 0.82059 0.55235-0.35211
   3  -9  -6   25.81    1.58   1 0.56514-0.33812-0.44464-0.29088 0.55507-0.96908
   3  -1  -5  535.88    4.13   1 0.56517-0.14011-0.44391 0.44256 0.55594-0.81448
   4  -7  -7    9.14    1.22   1 0.56547-0.13669-0.43508-0.08593 0.56636-0.99888
   4  -5  -7    6.38    1.12   1 0.56544-0.08909-0.43602 0.09758 0.56526-0.97430
   4  -2  -6  106.99    2.08   1 0.56501-0.00927-0.44780 0.38994 0.55128-0.86296
  -2  -3  13   13.56    1.52   1 0.56464-0.85788-0.45674 0.20440 0.54031 0.18871
  -2  -2  10   36.70    1.51   1 0.56491-0.85839-0.45180 0.26564 0.54633 0.00840
  -1   1  11    0.11    0.95   1 0.56491-0.61739-0.45165 0.58699 0.54651 0.12546
   0 -10   0   22.19    1.56   1 0.56483-0.80355-0.45333-0.45427 0.54448-0.65880
   0  -7  -2    2.30    0.95   1 0.56493-0.74680-0.45126-0.19974 0.54699-0.75159
   0  -1  -1   23.24    1.73   1 0.56500-0.59527-0.44992 0.35186 0.54860-0.62321
   0   2   4    2.14    0.99   1 0.56493-0.48582-0.45125 0.66504 0.54699-0.27685
   0   2  13   48.48    1.36   1 0.56498-0.41512-0.45039 0.73553 0.54803 0.27927
   1   2   1   12.00    1.29   1 0.56461-0.34618-0.45734 0.68956 0.53958-0.43422
   1   3   4   20.28    1.16   1 0.56508-0.29995-0.44828 0.79436 0.55058-0.24820
   1   3  12   22.69    1.23   1 0.56507-0.23749-0.44851 0.85789 0.55030 0.24671
   2  -9  -5   -1.02    1.15   1 0.56494-0.48882-0.45122-0.31708 0.54703-0.92036
   2  -2  -5  806.23    4.38   1 0.56497-0.32584-0.45053 0.31537 0.54787-0.83893
   3   2  -1   40.71    2.59   1 0.56251-0.03484-0.48453 0.78576 0.50529-0.48223
   4  -4  -7   22.49    1.22   1 0.56498-0.06483-0.45036 0.20256 0.54807-0.94494
   5  -4  -7   69.23    1.97   1 0.56485 0.09652-0.45293 0.24617 0.54496-0.92141
   5  -1  -5    9.34    1.69   1 0.56449 0.18427-0.45923 0.54024 0.53726-0.75607
  -2  -3  12   16.69    1.46   1 0.56386-0.86507-0.47219 0.21141 0.52134 0.14624
  -1  -7   1   89.98    1.98   1 0.56423-0.88498-0.46728-0.20222 0.52750-0.56799
  -1   0   4 2729.72   10.09   1 0.56419-0.69491-0.46781 0.45717 0.52684-0.30040
  -1   0  14  120.23    1.83   1 0.56458-0.61687-0.46199 0.53089 0.53409 0.31186
  -1   1   9   -0.61    0.92   1 0.56459-0.63388-0.46185 0.58045 0.53426 0.01286
  -1   1  10  897.34    4.00   1 0.56473-0.62385-0.45957 0.58748 0.53707 0.07258
   0  -9  -1    5.24    1.15   1 0.56470-0.78678-0.46010-0.36566 0.53642-0.70302
   0   2  12   24.25    1.22   1 0.56442-0.42334-0.46447 0.74108 0.53101 0.23466
   1  -8  -4   16.50    1.23   1 0.56462-0.62356-0.46136-0.25370 0.53486-0.85443
   1   3   5    5.40    1.21   1 0.56413-0.29091-0.46864 0.82292 0.52580-0.16123
   1   3  11   33.13    1.38   1 0.56466-0.24384-0.46072 0.86272 0.53566 0.19933
   2  -7  -6    9.36    1.18   1 0.56425-0.45200-0.46697-0.12980 0.52790-0.93894
   2  -6  -6  139.38    1.79   1 0.56471-0.43028-0.45998-0.04721 0.53656-0.93648
   2  -5  -6  289.76    2.42   1 0.56472-0.40625-0.45981 0.04374 0.53677-0.92512
   3  -7  -7   31.21    1.47   1 0.56434-0.29803-0.46568-0.09710 0.52950-0.98177
   3  -6  -7   25.90    1.24   1 0.56462-0.27526-0.46139-0.01129 0.53483-0.97566
   3  -5  -7  275.89    2.40   1 0.56445-0.25032-0.46407 0.08301 0.53151-0.96018
   3   1  -3   69.58    3.78   1 0.56073-0.07257-0.50312 0.69869 0.48090-0.59242
   3   3   2  186.01    2.77   1 0.56374 0.01122-0.47373 0.88896 0.51938-0.29988
   4   3   3    0.85    1.51   1 0.56425 0.18421-0.46690 0.93740 0.52799-0.22433
   5  -2  -6    1.31    1.43   1 0.56430 0.15375-0.46627 0.44983 0.52877-0.81966
  -2  -4  13    0.38    1.41   1 0.56323-0.88150-0.47918 0.13396 0.51233 0.20494
  -2  -3  11  136.96    2.34   1 0.56270-0.87205-0.48493 0.21558 0.50491 0.10018
  -1   0  13   18.68    1.33   1 0.56320-0.62199-0.47948 0.54209 0.51195 0.27175
   0  -8  -2    2.25    1.12   1 0.56330-0.77004-0.47833-0.26497 0.51342-0.73048
   0   2   5 1823.04    6.34   1 0.56320-0.47585-0.47953 0.70077 0.51189-0.17982
   0   2  11   63.10    1.44   1 0.56342-0.42744-0.47695 0.74753 0.51519 0.18782
   1 -10  -3   40.47    1.50   1 0.56392-0.66237-0.47065-0.41803 0.52318-0.80472
   1   3   6  499.95    3.20   1 0.56321-0.28158-0.47935 0.84174 0.51212-0.08620
   1   3   9   94.82    1.74   1 0.56332-0.25727-0.47810 0.86474 0.51372 0.09730
   1   3  10    4.32    1.02   1 0.56393-0.25288-0.47057 0.86366 0.52328 0.15054
   2  -4  -6   38.23    1.20   1 0.56399-0.38064-0.46978 0.14511 0.52428-0.90116
   3  -8  -7    1.13    1.17   1 0.56352-0.32046-0.47579-0.17777 0.51667-0.98024
   3  -4  -7   33.43    1.35   1 0.56334-0.22717-0.47785 0.18572 0.51404-0.93185
   3  -2  -6  395.51    3.10   1 0.56381-0.17069-0.47219 0.37124 0.52124-0.85398
   4  -3  -7   19.49    1.31   1 0.56309-0.04056-0.48077 0.32151 0.51029-0.89727
   5   0  -4    7.04    2.08   1 0.56165 0.21965-0.49499 0.67627 0.49169-0.63501
  -1  -9   2    6.11    1.42   1 0.56200-0.92074-0.49292-0.34982 0.49442-0.49680
  -1  -1  15   15.16    1.27   1 0.56293-0.63146-0.48377 0.46940 0.50639 0.39013
   0  -2  -2 2415.78    9.02   1 0.56229-0.62407-0.49022 0.29445 0.49798-0.64570
   0   1  14    2.28    1.18   1 0.56255-0.42865-0.48768 0.68973 0.50131 0.37765
   0   2  10  104.91    1.55   1 0.56267-0.43814-0.48651 0.74669 0.50284 0.13900
   1  -9  -4    2.49    1.11   1 0.56277-0.64505-0.48548-0.32026 0.50417-0.83557
   1  -6  -5   25.04    1.16   1 0.56264-0.58026-0.48678-0.05292 0.50249-0.86118
   1  -5  -5   82.13    1.47   1 0.56272-0.55690-0.48596 0.03622 0.50356-0.85069
   1  -2  -4 3927.65   10.01   1 0.56298-0.47914-0.48325 0.31353 0.50707-0.75726
   1   3   7  880.36    3.93   1 0.56295-0.27390-0.48354 0.85349 0.50669-0.01875
   1   3   8   54.62    1.38   1 0.56301-0.26549-0.48289 0.86092 0.50754 0.04196
   2  -8  -6   -0.52    1.10   1 0.56304-0.47174-0.48262-0.20443 0.50789-0.93456
   2   3   3   72.46    1.58   1 0.56284-0.14306-0.48477 0.86623 0.50511-0.24290
   2   3  11   13.05    1.20   1 0.56296-0.08053-0.48343 0.92771 0.50684 0.24931
   4  -7  -8   -0.41    1.12   1 0.56273-0.13787-0.48581-0.03865 0.50375-0.99536
   4  -6  -8   12.91    1.42   1 0.56254-0.11700-0.48776 0.05136 0.50121-0.98316
   4   3   4   10.05    1.47   1 0.56209 0.18928-0.49212 0.96598 0.49547-0.12949
   5  -3  -7    5.27    1.52   1 0.56252 0.12422-0.48796 0.37343 0.50094-0.86467
   5   2   1   37.00    2.54   1 0.56089 0.30637-0.50251 0.90479 0.48160-0.29127
  -2  -4   7    6.18    1.80   1 0.55842-0.92268-0.52250 0.13043 0.45434-0.10930
  -1  -8   1   37.85    1.52   1 0.56138-0.90514-0.50125-0.25914 0.48363-0.53660
  -1  -5   0  272.74    2.96   1 0.56159-0.84147-0.49957 0.00424 0.48590-0.56612
  -1   0  12  116.37    1.79   1 0.56210-0.63126-0.49513 0.54693 0.49182 0.23023
   0 -10  -1    3.43    1.25   1 0.56196-0.80611-0.49639-0.41833 0.49014-0.66788
   0  -6  -3  688.59    3.63   1 0.56208-0.72659-0.49528-0.07223 0.49162-0.74805
   0  -5  -3  407.85    2.90   1 0.56238-0.70358-0.49259 0.01628 0.49518-0.74022
   0  -4  -3   75.46    1.54   1 0.56136-0.67864-0.50143 0.11630 0.48339-0.71652
   0   2   6  130.78    1.74   1 0.56227-0.46819-0.49363 0.72199 0.49381-0.09942
   1  -7  -5   28.04    1.17   1 0.56202-0.60340-0.49586-0.13563 0.49085-0.86139
   1  -4  -5   66.80    1.29   1 0.56203-0.53175-0.49578 0.13729 0.49096-0.82639
   1   2  13    0.94    1.15   1 0.56203-0.24951-0.49576 0.82275 0.49098 0.35806
   2  -9  -6    0.86    1.17   1 0.56162-0.49684-0.49931-0.28010 0.48625-0.92125
   2  -3  -6  160.29    1.93   1 0.56223-0.35448-0.49398 0.26118 0.49334-0.85819
   2   3  10  131.74    1.94   1 0.56207-0.08883-0.49537 0.93145 0.49150 0.20398
   3   3   3   62.60    1.80   1 0.56110 0.02083-0.50350 0.92682 0.48060-0.19719
   4  -5  -8   -0.73    1.11   1 0.56200-0.09018-0.49603 0.15172 0.49062-0.96008
   4   3   5    4.33    1.56   1 0.56152 0.19849-0.50013 0.98189 0.48515-0.05730
   4   3   6   59.19    2.00   1 0.56125 0.20589-0.50238 0.99177 0.48212 0.00772
   4   3   7   11.50    1.67   1 0.56156 0.21332-0.49980 0.99714 0.48558 0.06597
   5  -5  -8    1.34    1.33   1 0.56213 0.06912-0.49484 0.18960 0.49220-0.94253
  -2  -6  12   14.14    1.88   1 0.55855-0.93031-0.52288-0.01026 0.45413 0.17807
  -2  -5  12   24.08    1.85   1 0.55938-0.90766-0.51744 0.07435 0.46177 0.18140
  -1  -6   0   78.35    1.68   1 0.56090-0.86480-0.50660-0.08006 0.47670-0.56856
  -1  -4   0   32.09    1.46   1 0.56025-0.81641-0.51137 0.10679 0.47018-0.53888
  -1  -1  14   -0.75    1.18   1 0.56096-0.63843-0.50611 0.48190 0.47737 0.35592
  -1   0   5   39.32    1.44   1 0.56026-0.68333-0.51134 0.50823 0.47022-0.18206
  -1   0  11   53.57    1.34   1 0.56060-0.63740-0.50881 0.55320 0.47369 0.18618
   0  -9  -2   26.14    1.32   1 0.56095-0.78914-0.50620-0.32579 0.47725-0.70676
   0  -7  -3   36.29    1.19   1 0.56080-0.74891-0.50730-0.15109 0.47574-0.74372
   0   1   2  335.31    4.00   1 0.56098-0.52181-0.50595 0.61237 0.47759-0.34204
   0   1  13   23.49    1.21   1 0.56089-0.43612-0.50662 0.69988 0.47667 0.33910
   1 -10  -4  133.12    2.30   1 0.55999-0.66520-0.51328-0.38297 0.46754-0.81149
   1  -8  -5    5.38    1.25   1 0.56031-0.62623-0.51096-0.21253 0.47074-0.85288
   1   2  12   77.78    1.65   1 0.56007-0.25702-0.51267 0.83096 0.46838 0.31799
   2   3   4   82.73    1.63   1 0.56092-0.13375-0.50640 0.89507 0.47698-0.15239
   2   3   9    0.76    1.09   1 0.56095-0.09366-0.50620 0.93433 0.47724 0.15670
   3  -3  -7    4.16    1.00   1 0.56098-0.20001-0.50597 0.30542 0.47756-0.88430
   3   3   9   62.62    1.66   1 0.56078 0.06727-0.50748 0.97821 0.47550 0.17893
  -2  -4  10   23.09    1.65   1 0.55760-0.89839-0.52850 0.16042 0.44611 0.08501
  -1  -7   0   84.01    1.87   1 0.55840-0.88655-0.52360-0.15371 0.45308-0.55502
  -1  -2  15   59.24    1.78   1 0.55877-0.64930-0.52128 0.41797 0.45636 0.42802
  -1   0  10    0.51    0.95   1 0.55940-0.64457-0.51709 0.55616 0.46222 0.13896
   0   0  15   32.42    1.30   1 0.55962-0.44203-0.51561 0.63446 0.46428 0.46367
   1  -3  -5  312.59    2.57   1 0.55886-0.50592-0.52066 0.25232 0.45722-0.78068
   2  -7  -7   12.36    1.09   1 0.55920-0.45523-0.51844-0.08786 0.46034-0.93313
   2  -6  -7    0.72    1.03   1 0.55942-0.43187-0.51700 0.00081 0.46234-0.92611
   2  -5  -7   57.64    1.36   1 0.55908-0.40733-0.51924 0.09530 0.45921-0.90892
   2  -1  -5  132.92    2.20   1 0.55849-0.29610-0.52303 0.47856 0.45388-0.73330
   2   2   0  406.44    4.75   1 0.55737-0.18468-0.52982 0.79655 0.44422-0.37923
   2   3   5  102.03    1.71   1 0.55946-0.12438-0.51672 0.91311 0.46273-0.07695
   2   3   6  115.38    1.74   1 0.55902-0.11542-0.51964 0.92454 0.45865-0.01164
   2   3   7  105.49    1.62   1 0.55926-0.10814-0.51806 0.93104 0.46087 0.04805
   2   3   8    9.53    1.16   1 0.55989-0.10173-0.51377 0.93382 0.46683 0.10487
   3  -7  -8   79.24    1.63   1 0.55941-0.30055-0.51701-0.05415 0.46233-0.97685
   3  -6  -8   55.55    1.46   1 0.55946-0.27664-0.51668 0.03654 0.46278-0.96608
   3  -5  -8   38.57    1.51   1 0.55840-0.25306-0.52364 0.13346 0.45303-0.94470
   3   3   4   -1.04    1.12   1 0.55880 0.02939-0.52107 0.95046 0.45664-0.11061
   3   3   5   32.61    1.49   1 0.55810 0.04063-0.52547 0.96451 0.45044-0.04427
   3   3   7   70.61    1.90   1 0.55841 0.05566-0.52352 0.97807 0.45319 0.07610
   3   3   8   14.64    1.27   1 0.55946 0.06192-0.51668 0.97952 0.46279 0.12945
   4  -4  -8    1.58    1.08   1 0.55946-0.06679-0.51672 0.25934 0.46273-0.92341
   4  -1  -6   29.82    1.70   1 0.55813 0.02160-0.52529 0.55696 0.45068-0.75074
   5  -4  -8    1.10    1.27   1 0.55941 0.09520-0.51707 0.30185 0.46225-0.90021
  -2  -7   9    1.70    2.22   1 0.54539-0.96515-0.58259-0.06602 0.36335 0.07070
  -2  -7  10    1.31    1.99   1 0.55244-0.96531-0.55413-0.08682 0.40825 0.08833
  -2  -6  11   -0.05    1.68   1 0.55222-0.92897-0.55513 0.01423 0.40672 0.16182
  -2  -5  11    1.73    1.48   1 0.55594-0.91288-0.53661 0.08519 0.43433 0.14679
  -2  -4   9  330.41    3.81   1 0.55567-0.90372-0.53808 0.16273 0.43218 0.03762
  -1  -9   1    0.36    1.40   1 0.55578-0.92337-0.53751-0.31350 0.43302-0.49700
  -1  -1  13   43.30    1.38   1 0.55770-0.64060-0.52651 0.49651 0.44888 0.32375
  -1   0   6    3.01    0.78   1 0.55730-0.67261-0.52890 0.53452 0.44547-0.09494
  -1   0   9  491.58    3.11   1 0.55724-0.64963-0.52927 0.55798 0.44494 0.09127
   0  -8  -3    8.49    1.10   1 0.55777-0.77135-0.52612-0.22306 0.44943-0.72851
   0  -3  -3    3.62    0.90   1 0.55744-0.65144-0.52808 0.23325 0.44664-0.66720
   0   1  12   20.30    1.09   1 0.55808-0.43936-0.52420 0.71047 0.45216 0.30127
   1  -9  -5   29.99    1.30   1 0.55722-0.64661-0.52939-0.28420 0.44476-0.83796
   1   1  14   22.49    1.34   1 0.55692-0.26213-0.53113 0.77532 0.44227 0.45668
   1   2   2  810.79    5.15   1 0.55762-0.33198-0.52701 0.76681 0.44818-0.28009
   1   2  11    3.96    1.02   1 0.55752-0.26056-0.52761 0.83915 0.44731 0.27838
   2  -8  -7   10.17    1.20   1 0.55747-0.47729-0.52791-0.16808 0.44688-0.93154
   2  -4  -7    9.86    1.14   1 0.55642-0.38033-0.53399 0.20115 0.43814-0.87744
   2   0  -4   20.23    1.50   1 0.55556-0.26164-0.53866 0.59263 0.43133-0.63734
   3  -8  -8   11.72    1.31   1 0.55802-0.32491-0.52456-0.13802 0.45166-0.97872
   3   3   6   26.67    1.28   1 0.55768 0.04800-0.52662 0.97318 0.44872 0.01898
   4  -2  -7  116.60    2.16   1 0.55738-0.00909-0.52845 0.46186 0.44611-0.81894
   5   2   2   19.12    2.01   1 0.55591 0.31935-0.53679 0.94534 0.43407-0.18412
  -2  -5  10    1.96    1.47   1 0.55140-0.91541-0.55658 0.09789 0.40465 0.11508
  -1  -8   0  235.25    2.68   1 0.55331-0.90683-0.54768-0.22041 0.41812-0.52958
  -1  -2  14   44.87    1.67   1 0.55390-0.65063-0.54479 0.43502 0.42243 0.40172
  -1  -1  12   76.30    1.60   1 0.55379-0.64266-0.54533 0.50970 0.42163 0.28982
  -1   0   7    0.06    0.87   1 0.55540-0.66252-0.53699 0.54976 0.43391-0.02298
   0 -10  -2   13.72    1.38   1 0.55537-0.80829-0.53715-0.38555 0.43367-0.67391
   0   0  14   15.85    1.21   1 0.55532-0.44455-0.53741 0.64885 0.43330 0.43316
   0   1  11  265.42    2.25   1 0.55502-0.44299-0.53902 0.71911 0.43094 0.26130
   1  -6  -6   20.89    1.09   1 0.55473-0.58346-0.54056-0.00994 0.42868-0.84806
   1   2  10   30.81    1.23   1 0.55458-0.26379-0.54134 0.84649 0.42753 0.23328
   2  -9  -7    9.72    1.42   1 0.55437-0.50129-0.54240-0.24676 0.42597-0.92146
   2  -2  -6   29.60    1.21   1 0.55550-0.32474-0.53646 0.39313 0.43468-0.78801
   2   2  12    5.23    1.21   1 0.55583-0.08879-0.53466 0.89610 0.43730 0.37013
   3  -4  -8  264.89    2.38   1 0.55501-0.22614-0.53908 0.23925 0.43085-0.91015
   3  -1  -6  159.22    2.37   1 0.55407-0.13838-0.54395 0.53227 0.42367-0.74563
   4  -6  -9   27.81    1.40   1 0.55499-0.12018-0.53918 0.09197 0.43070-0.97440
   4   0  -5    7.11    1.80   1 0.55112 0.06001-0.55786 0.68774 0.40270-0.62985
   4   2   0  108.36    2.90   1 0.55212 0.14557-0.55333 0.90419 0.40962-0.30446
   5  -2  -7    0.26    1.51   1 0.55250 0.15966-0.55156 0.52750 0.41229-0.76834
   5   2   3   14.47    1.85   1 0.55267 0.33076-0.55078 0.96829 0.41347-0.10142
  -2  -6  10    2.51    1.84   1 0.54883-0.93743-0.56748 0.01763 0.38743 0.12149
  -2  -5   9    3.59    1.59   1 0.54827-0.92075-0.56974 0.10341 0.38387 0.07392
  -1  -3   0   19.51    1.33   1 0.55133-0.78435-0.55683 0.24278 0.40397-0.46058
  -1  -2   1  286.54    5.55   1 0.55096-0.75240-0.55845 0.34306 0.40149-0.38428
   0  -9  -3    1.74    1.20   1 0.55328-0.78970-0.54770-0.29224 0.41780-0.70852
   0  -6  -4   39.27    1.26   1 0.55304-0.72697-0.54886-0.02702 0.41605-0.73290
   0  -5  -4    2.70    0.95   1 0.55245-0.70265-0.55168 0.06610 0.41180-0.71821
   0   1  10  106.56    1.69   1 0.55195-0.44913-0.55398 0.72385 0.40831 0.22222
   1  -7  -6  183.23    1.97   1 0.55366-0.60723-0.54581-0.09511 0.42062-0.85236
   1  -5  -6   60.10    1.39   1 0.55388-0.55894-0.54473 0.08561 0.42224-0.83093
   1   1  13   62.66    1.47   1 0.55251-0.26429-0.55141 0.78815 0.41222 0.42470
   1   2   9   35.60    1.30   1 0.55199-0.27177-0.55384 0.84870 0.40854 0.19177
   2   2  11   14.27    1.27   1 0.55259-0.09415-0.55099 0.90477 0.41285 0.33238
   3  -2  -7   57.51    1.48   1 0.55299-0.16804-0.54909 0.43951 0.41571-0.81008
   4  -5  -9   -0.28    1.22   1 0.55291-0.08877-0.54947 0.19794 0.41514-0.94544
   4  -3  -8    3.63    1.02   1 0.55331-0.03795-0.54755 0.38167 0.41803-0.86619
   5  -3  -8    0.21    1.34   1 0.55193 0.12822-0.55410 0.43407 0.40813-0.83180
   5  -1  -6   46.85    2.10   1 0.55068 0.19093-0.55970 0.63369 0.39955-0.67918
  -1  -6  -1    5.08    1.20   1 0.54994-0.86246-0.56199-0.03189 0.39605-0.54872
  -1  -5  -1  425.94    3.42   1 0.54942-0.83806-0.56422 0.06122 0.39259-0.53392
  -1  -1  11  445.15    3.11   1 0.54978-0.64906-0.56268 0.51642 0.39498 0.25370
   0  -7  -4  113.30    1.70   1 0.55123-0.74921-0.55635-0.10991 0.40475-0.73448
   0  -1  15   29.79    1.35   1 0.55091-0.45624-0.55778 0.58605 0.40256 0.51447
   0   0  13    7.04    1.11   1 0.55090-0.44833-0.55784 0.66087 0.40247 0.40272
   0   1   3 2300.42    8.60   1 0.55069-0.50331-0.55877 0.67357 0.40104-0.20366
   1  -8  -6    2.19    1.15   1 0.55147-0.62643-0.55526-0.17521 0.40642-0.85026
   1  -4  -6   26.59    1.03   1 0.55088-0.53001-0.55791 0.19160 0.40236-0.79966
   1  -1  -4    2.02    0.91   1 0.55015-0.44165-0.56110 0.48281 0.39744-0.63534
   1   2   3  261.00    2.72   1 0.55083-0.31713-0.55815 0.80612 0.40199-0.17201
   1   2   8    5.62    1.17   1 0.54959-0.27653-0.56348 0.85121 0.39374 0.14537
   2  -3  -7   66.32    1.39   1 0.55061-0.35093-0.55910 0.31762 0.40053-0.82691
   3  -7  -9   19.12    1.39   1 0.54969-0.29985-0.56308-0.01524 0.39437-0.97111
   3   0  -5  544.65    4.90   1 0.54836-0.09973-0.56859 0.65742 0.38573-0.63288
  -2  -6   8    2.79    2.20   1 0.53730-0.94232-0.60644 0.03997 0.32292 0.06148
  -2  -6   9  136.25    3.45   1 0.54291-0.93968-0.58873 0.03052 0.35317 0.09293
  -1  -9   0    5.38    1.32   1 0.54676-0.92225-0.57485-0.28304 0.37587-0.50080
  -1  -7  -1  102.06    1.91   1 0.54769-0.88422-0.57121-0.11389 0.38167-0.54564
  -1  -2  13    3.65    1.15   1 0.54857-0.65582-0.56772 0.44654 0.38720 0.37365
   0  -8  -4   94.67    1.66   1 0.54840-0.76982-0.56838-0.18909 0.38616-0.72656
   0  -4  -4 1037.73    4.48   1 0.54901-0.67524-0.56588 0.17269 0.39009-0.68468
   1  -9  -6    1.05    1.12   1 0.54822-0.64589-0.56914-0.25171 0.38496-0.83937
   1  -2  -5    3.43    0.86   1 0.54896-0.47252-0.56609 0.38972 0.38976-0.70150
   1   1  12    1.38    1.08   1 0.54818-0.26728-0.56928 0.79925 0.38474 0.39254
   1   2   4 1155.68    5.23   1 0.54721-0.30583-0.57311 0.82848 0.37865-0.08718
   1   2   7  898.93    3.98   1 0.54767-0.28275-0.57130 0.85100 0.38153 0.09529
   2  -8  -8  276.29    2.52   1 0.54803-0.47605-0.56989-0.13425 0.38378-0.92951
   2  -7  -8   31.82    1.32   1 0.54922-0.45343-0.56501-0.04800 0.39145-0.92726
   2  -6  -8   36.66    1.21   1 0.54922-0.42960-0.56501 0.04301 0.39146-0.91587
   2  -5  -8  119.55    1.70   1 0.54780-0.40427-0.57078 0.13931 0.38235-0.89379
   2   1  13   66.14    1.72   1 0.54726-0.09663-0.57291 0.85166 0.37897 0.47778
   2   2  10  361.09    2.68   1 0.54876-0.09810-0.56693 0.91223 0.38845 0.29449
   3  -6  -9   32.21    1.40   1 0.54912-0.27537-0.56544 0.07811 0.39078-0.95612
   3  -5  -9   31.14    1.43   1 0.54685-0.24935-0.57451 0.17768 0.37640-0.93002
   3  -3  -8   18.12    1.09   1 0.54848-0.19492-0.56808 0.36061 0.38663-0.85473
   3   2  10   13.75    1.27   1 0.54840 0.06481-0.56840 0.95708 0.38613 0.31770
   4  -4  -9   44.60    1.56   1 0.54792-0.06398-0.57030 0.30644 0.38311-0.90317
  -1  -4  -1   29.82    1.42   1 0.54450-0.80901-0.58338 0.17062 0.36217-0.49276
  -1  -3  14   -1.95    1.12   1 0.54596-0.67223-0.57806 0.37126 0.37085 0.43938
  -1  -1  10  694.79    3.67   1 0.54595-0.65400-0.57812 0.52351 0.37074 0.21603
   0  -2  -3  576.29    4.15   1 0.54467-0.61427-0.58278 0.37956 0.36315-0.57237
   0  -1  14   20.47    1.20   1 0.54528-0.46023-0.58056 0.59973 0.36679 0.48865
   0   0  12  103.50    1.62   1 0.54606-0.45194-0.57769 0.67197 0.37145 0.37127
   0   1   4   10.45    0.98   1 0.54514-0.49031-0.58109 0.70325 0.36591-0.10681
   1   0  14   30.46    1.36   1 0.54548-0.27462-0.57985 0.73237 0.36795 0.51958
   1   2   5  642.50    3.69   1 0.54606-0.29700-0.57769 0.84098 0.37144-0.01788
   1   2   6   20.70    1.10   1 0.54626-0.28912-0.57697 0.84802 0.37262 0.04226
   2   2   9  121.86    1.79   1 0.54526-0.10329-0.58064 0.91779 0.36666 0.25544
   3   2   0   21.27    1.59   1 0.54351-0.00856-0.58685 0.89646 0.35644-0.27006
   3   2   9   34.77    1.60   1 0.54447 0.05986-0.58348 0.96321 0.36200 0.28101
   4   2   1  279.40    3.63   1 0.54244 0.16268-0.59048 0.95050 0.35039-0.18145
   4   2   8    0.44    1.27   1 0.54587 0.21489-0.57842 0.99276 0.37027 0.23096
  -1  -8  -1   40.15    1.32   1 0.54326-0.90294-0.58772-0.18816 0.35458-0.53129
  -1  -2  12    1.56    0.98   1 0.54316-0.65887-0.58805 0.45870 0.35402 0.34612
  -1  -1   9  203.05    2.28   1 0.54165-0.65736-0.59311 0.53027 0.34554 0.17891
   0  -9  -4   -0.11    1.20   1 0.54357-0.78713-0.58664-0.26097 0.35636-0.71192
   0   1   5 1560.68    5.96   1 0.54301-0.48043-0.58859 0.71859 0.35313-0.03191
   0   1   6  717.53    3.83   1 0.54300-0.47265-0.58861 0.72646 0.35308 0.02997
   1  -7  -7   92.50    1.63   1 0.54327-0.60114-0.58768-0.05891 0.35464-0.84887
   1  -6  -7    2.97    0.99   1 0.54341-0.57909-0.58722 0.02987 0.35541-0.83834
   1  -3  -6   47.95    1.17   1 0.54429-0.49912-0.58416 0.30918 0.36046-0.74644
   1   1  11  244.71    2.22   1 0.54310-0.27164-0.58827 0.80809 0.35366 0.35983
   2  -4  -8  191.71    1.99   1 0.54346-0.37527-0.58703 0.24787 0.35572-0.85642
   2   1  12  137.29    1.94   1 0.54187-0.10056-0.59238 0.86223 0.34677 0.44877
   2   2   1   23.13    1.37   1 0.54236-0.16216-0.59076 0.86544 0.34950-0.22258
   2   2   8  175.68    2.11   1 0.54149-0.10697-0.59361 0.92260 0.34469 0.21505
   3  -4  -9   93.88    1.84   1 0.54216-0.21935-0.59143 0.28698 0.34837-0.88942
   4  -2  -8    6.66    1.23   1 0.54095-0.00104-0.59536 0.52189 0.34174-0.77756
   4   2   7   47.80    1.64   1 0.54302 0.20815-0.58855 0.99628 0.35319 0.18696
  -1  -3  13   77.85    1.72   1 0.53844-0.66839-0.60329 0.39230 0.32814 0.42202
   0  -7  -5  217.19    2.19   1 0.54040-0.74578-0.59726-0.07684 0.33850-0.72911
   0  -6  -5  444.53    2.82   1 0.54097-0.72286-0.59545 0.01266 0.34159-0.72146
   0  -5  -5  839.02    3.80   1 0.53973-0.69706-0.59937 0.10718 0.33490-0.70199
   0  -3  -4   54.40    1.35   1 0.54124-0.64312-0.59459 0.29257 0.34304-0.62586
   0  -2  15   16.70    1.30   1 0.54108-0.47036-0.59509 0.53148 0.34219 0.56338
   0  -1  -2  335.62    4.10   1 0.53908-0.57744-0.60136 0.49616 0.33147-0.46718
   0   0  11  445.45    2.84   1 0.54077-0.45409-0.59609 0.68298 0.34049 0.34040
   1  -8  -7   49.34    1.42   1 0.54107-0.62402-0.59516-0.14297 0.34208-0.84826
   1  -5  -7   17.68    0.99   1 0.54163-0.55222-0.59334 0.12833 0.34516-0.81671
   1   0  -3   30.20    1.71   1 0.53799-0.39842-0.60463 0.62463 0.32580-0.49047
   1   0  13    3.91    1.21   1 0.53874-0.27303-0.60239 0.74775 0.32969 0.49465
   2  -2  -7    4.66    1.08   1 0.53902-0.31632-0.60154 0.45090 0.33117-0.74705
   2  -1  -6  284.83    2.85   1 0.53849-0.28427-0.60315 0.55123 0.32837-0.67006
   3   2   8   16.39    1.22   1 0.54060 0.05728-0.59662 0.96924 0.33959 0.23982
   4  -5 -10    5.08    1.24   1 0.54039-0.08741-0.59732 0.23536 0.33841-0.93219
   4  -3  -9    7.70    1.21   1 0.53849-0.03122-0.60315 0.43001 0.32838-0.83864
   4  -1  -7   58.93    2.03   1 0.53788 0.03289-0.60498 0.62913 0.32520-0.68844
   4   2   2   60.32    1.99   1 0.53748 0.17602-0.60615 0.97357 0.32315-0.09440
   4   2   6   31.45    1.59   1 0.54002 0.20497-0.59846 0.99811 0.33646 0.13955
  -1  -9  -1   -2.60    1.38   1 0.53640-0.91934-0.61024-0.25702 0.31619-0.50665
  -1  -7  -2   24.07    1.37   1 0.53607-0.88014-0.61118-0.08193 0.31453-0.54037
  -1  -6  -2   -0.01    0.90   1 0.53763-0.85608-0.60670 0.00516 0.32244-0.53899
  -1  -4  14   57.98    1.63   1 0.53776-0.68431-0.60633 0.31257 0.32309 0.47746
  -1  -2  11  207.31    2.31   1 0.53651-0.65899-0.60994 0.47311 0.31674 0.32070
   0  -8  -5   81.06    1.60   1 0.53781-0.76725-0.60617-0.15909 0.32336-0.72506
   0  -1  13   13.42    1.15   1 0.53861-0.45904-0.60382 0.61565 0.32746 0.46598
   1  -4  -7    3.21    0.95   1 0.53747-0.52446-0.60717 0.23174 0.32162-0.78055
   1   1  10  180.17    1.93   1 0.53789-0.27256-0.60594 0.81834 0.32377 0.32703
   2  -8  -9   18.44    1.43   1 0.53720-0.47313-0.60797-0.10314 0.32021-0.92749
   2  -7  -9    1.77    1.13   1 0.53810-0.45020-0.60534-0.01562 0.32482-0.92218
   2  -6  -9   29.81    1.27   1 0.53765-0.42602-0.60666 0.07694 0.32250-0.90724
   2   1  11   25.69    1.47   1 0.53609-0.10083-0.61112 0.87396 0.31464 0.41921
   2   2   7  510.20    3.09   1 0.53823-0.11051-0.60495 0.92635 0.32550 0.17128
   3  -6 -10   29.56    1.38   1 0.53748-0.27139-0.60713 0.11141 0.32168-0.94772
   3  -2  -8  256.50    2.59   1 0.53617-0.15890-0.61089 0.49496 0.31504-0.77158
   3   2   7    0.30    1.14   1 0.53693 0.05335-0.60874 0.97308 0.31885 0.20010
   4   2   3    0.14    1.23   1 0.53616 0.18470-0.61092 0.98709 0.31500-0.02096
   4   2   4    1.66    1.21   1 0.53619 0.19422-0.61085 0.99427 0.31512 0.03860
   4   2   5   57.91    1.60   1 0.53776 0.19888-0.60634 0.99749 0.32307 0.09135
   5  -3  -9   15.70    1.73   1 0.53616 0.13365-0.61094 0.48047 0.31495-0.80380
   5  -2  -8    4.37    1.38   1 0.53591 0.16539-0.61163 0.57970 0.31373-0.72914
  -2  -7   5   60.04    3.74   1 0.52063-0.97199-0.64875-0.03171 0.24425-0.05610
  -1  -5  -2  200.00    2.33   1 0.53504-0.83182-0.61423 0.10353 0.30958-0.51240
  -1  -1   7   73.13    1.63   1 0.53413-0.66511-0.61670 0.53892 0.30514 0.09596
   0  -9  -5   76.88    1.83   1 0.53284-0.78643-0.62014-0.23583 0.29890-0.71225
   0  -4  -5  365.21    2.64   1 0.53459-0.66831-0.61547 0.21416 0.30735-0.66332
   0  -2  14   27.67    1.48   1 0.53310-0.47006-0.61946 0.54888 0.30014 0.54342
   0   0  10  691.60    3.41   1 0.53496-0.45567-0.61445 0.69327 0.30920 0.30954
   2  -5  -9   31.76    1.16   1 0.53459-0.39916-0.61547 0.17608 0.30736-0.88106
   2  -3  -8    0.28    0.93   1 0.53547-0.34484-0.61304 0.36284 0.31171-0.80078
   2   2   2    7.85    1.00   1 0.53473-0.14674-0.61507 0.89714 0.30808-0.11966
   2   2   5  192.52    2.27   1 0.53255-0.12081-0.62091 0.92654 0.29750 0.07639
   2   2   6  443.30    3.01   1 0.53504-0.11539-0.61424 0.92762 0.30957 0.12585
   3  -5 -10   11.52    1.20   1 0.53376-0.24386-0.61770 0.21280 0.30334-0.91780
   3  -3  -9   77.31    1.62   1 0.53288-0.18774-0.62005 0.40526 0.29906-0.82914
   3  -1  -7  799.50    4.71   1 0.53417-0.12510-0.61659 0.59916 0.30533-0.68824
   3   1  11  124.23    1.91   1 0.53510 0.06249-0.61407 0.91865 0.30987 0.44380
   3   2   1    3.26    1.08   1 0.53295 0.00955-0.61985 0.93673 0.29943-0.15264
   3   2   6    6.17    1.16   1 0.53304 0.04878-0.61962 0.97539 0.29985 0.15673
   4  -4 -10   68.25    1.79   1 0.53351-0.05752-0.61837 0.34675 0.30212-0.88427
   5   0  -5  145.77    4.84   1 0.52319 0.24957-0.64325 0.81608 0.25517-0.46187
  -1  -8  -2   12.68    1.12   1 0.53154-0.90017-0.62366-0.16032 0.29305-0.53041
  -1  -3  -1  283.21    3.19   1 0.52971-0.77038-0.62828 0.30710 0.28448-0.40207
  -1  -3  12   77.73    1.74   1 0.52990-0.66808-0.62780 0.40856 0.28538 0.40272
  -1  -2  10  237.19    2.46   1 0.52856-0.65839-0.63109 0.48672 0.27920 0.29632
  -1  -1   5  146.30    2.42   1 0.52968-0.67581-0.62836 0.53511 0.28434-0.00726
  -1  -1   6   14.39    0.99   1 0.53114-0.66992-0.62468 0.53937 0.29117 0.04754
   0  -3  15   32.94    1.58   1 0.53006-0.48248-0.62740 0.47412 0.28612 0.60812
   0  -1  12    7.80    1.08   1 0.53088-0.45946-0.62535 0.63066 0.28994 0.44091
   1  -7  -8   12.70    1.19   1 0.53086-0.59752-0.62540-0.03072 0.28984-0.84464
   1  -6  -8  169.21    1.91   1 0.53043-0.57293-0.62648 0.06210 0.28783-0.83125
   1  -2  -6    0.32    0.81   1 0.53125-0.46348-0.62442 0.43801 0.29166-0.66475
   1  -1  14  109.38    1.78   1 0.53151-0.28193-0.62374 0.68592 0.29290 0.58267
   1   0  12  315.82    2.42   1 0.53164-0.27436-0.62342 0.76071 0.29350 0.46933
   1   1   9  139.11    1.75   1 0.53189-0.27469-0.62276 0.82675 0.29471 0.29409
   2   0  13    2.49    1.18   1 0.53203-0.10433-0.62241 0.80992 0.29534 0.55179
   2   1  10  479.07    3.08   1 0.52895-0.10115-0.63014 0.88451 0.28101 0.39019
   2   2   3   43.79    1.39   1 0.53140-0.13537-0.62402 0.91379 0.29239-0.04233
   2   2   4    8.72    1.02   1 0.53120-0.12768-0.62454 0.92234 0.29142 0.02061
   3   2   2  178.98    2.60   1 0.52779 0.02319-0.63293 0.95726 0.27573-0.06771
   3   2   5   16.57    1.21   1 0.52996 0.04405-0.62766 0.97588 0.28563 0.10847
   5  -1  -7    2.65    1.76   1 0.52440 0.21034-0.64077 0.70781 0.26068-0.60398
  -1  -9  -2    0.57    1.34   1 0.52555-0.91530-0.63813-0.23465 0.26668-0.51416
  -1  -4  -2  197.49    2.35   1 0.52740-0.79992-0.63383 0.21362 0.27491-0.46536
  -1  -4  13   38.51    1.57   1 0.52724-0.68072-0.63420 0.33311 0.27419 0.46475
   0  -7  -6   84.55    1.59   1 0.52741-0.74101-0.63380-0.04854 0.27496-0.72623
   0  -6  -6   91.02    1.59   1 0.52741-0.71727-0.63380 0.04233 0.27495-0.71513
   0   0   9   18.25    1.04   1 0.52823-0.45655-0.63184 0.70325 0.27867 0.27838
   1  -8  -8   29.60    1.45   1 0.52863-0.61980-0.63086-0.11562 0.28051-0.84776
   1  -5  -8  193.52    1.94   1 0.52721-0.54662-0.63427 0.15995 0.27406-0.80585
   1  -3  -7  179.28    1.89   1 0.52751-0.49125-0.63356 0.34908 0.27542-0.72257
   1  -1  -5  108.83    1.84   1 0.52712-0.42723-0.63448 0.54748 0.27367-0.57352
   2  -4  -9   92.80    1.57   1 0.52800-0.36913-0.63239 0.28365 0.27764-0.83990
   2   0  -5  569.15    4.50   1 0.52550-0.23999-0.63826 0.68406 0.26643-0.53451
   3  -4 -10    0.35    1.20   1 0.52507-0.21117-0.63923 0.32401 0.26456-0.87224
   3   1  10  212.69    2.21   1 0.52785 0.06231-0.63274 0.92936 0.27698 0.41461
   3   2   3   90.09    1.88   1 0.52643 0.03252-0.63610 0.96824 0.27058-0.00077
   3   2   4   30.47    1.23   1 0.52747 0.03933-0.63365 0.97389 0.27525 0.05655
   4   1   9   -0.09    1.16   1 0.52755 0.21526-0.63346 0.96399 0.27560 0.37901
   5   1  -1    1.09    1.77   1 0.51777 0.30930-0.65481 0.94816 0.23359-0.18008
  -2  -7   4    5.76    2.09   1 0.51177-0.97068-0.66676-0.02120 0.20906-0.08370
  -1  -7  -3   66.75    1.67   1 0.52242-0.87399-0.64556-0.05495 0.25260-0.54038
  -1  -6  -3   58.87    1.56   1 0.52310-0.85052-0.64409 0.03417 0.25550-0.53157
   0  -8  -6    4.07    1.14   1 0.52454-0.76195-0.64089-0.13280 0.26177-0.72653
   0  -5  -6  559.18    3.13   1 0.52438-0.69072-0.64124 0.14063 0.26108-0.69015
   0  -3  -5   16.64    0.97   1 0.52347-0.63305-0.64328 0.33295 0.25709-0.60077
   0  -2  -4    0.72    0.88   1 0.52350-0.60245-0.64320 0.43023 0.25726-0.52824
   0  -2  13  135.31    1.82   1 0.52316-0.46804-0.64396 0.56531 0.25576 0.52648
   1  -1  13    2.74    1.27   1 0.52186-0.28003-0.64678 0.70056 0.25020 0.56431
   1   0  11    0.49    1.02   1 0.52401-0.27483-0.64208 0.77256 0.25944 0.44495
   2  -7 -10   10.24    1.25   1 0.52415-0.44461-0.64177 0.01203 0.26005-0.91836
   2  -6 -10    1.02    1.06   1 0.52325-0.41852-0.64375 0.10582 0.25617-0.90097
   2   0  12   10.02    1.17   1 0.52312-0.10383-0.64405 0.82362 0.25558 0.52800
   3  -6 -11   22.70    1.36   1 0.52205-0.26326-0.64638 0.14301 0.25099-0.93965
   3   0  12   73.64    1.79   1 0.52213 0.05865-0.64620 0.86756 0.25135 0.55357
   4  -2  -9   14.24    1.29   1 0.52100 0.01073-0.64862 0.56628 0.24652-0.74324
   4   0  -6  809.99    6.70   1 0.51798 0.08529-0.65484 0.77778 0.23395-0.52163
  -2  -6   4  525.54    8.18   1 0.50492-0.94027-0.67892 0.08173 0.18273-0.04577
  -1  -8  -3    5.62    1.16   1 0.51887-0.89352-0.65328-0.13837 0.23743-0.53720
  -1  -5  -3    0.23    1.11   1 0.51923-0.82356-0.65256 0.13296 0.23890-0.50322
  -1  -3  11   37.84    1.46   1 0.51931-0.66645-0.65238 0.42395 0.23925 0.38600
  -1  -2   9  502.21    3.33   1 0.52007-0.65959-0.65081 0.49751 0.24242 0.27082
   0  -3  14   59.29    1.71   1 0.51850-0.48003-0.65405 0.49083 0.23588 0.59550
   0  -1  11   25.22    1.11   1 0.52144-0.45808-0.64793 0.64346 0.24819 0.42109
   1  -4  -8  104.81    1.52   1 0.52050-0.51484-0.64991 0.26747 0.24424-0.76535
   2  -5 -10   45.61    1.46   1 0.51853-0.38911-0.65399 0.20783 0.23600-0.87116
   2  -2  -8   64.36    1.41   1 0.51992-0.30355-0.65112 0.49277 0.24179-0.71803
   2   1   9  121.43    1.72   1 0.52145-0.10232-0.64790 0.89338 0.24825 0.36187
   3   0  -6  189.56    2.79   1 0.51863-0.07742-0.65377 0.73468 0.23643-0.54468
   3   1   9    3.12    1.10   1 0.52050 0.06152-0.64992 0.93820 0.24422 0.38693
   4  -3 -10   31.96    1.39   1 0.52043-0.01963-0.65006 0.46912 0.24394-0.81434
   4   1   8    0.08    1.19   1 0.52045 0.21439-0.65002 0.97204 0.24401 0.34807
   5   1   5   58.72    2.02   1 0.51946 0.35512-0.65208 0.99369 0.23987 0.18583
  -1  -5  13    4.90    1.40   1 0.51549-0.69360-0.65940 0.26603 0.22492 0.50171
  -1  -4  12   19.41    1.33   1 0.51478-0.67667-0.66078 0.35120 0.22205 0.45427
  -1  -2   0  571.92    5.97   1 0.51223-0.72128-0.66557 0.44277 0.21196-0.25629
   0  -4  -6  121.18    1.63   1 0.51680-0.65824-0.65682 0.24804 0.23025-0.64854
   1  -8  -9  102.50    2.01   1 0.51446-0.61304-0.66138-0.09319 0.22080-0.84831
   1  -7  -9   58.06    1.48   1 0.51576-0.58958-0.65888-0.00449 0.22601-0.84270
   1  -6  -9   20.07    1.19   1 0.51451-0.56535-0.66130 0.08806 0.22096-0.82621
   1  -2  14   29.68    1.34   1 0.51498-0.28905-0.66040 0.63239 0.22285 0.64235
   2  -3  -9    5.43    0.90   1 0.51653-0.33230-0.65736 0.39984 0.22915-0.78046
   2  -1  -7   -0.17    0.89   1 0.51558-0.26707-0.65924 0.59954 0.22526-0.62769
   3  -5 -11    0.24    1.07   1 0.51639-0.23018-0.65765 0.24726 0.22855-0.90618
   3  -3 -10   10.77    1.24   1 0.51360-0.17599-0.66303 0.43898 0.21733-0.80937
   3  -2  -9  294.41    2.61   1 0.51562-0.14546-0.65914 0.53422 0.22546-0.74299
   4  -4 -11   40.57    1.65   1 0.51497-0.04662-0.66041 0.38013 0.22283-0.86720
   4  -1  -8   14.71    1.52   1 0.51242 0.05039-0.66523 0.68113 0.21268-0.63726
   5  -2  -9   -0.25    1.58   1 0.51492 0.17592-0.66050 0.61784 0.22264-0.69596
   5   1   0    5.88    1.70   1 0.50872 0.32617-0.67190 0.97338 0.19834-0.08260
   5   1   4    7.94    1.62   1 0.51435 0.35244-0.66160 0.99530 0.22033 0.14102
  -2  -8   4   32.62    2.39   1 0.50156-0.98451-0.68412-0.09454 0.17161-0.05687
  -2  -7   3  161.99    3.59   1 0.50186-0.96866-0.68363-0.01216 0.17273-0.10883
  -1  -9  -3    6.60    1.21   1 0.51202-0.91031-0.66623-0.21607 0.21112-0.52188
  -1  -4  -3  637.33    3.84   1 0.50877-0.78847-0.67207 0.24462 0.19854-0.45188
   0  -8  -7    3.34    1.32   1 0.51018-0.75419-0.66957-0.11173 0.20395-0.72996
   0  -7  -7   13.97    1.21   1 0.51220-0.73307-0.66589-0.02327 0.21185-0.72572
   0  -6  -7   59.14    1.39   1 0.51175-0.70784-0.66671 0.06801 0.21009-0.71267
   0  -2  12  188.90    2.08   1 0.51133-0.46491-0.66749 0.58001 0.20843 0.51179
   0  -1  10   17.37    1.06   1 0.51120-0.45682-0.66773 0.65537 0.20792 0.40029
   0   0   7    0.68    0.81   1 0.51354-0.45786-0.66339 0.71916 0.21714 0.21566
   1  -5  -9   80.36    1.67   1 0.51027-0.53543-0.66940 0.18831 0.20432-0.79872
   1  -2  -7    4.01    0.99   1 0.50945-0.44804-0.67088 0.47854 0.20113-0.63653
   1  -1  12   -0.05    1.00   1 0.51187-0.27879-0.66650 0.71447 0.21055 0.54519
   1   0  10  187.31    1.90   1 0.51328-0.27166-0.66388 0.78458 0.21610 0.42324
   1   1   0 3522.52   17.47   1 0.50744-0.32076-0.67439 0.80800 0.19347-0.16043
   1   1   6   -0.82    0.78   1 0.51260-0.27927-0.66514 0.84534 0.21343 0.19049
   2  -4 -10    0.71    1.16   1 0.50831-0.35679-0.67288 0.31528 0.19677-0.82675
   2  -1  13    1.40    1.07   1 0.51218-0.10850-0.66594 0.76177 0.21174 0.62316
   2   0  11   98.46    1.69   1 0.51284-0.10129-0.66471 0.83575 0.21436 0.50718
   2   1   8    8.32    0.96   1 0.51305-0.10145-0.66430 0.90219 0.21521 0.33218
   3  -1  -8  686.64    4.30   1 0.50939-0.10760-0.67098 0.64582 0.20091-0.64491
   3   0  11   85.08    1.72   1 0.51191 0.06104-0.66642 0.87942 0.21070 0.53225
   3   1   8   38.74    1.40   1 0.51197 0.06128-0.66631 0.94653 0.21094 0.35785
   4   1   7    1.77    1.12   1 0.51237 0.21589-0.66558 0.97956 0.21251 0.31503
   5   1   1   16.96    1.76   1 0.50721 0.33661-0.67478 0.98519 0.19259-0.01466
   5   1   2  330.40    3.88   1 0.50746 0.34414-0.67435 0.99194 0.19354 0.04595
   5   1   3   21.58    1.60   1 0.51036 0.34857-0.66924 0.99490 0.20467 0.09731
  -2  -6   3   45.19    2.56   1 0.49553-0.93881-0.69277 0.08790 0.15114-0.07508
  -1  -8  -4   12.53    1.32   1 0.50407-0.88728-0.67948-0.11965 0.18189-0.54257
  -1  -7  -4   44.26    1.35   1 0.50734-0.86646-0.67396-0.03456 0.19416-0.54353
  -1  -6  -4   95.28    1.65   1 0.50693-0.84225-0.67467 0.05705 0.19258-0.53034
  -1  -6  13    4.81    1.58   1 0.50513-0.70696-0.67772 0.19505 0.18583 0.52877
  -1  -3  -2  808.54    4.70   1 0.50762-0.75615-0.67349 0.34434 0.19519-0.37503
  -1  -3  10  120.24    1.91   1 0.50635-0.66095-0.67566 0.44009 0.19040 0.37367
   0  -5  -7  342.10    2.51   1 0.50723-0.67989-0.67416 0.16626 0.19371-0.68506
   0  -3  13   36.99    1.53   1 0.50470-0.47307-0.67844 0.50842 0.18422 0.58587
   0  -1  -3 2239.82    8.62   1 0.50858-0.55464-0.67181 0.55909 0.19886-0.39634
   0   0   6  416.05    3.12   1 0.50499-0.45772-0.67796 0.72500 0.18530 0.18588
   1  -3  -8  139.73    1.73   1 0.50781-0.47845-0.67315 0.38168 0.19593-0.70520
   1   1   5  363.52    2.85   1 0.50595-0.28061-0.67635 0.84885 0.18889 0.15328
   2  -6 -11   59.18    1.61   1 0.50528-0.40918-0.67747 0.13126 0.18640-0.89538
   3  -4 -11   57.18    1.50   1 0.50727-0.20069-0.67409 0.35258 0.19387-0.85872
   4   1   6    2.80    1.21   1 0.50485 0.21667-0.67820 0.98581 0.18477 0.28181
  -2  -8   3   29.29    2.21   1 0.49435-0.98520-0.69444-0.09180 0.14683-0.09277
  -1  -5  -4   44.22    1.29   1 0.50197-0.81355-0.68284 0.15623 0.17395-0.49951
  -1  -5  12   16.91    1.48   1 0.49975-0.68591-0.68634 0.28516 0.16591 0.49927
  -1  -4  11   31.87    1.48   1 0.49976-0.66990-0.68633 0.36807 0.16595 0.44868
   0  -4  14   20.53    1.28   1 0.50311-0.48752-0.68100 0.42844 0.17814 0.64247
   0  -3  -6  140.90    1.74   1 0.50305-0.62075-0.68110 0.36259 0.17792-0.58416
   0  -2  -5 1782.38    6.22   1 0.50057-0.58647-0.68506 0.46571 0.16887-0.50140
   1  -4  -9    1.49    0.96   1 0.50210-0.50442-0.68263 0.29130 0.17444-0.75607
   1  -2  13    6.83    1.16   1 0.50154-0.28437-0.68353 0.64712 0.17240 0.62986
   1  -1  -6   55.21    1.33   1 0.50189-0.40911-0.68298 0.58855 0.17365-0.53525
   1   0  -4 2649.19    9.95   1 0.50112-0.36951-0.68419 0.69610 0.17088-0.39725
   2   0  10   35.87    1.26   1 0.50181-0.09866-0.68310 0.84685 0.17337 0.48663
   2   1  -3  810.28   11.11   1 0.48347-0.15803-0.70917 0.86154 0.11010-0.24255
   2   1   7  139.35    1.77   1 0.50420-0.10076-0.67922 0.90946 0.18215 0.30355
   3   0  10  152.95    2.08   1 0.50049 0.06529-0.68518 0.89063 0.16859 0.51162
   3   1   7   18.23    1.11   1 0.50292 0.06280-0.68131 0.95417 0.17744 0.32881
  -2  -7   2    4.48    1.46   1 0.49074-0.96599-0.69952-0.00430 0.13466-0.13213
  -1  -2   7  137.58    2.14   1 0.49712-0.65091-0.69034 0.52253 0.15680 0.23356
   0  -7  -8    0.10    1.27   1 0.49570-0.72413-0.69244-0.00548 0.15181-0.72803
   0  -4  -7  100.25    1.53   1 0.49832-0.64838-0.68852 0.27086 0.16106-0.64031
   0  -2  11    5.19    0.99   1 0.49780-0.45821-0.68930 0.59519 0.15923 0.49948
   0  -1   9   17.87    1.06   1 0.49877-0.45163-0.68783 0.66791 0.16268 0.38289
   0   0   5  256.59    2.64   1 0.49693-0.45711-0.69061 0.73074 0.15614 0.15325
   1  -7 -10   21.12    1.34   1 0.49872-0.58083-0.68791 0.01740 0.16249-0.84161
   1  -6 -10   31.76    1.31   1 0.49699-0.55689-0.69053 0.10877 0.15634-0.82294
   1  -3  14   18.14    1.46   1 0.49642-0.29359-0.69139 0.57301 0.15431 0.69838
   1  -1  11    7.54    1.05   1 0.49798-0.27218-0.68904 0.72816 0.15984 0.53021
   1   1   4  177.60    2.24   1 0.49938-0.28165-0.68689 0.85130 0.16487 0.11460
   2  -5 -11   69.92    1.55   1 0.49966-0.38012-0.68646 0.23163 0.16586-0.86321
   2  -3 -10   89.98    1.72   1 0.49618-0.32216-0.69174 0.42505 0.15348-0.76602
   2  -2  -9    6.60    0.98   1 0.49735-0.29089-0.68999 0.52221 0.15761-0.69675
   2  -1  12   24.70    1.26   1 0.49938-0.10380-0.68690 0.77507 0.16484 0.60714
   3  -5 -12   12.61    1.35   1 0.49809-0.22357-0.68887 0.26746 0.16024-0.89839
   3  -1  12   71.25    1.66   1 0.49835 0.06028-0.68847 0.82006 0.16118 0.63112
   4  -3 -11   71.13    1.82   1 0.49835-0.00680-0.68847 0.49917 0.16118-0.79446
   4  -2 -10    0.01    1.32   1 0.49653 0.02809-0.69121 0.60084 0.15473-0.71498
   4   0   9   46.65    1.49   1 0.49810 0.22283-0.68885 0.92995 0.16030 0.47821
   4   1   5   27.60    1.45   1 0.49644 0.21672-0.69134 0.99091 0.15442 0.24717
   5  -1  -8   96.83    2.90   1 0.49391 0.23119-0.69505 0.75208 0.14556-0.55085
  -2  -8   2   50.67    2.33   1 0.48557-0.98449-0.70585-0.08885 0.11744-0.12647
  -2  -6   2    1.33    1.57   1 0.48503-0.93657-0.70655 0.09324 0.11566-0.10184
  -1  -7  -5    4.04    1.34   1 0.49114-0.85933-0.69835-0.01852 0.13622-0.54688
  -1  -6  -5  467.01    3.10   1 0.48997-0.83376-0.69997 0.07466 0.13223-0.53176
  -1  -3   9    0.18    1.16   1 0.49139-0.65456-0.69801 0.45395 0.13705 0.36542
   0  -8  -8    2.28    1.19   1 0.49393-0.74576-0.69440-0.09421 0.14582-0.73386
   0  -6  -8    1.34    0.99   1 0.49416-0.69868-0.69406 0.08695 0.14666-0.71161
   1  -5 -10   62.98    1.57   1 0.49148-0.52581-0.69789 0.20860 0.13736-0.79327
   1   1   1 1574.11    9.02   1 0.49155-0.29721-0.69779 0.83905 0.13761-0.04311
   1   1   2 4373.06   12.53   1 0.49051-0.28870-0.69923 0.84814 0.13405 0.02200
   1   1   3  567.00    4.07   1 0.49382-0.28396-0.69455 0.85125 0.14547 0.07219
   2   0  -6    9.92    1.05   1 0.49354-0.21568-0.69496 0.73303 0.14448-0.47461
   2   1   6    1.29    0.96   1 0.49488-0.09899-0.69302 0.91588 0.14915 0.27562
   3  -3 -11   -0.25    1.23   1 0.49344-0.16283-0.69510 0.46339 0.14415-0.79491
   3  -2 -10   58.46    1.59   1 0.49235-0.13021-0.69666 0.56398 0.14036-0.72049
   3   1   6   34.39    1.26   1 0.49335 0.06503-0.69523 0.96068 0.14384 0.30063
  -1  -8  -5   20.24    1.29   1 0.48852-0.88008-0.70178-0.10518 0.12761-0.54973
  -1  -6  12   -1.20    1.40   1 0.48630-0.69964-0.70473 0.20971 0.12018 0.53081
  -1  -4  -4   27.46    1.17   1 0.48950-0.77794-0.70045 0.26476 0.13093-0.44576
  -1  -3  -3  833.23    4.45   1 0.48760-0.74350-0.70302 0.36608 0.12451-0.36528
  -1  -2  -1   12.27    1.27   1 0.48479-0.70181-0.70670 0.47623 0.11515-0.22073
   0  -5  -8    2.07    1.01   1 0.48882-0.67035-0.70138 0.18473 0.12862-0.68198
   0  -5  14   60.16    1.66   1 0.48850-0.49682-0.70181 0.35858 0.12754 0.68218
   0  -4  13    2.67    1.35   1 0.48523-0.47726-0.70612 0.44488 0.11662 0.63952
   0  -3  12  155.54    1.95   1 0.48916-0.46570-0.70091 0.52310 0.12978 0.57866
   0   0   4 1965.33    7.57   1 0.48781-0.45628-0.70273 0.73457 0.12522 0.12264
   1  -3  -9    2.73    0.88   1 0.48779-0.46649-0.70276 0.40246 0.12516-0.69550
   1  -2  -8   86.08    1.46   1 0.48749-0.43416-0.70316 0.50205 0.12415-0.62132
   1  -2  12    1.23    1.14   1 0.48504-0.27580-0.70637 0.66013 0.11600 0.62123
   2  -4 -11   35.21    1.33   1 0.48976-0.34553-0.70009 0.33636 0.13181-0.81813
   2  -2  13    1.60    1.14   1 0.48963-0.10998-0.70026 0.70525 0.13139 0.69147
   2  -1  -8 1102.97    4.78   1 0.48940-0.25046-0.70059 0.63315 0.13058-0.59641
   2   0   9   38.29    1.24   1 0.48899-0.09357-0.70114 0.85643 0.12921 0.46925
   3  -4 -12   11.27    1.36   1 0.48663-0.18832-0.70430 0.37429 0.12127-0.84881
   3   0  -7   54.54    1.75   1 0.48477-0.05200-0.70672 0.77974 0.11509-0.48709
   3   0   9   38.65    1.34   1 0.48836 0.06914-0.70200 0.90042 0.12707 0.49150
   3   1  -4   85.32    4.39   1 0.46451 0.01611-0.72990 0.91776 0.05138-0.22471
   4  -1  -9    9.90    1.34   1 0.48405 0.07091-0.70764 0.71626 0.11272-0.59972
   4   0   8   -1.22    1.46   1 0.48605 0.22526-0.70506 0.93723 0.11934 0.46014
   4   1   4   10.42    1.15   1 0.48826 0.21628-0.70213 0.99452 0.12674 0.21426
   5   0   6    0.02    1.41   1 0.48576 0.37437-0.70544 0.96533 0.11836 0.35971
  -2  -7   1   43.36    1.93   1 0.47985-0.96297-0.71293 0.00124 0.09842-0.15879
  -1  -5  -5    2.14    0.95   1 0.48396-0.80425-0.70783 0.17278 0.11178-0.50003
  -1  -5  11  108.39    2.03   1 0.48101-0.67487-0.71152 0.30306 0.10214 0.50143
  -1  -4  10    1.46    1.12   1 0.48241-0.66162-0.70978 0.38287 0.10671 0.44619
  -1  -2   6  369.51    3.49   1 0.48247-0.64472-0.70971 0.53351 0.10691 0.22103
   0  -3  -7  140.31    1.74   1 0.48312-0.60833-0.70889 0.38239 0.10904-0.57687
   0  -2  10    0.71    0.92   1 0.48206-0.45107-0.71022 0.60739 0.10556 0.49117
   0  -1  -4   10.66    1.03   1 0.48278-0.53637-0.70932 0.58866 0.10791-0.36665
   1  -4 -10    2.54    0.99   1 0.48167-0.49241-0.71070 0.31135 0.10430-0.74997
   1  -1  10    0.05    0.86   1 0.48334-0.26594-0.70861 0.73890 0.10975 0.51878
   2  -1  11    5.81    1.06   1 0.48540-0.09817-0.70597 0.78715 0.11656 0.59286
   2   1   5  288.09    2.50   1 0.48473-0.09696-0.70685 0.92175 0.11432 0.24756
   3  -1  -9  247.79    2.59   1 0.48342-0.08985-0.70852 0.67478 0.11000-0.61686
   3  -1  11    1.58    1.07   1 0.48461 0.06582-0.70699 0.83026 0.11395 0.61819
   3   1   5   11.09    1.08   1 0.48343 0.06602-0.70850 0.96619 0.11004 0.27225
   4   0  -7  222.05    3.42   1 0.47908 0.11628-0.71386 0.82928 0.09595-0.44688
   4   1   3  180.50    2.54   1 0.47973 0.21696-0.71308 0.99716 0.09802 0.18157
  -2  -8   1   44.00    1.96   1 0.47583-0.98262-0.71782-0.08478 0.08532-0.15848
  -2  -6   1  137.43    2.66   1 0.47441-0.93376-0.71945 0.09835 0.08085-0.13087
  -1  -7  -6  301.31    2.81   1 0.47471-0.84986-0.71910-0.00434 0.08181-0.55603
   0  -7  -9    1.29    1.15   1 0.47836-0.71498-0.71486 0.00906 0.09336-0.73142
   0  -6  -9   21.07    1.41   1 0.47649-0.68792-0.71705 0.10341 0.08742-0.71411
   0  -4  -8   27.14    1.08   1 0.47890-0.63650-0.71421 0.28991 0.09510-0.63652
   0  -2  -6  121.88    1.70   1 0.47875-0.57245-0.71439 0.48716 0.09463-0.48931
   0   0   3 1315.36    7.13   1 0.47848-0.45498-0.71471 0.73838 0.09377 0.09204
   1  -6 -11   30.90    1.41   1 0.47839-0.54441-0.71481 0.12685 0.09348-0.82298
   1  -4  14  138.56    1.96   1 0.47837-0.30155-0.71484 0.50444 0.09341 0.74841
   1  -3  13   53.51    1.46   1 0.47988-0.28593-0.71303 0.58536 0.09826 0.69268
   1  -1  -7   25.32    1.12   1 0.47741-0.39173-0.71598 0.61431 0.09033-0.51409
   2  -5 -12    0.65    1.21   1 0.48000-0.36763-0.71289 0.25003 0.09862-0.85892
   2   0   8  169.04    2.03   1 0.47515-0.08843-0.71860 0.86545 0.08318 0.45359
   4  -1  10   -0.10    1.18   1 0.47888 0.22390-0.71424 0.87008 0.09503 0.59645
   5   0  -6   15.66    3.37   1 0.45714 0.30915-0.73721 0.90316 0.02874-0.29540
   5   0   5    9.43    1.47   1 0.47405 0.37783-0.71985 0.97111 0.07974 0.33399
  -2  -7   0    9.68    1.55   1 0.46840-0.95955-0.72591 0.00618 0.06228-0.18595
  -1  -8  -6   -1.61    1.12   1 0.47287-0.87004-0.72106-0.09299 0.07604-0.56369
  -1  -6  -6   20.06    1.19   1 0.47310-0.82396-0.72080 0.08807 0.07676-0.53937
  -1  -4  -5    4.90    0.94   1 0.47197-0.76707-0.72206 0.27926 0.07325-0.44940
   0  -5  -9   32.08    1.32   1 0.47034-0.65845-0.72384 0.20060 0.06821-0.68373
   0  -5  13    3.34    1.27   1 0.46972-0.48675-0.72451 0.37266 0.06630 0.68289
   0  -3  11  559.18    3.22   1 0.47181-0.45752-0.72224 0.53610 0.07274 0.57423
   1  -5 -11    8.43    1.15   1 0.47220-0.51418-0.72181 0.22518 0.07395-0.79167
   1   0  -5   37.17    1.43   1 0.47066-0.34621-0.72349 0.72811 0.06919-0.35736
   2  -3 -11   -0.77    1.06   1 0.47314-0.30602-0.72076 0.44758 0.07688-0.75519
   2  -2 -10    5.61    0.95   1 0.47426-0.27409-0.71950 0.54556 0.08038-0.68172
   2  -2  12    1.16    1.07   1 0.47395-0.10163-0.71985 0.71786 0.07941 0.68228
   2   1   4   28.54    1.21   1 0.47372-0.09438-0.72011 0.92662 0.07869 0.22233
   3  -3 -12   46.62    1.80   1 0.46948-0.14609-0.72477 0.48739 0.06555-0.78094
   3  -2  12   41.35    1.44   1 0.47286 0.06010-0.72107 0.76148 0.07600 0.70654
   3   0   8   37.03    1.29   1 0.47470 0.07466-0.71900 0.90872 0.08175 0.47581
   3   1   4  134.90    1.96   1 0.47278 0.06951-0.72116 0.97102 0.07575 0.24650
   4  -2 -11   30.06    1.62   1 0.47182 0.04568-0.72222 0.62513 0.07278-0.69350
   4   0   7    1.75    1.16   1 0.47332 0.23236-0.72057 0.94580 0.07742 0.43878
   4   1  -2    2.20    1.85   1 0.45855 0.19977-0.73577 0.98142 0.03289-0.06137
   4   1   2  138.96    2.44   1 0.47201 0.21725-0.72202 0.99868 0.07335 0.14578
  -2  -8   0   -1.02    1.29   1 0.46467-0.97987-0.72959-0.08138 0.05173-0.18910
  -2  -6   0   43.32    1.79   1 0.46314-0.93047-0.73114 0.10227 0.04715-0.15895
  -2  -5   2  726.74    7.10   1 0.45697-0.88443-0.73710 0.21487 0.02901-0.00489
  -2  -5   3  571.78    8.92   1 0.44758-0.86743-0.74540 0.23089 0.00227 0.08436
  -1  -6  11   96.60    2.09   1 0.46343-0.68178-0.73084 0.23094 0.04803 0.54323
  -1  -5  -6    0.21    0.92   1 0.46673-0.79195-0.72748 0.18619 0.05791-0.50954
  -1  -3  -4   21.16    1.14   1 0.46786-0.73179-0.72629 0.38182 0.06135-0.36487
  -1  -2  -2  784.77    5.13   1 0.46430-0.68867-0.72997 0.49199 0.05063-0.21871
   0  -4  12  100.63    1.72   1 0.46731-0.46835-0.72687 0.45855 0.05969 0.63752
   0  -1   7  120.09    1.69   1 0.46818-0.43725-0.72595 0.68996 0.06233 0.35929
   0   0   2  656.05    6.20   1 0.46810-0.45258-0.72604 0.74164 0.06208 0.06204
   1  -3 -10  159.12    1.83   1 0.46637-0.45162-0.72785 0.42087 0.05683-0.68979
   1  -2  -9  357.11    2.66   1 0.46472-0.41906-0.72954 0.52148 0.05189-0.61136
   1  -2  11   22.60    1.11   1 0.46906-0.26772-0.72502 0.67234 0.06500 0.61366
   2  -4 -12   38.05    1.46   1 0.46869-0.33222-0.72541 0.35410 0.06388-0.81221
   2  -3  13   10.44    1.21   1 0.46686-0.11236-0.72734 0.64296 0.05831 0.75298
   2  -1  -9    0.33    1.13   1 0.46742-0.23716-0.72675 0.64834 0.06002-0.58438
   2  -1  10   23.08    1.19   1 0.46928-0.09020-0.72478 0.79717 0.06568 0.58297
   2   0  -7   43.61    1.55   1 0.46376-0.19269-0.73052 0.76197 0.04899-0.44047
   3  -2 -11    7.52    1.12   1 0.46787-0.11357-0.72628 0.58709 0.06137-0.70319
   3  -1  10   18.94    1.29   1 0.46860 0.07256-0.72550 0.84038 0.06362 0.60534
   4  -1   9    4.02    1.34   1 0.46334 0.23276-0.73094 0.88019 0.04775 0.58057
   4   1   1  207.99    2.90   1 0.46414 0.21697-0.73013 0.99881 0.05013 0.10655
   5  -1  -9    9.89    1.92   1 0.45959 0.25955-0.73462 0.78640 0.03666-0.50200
   5   0   4    7.34    1.48   1 0.46223 0.38221-0.73204 0.97625 0.04446 0.30680
  -2  -7  -1   33.60    1.68   1 0.45664-0.95559-0.73740 0.01017 0.02798-0.21280
  -2  -5   1  206.01    3.40   1 0.45304-0.88821-0.74067 0.21079 0.01764-0.05535
  -1  -5  10  118.01    2.13   1 0.45751-0.65979-0.73658 0.31943 0.03052 0.51042
  -1  -4   9  109.49    1.98   1 0.45980-0.64628-0.73442 0.39982 0.03718 0.45328
   0  -4  -9   13.06    1.19   1 0.45896-0.62373-0.73522 0.30306 0.03474-0.63905
   0  -3  -8    3.43    1.00   1 0.46230-0.59608-0.73199 0.39696 0.04454-0.57559
   0  -2   9   44.07    1.24   1 0.46303-0.43981-0.73126 0.62040 0.04670 0.48702
   0  -1  -5 1582.12    6.17   1 0.45890-0.52053-0.73528 0.60708 0.03455-0.35551
   1  -5  14  150.96    2.06   1 0.46053-0.30707-0.73372 0.43323 0.03932 0.79138
   1  -4 -11   -0.71    1.08   1 0.46141-0.47632-0.73286 0.32872 0.04191-0.74876
   1  -4  13    9.17    1.28   1 0.45836-0.28928-0.73579 0.51783 0.03298 0.74694
   1  -3  12   83.86    1.51   1 0.46125-0.27615-0.73301 0.59800 0.04146 0.68805
   1   0   6  435.85    2.97   1 0.46130-0.25179-0.73297 0.82283 0.04159 0.35122
   2   0   7   28.79    1.33   1 0.45904-0.07908-0.73514 0.87472 0.03496 0.43989
   2   1   3   12.29    1.09   1 0.46198-0.08987-0.73230 0.93161 0.04359 0.19519
   3   0   7   50.36    1.44   1 0.45935 0.08226-0.73484 0.91697 0.03588 0.45964
   3   1   3   46.46    1.47   1 0.46072 0.07363-0.73353 0.97528 0.03989 0.21972
   4   0   6    1.58    1.26   1 0.45817 0.23864-0.73597 0.95208 0.03243 0.42139
   4   1  -1  213.58    3.80   1 0.45424 0.21164-0.73959 0.99259 0.02107 0.01166
   4   1   0   67.48    2.13   1 0.45760 0.21574-0.73651 0.99717 0.03076 0.06390
  -2  -8  -1   25.15    1.53   1 0.45403-0.97670-0.73982-0.07834 0.02067-0.21637
  -2  -6  -1   51.39    1.72   1 0.45162-0.92679-0.74196 0.10552 0.01379-0.18693
  -1  -7  -7   20.89    1.37   1 0.45734-0.84139-0.73679 0.00549 0.03019-0.56559
  -1  -7  11   31.69    1.83   1 0.45018-0.69150-0.74321 0.15307 0.00973 0.57125
  -1  -6  -7  254.03    2.35   1 0.45559-0.81495-0.73840 0.09756 0.02514-0.54837
  -1  -4  -6   31.35    1.33   1 0.45299-0.75722-0.74075 0.28982 0.01769-0.45590
   0  -6 -10   14.06    1.19   1 0.45695-0.67840-0.73715 0.11578 0.02906-0.71740
   0  -6  13   19.32    1.76   1 0.45280-0.49290-0.74092 0.29898 0.01716 0.71900
   0  -2  -7    2.31    0.76   1 0.45698-0.55981-0.73713 0.50096 0.02913-0.48679
   1  -1  -8  324.85    2.68   1 0.45284-0.37620-0.74088 0.63158 0.01728-0.50323
   2  -2  11   18.74    1.16   1 0.45558-0.09199-0.73841 0.72879 0.02511 0.67449
   3  -2  11   -0.94    1.07   1 0.45539 0.07030-0.73859 0.77086 0.02455 0.69844
   3  -1 -10   31.81    1.31   1 0.45646-0.07112-0.73761 0.69712 0.02763-0.59607
   3   0  -8 1173.37    6.11   1 0.45400-0.02895-0.73985 0.80560 0.02057-0.45339
   4  -1 -10   38.89    1.69   1 0.45555 0.09239-0.73845 0.74003 0.02500-0.57251
  -2  -7  -2    1.20    1.24   1 0.44620-0.95092-0.74672 0.01242-0.00122-0.24352
  -2  -5   0  180.93    2.86   1 0.44503-0.88845-0.74768 0.21006-0.00446-0.09418
  -1  -5  -7    2.89    1.04   1 0.44830-0.78447-0.74497 0.19389 0.00463-0.51643
  -1  -3  -5    5.66    1.02   1 0.44981-0.72192-0.74369 0.39101 0.00885-0.37318
  -1  -2  -3  250.32    2.74   1 0.44639-0.67903-0.74656 0.50067-0.00070-0.22862
   0  -5 -10   -0.57    1.11   1 0.45055-0.64825-0.74305 0.21090 0.01093-0.68769
   0  -5  12    1.27    1.27   1 0.44481-0.46815-0.74786 0.38826-0.00507 0.69010
   0  -3  10    5.60    0.99   1 0.44988-0.44226-0.74362 0.54993 0.00905 0.57638
   0  -1   6  989.12    4.79   1 0.44837-0.42511-0.74490 0.70148 0.00484 0.35524
   1  -5 -12    3.89    1.17   1 0.45108-0.50176-0.74258 0.23746 0.01244-0.79321
   1  -2  10   37.94    1.29   1 0.44949-0.25557-0.74396 0.68400 0.00795 0.60925
   2  -4 -13   96.42    1.95   1 0.44651-0.31894-0.74646 0.36762-0.00037-0.80953
   2  -3 -12   21.48    1.23   1 0.45150-0.29196-0.74222 0.46216 0.01362-0.75022
   2  -3  12  124.23    1.93   1 0.44667-0.09852-0.74633 0.65359 0.00010 0.74984
   2  -2 -11    2.11    1.03   1 0.45037-0.25966-0.74320 0.56058 0.01044-0.67425
   2  -1   9    5.37    1.00   1 0.45125-0.07954-0.74243 0.80755 0.01292 0.57330
   2   1   2 2426.14    8.47   1 0.44839-0.08368-0.74489 0.93623 0.00487 0.17173
   3  -1   9    4.77    1.06   1 0.45117 0.08311-0.74251 0.84925 0.01269 0.59480
   3   1   2   58.29    1.71   1 0.44814 0.07832-0.74510 0.97893 0.00419 0.19321
   4  -2  10    1.19    1.22   1 0.44795 0.23567-0.74526 0.81379 0.00364 0.67844
   4  -1   8    9.63    1.39   1 0.44678 0.24195-0.74624 0.88857 0.00038 0.56607
   4   0  -8  135.10    2.94   1 0.44253 0.14356-0.74968 0.85648-0.01132-0.40271
   5   0   3  192.49    2.82   1 0.44940 0.38618-0.74403 0.98011 0.00772 0.28105
  -2  -8  -2  101.05    2.28   1 0.44227-0.97288-0.74981-0.07618-0.01152-0.24324
  -2  -6  -2    5.09    1.25   1 0.43893-0.92296-0.75241 0.10763-0.02060-0.21258
  -1  -7  -8    2.64    1.32   1 0.43874-0.83248-0.75255 0.01193-0.02110-0.57677
   0  -4  11  321.24    2.55   1 0.44394-0.45054-0.74848 0.47325-0.00694 0.64310
   0  -3  -9   60.87    1.26   1 0.44162-0.58472-0.75033 0.40750-0.01331-0.57762
   1  -3 -11   50.39    1.33   1 0.44394-0.43984-0.74848 0.43293-0.00693-0.68814
   1  -2 -10   35.91    1.20   1 0.44226-0.40724-0.74982 0.53203-0.01154-0.60961
   1   0  -6    3.09    0.78   1 0.44397-0.32859-0.74846 0.74495-0.00686-0.34241
   1   0   5   97.18    1.71   1 0.44196-0.23910-0.75006 0.83281-0.01237 0.34229
   2  -4  13    1.95    1.11   1 0.44368-0.11081-0.74869 0.57299-0.00765 0.80991
   2  -1 -10   26.92    1.35   1 0.43916-0.21793-0.75223 0.66786-0.01998-0.57068
   2   0   6  234.12    2.34   1 0.44063-0.06767-0.75110 0.88387-0.01600 0.42751
   3  -3 -13   22.76    1.30   1 0.44501-0.13106-0.74762 0.50209-0.00400-0.77360
   3  -3  12    1.18    1.14   1 0.44518 0.06598-0.74748 0.69654-0.00352 0.77449
   3  -2 -12   74.17    1.71   1 0.44300-0.09864-0.74924 0.60031-0.00953-0.69503
   3   0   6   66.56    1.45   1 0.44243 0.09323-0.74969 0.92567-0.01110 0.44284
   4  -2 -12   24.95    1.45   1 0.44419 0.06324-0.74828 0.64285-0.00625-0.67802
   4   0   5   77.49    1.60   1 0.44321 0.24670-0.74907 0.95931-0.00895 0.39935
   5  -1   6    3.93    1.52   1 0.43929 0.39633-0.75214 0.92111-0.01964 0.48181
  -2  -7  -3   49.50    1.69   1 0.43160-0.94604-0.75782 0.01526-0.04049-0.26770
  -2  -5  -1    8.40    1.16   1 0.43610-0.88736-0.75458 0.20868-0.02850-0.13235
  -1  -6  -8    0.68    1.07   1 0.43748-0.80469-0.75355 0.10474-0.02479-0.56024
  -1  -6  10   28.98    1.56   1 0.43500-0.66041-0.75539 0.24834-0.03145 0.56162
  -1  -4  -7  215.20    2.18   1 0.43454-0.74650-0.75573 0.29693-0.03269-0.46776
  -1  -4   8  137.26    2.16   1 0.43147-0.62585-0.75791 0.41575-0.04082 0.47002
   0  -6 -11  115.52    1.94   1 0.43747-0.66734-0.75357 0.12305-0.02484-0.72433
   0  -4 -10  140.83    1.77   1 0.43854-0.61381-0.75276 0.31132-0.02193-0.64285
   0  -2  -8   38.10    1.16   1 0.43641-0.54588-0.75436 0.51127-0.02769-0.49061
   0  -1  -6  729.44    3.92   1 0.43751-0.50783-0.75354 0.61679-0.02473-0.35780
   1  -5  13   15.87    1.25   1 0.43718-0.29146-0.75378 0.44545-0.02562 0.79426
   1  -4 -12   35.31    1.36   1 0.43929-0.46820-0.75219 0.33697-0.01992-0.74857
   1  -4  12  407.84    2.95   1 0.43475-0.27290-0.75557 0.52912-0.03214 0.74975
   1  -3  11    3.21    1.02   1 0.43844-0.26034-0.75284 0.60872-0.02221 0.68979
   2  -2  10  158.12    2.06   1 0.43395-0.07845-0.75615 0.73776-0.03424 0.67164
   2   0  -8 1912.01    6.74   1 0.43640-0.17408-0.75436 0.77752-0.02771-0.42622
   2   1  -4   82.42    2.85   1 0.42802-0.11022-0.76027 0.90529-0.04987-0.14432
   2   1   1    2.66    1.01   1 0.43311-0.07667-0.75675 0.94020-0.03649 0.15162
   3  -2  10   22.84    1.41   1 0.43425 0.08319-0.75593 0.78029-0.03345 0.69122
   3   1   1  173.04    2.65   1 0.43396 0.08506-0.75614 0.98198-0.03422 0.16975
   5   0   2  204.87    2.95   1 0.43589 0.39187-0.75474 0.98289-0.02907 0.25611
  -2  -8  -3    5.93    1.70   1 0.42975-0.96771-0.75903-0.07479-0.04488-0.27404
  -2  -6  -3  116.80    2.09   1 0.42678-0.91747-0.76105 0.10941-0.05266-0.24414
  -2  -5  -2    1.33    1.10   1 0.42485-0.88484-0.76231 0.20819-0.05765-0.16490
  -1  -5  -8    5.70    1.10   1 0.43010-0.77290-0.75880 0.20106-0.04398-0.52909
  -1  -5   9   49.86    1.68   1 0.42766-0.63772-0.76045 0.33577-0.05035 0.52987
  -1  -3  -6  492.15    3.03   1 0.43104-0.71105-0.75814 0.39791-0.04149-0.38548
  -1  -2  -4 1132.28    5.04   1 0.43008-0.66973-0.75881 0.50520-0.04402-0.24736
   0  -6  12   96.83    1.87   1 0.42545-0.47325-0.76192 0.31216-0.05610 0.73034
   0  -5 -11   69.89    1.50   1 0.43045-0.63431-0.75855 0.21958-0.04304-0.69526
   1  -1  -9    0.08    0.91   1 0.42957-0.36132-0.75916 0.64060-0.04536-0.50330
   2  -3 -13   42.10    1.52   1 0.42824-0.27640-0.76007 0.47184-0.04885-0.74894
   2  -1   8  107.96    1.68   1 0.43037-0.06686-0.75861 0.81572-0.04327 0.56884
   3  -1 -11   10.74    1.26   1 0.42955-0.05176-0.75917 0.70982-0.04541-0.58578
   3  -1   8   -0.59    1.05   1 0.43149 0.09414-0.75782 0.85651-0.04030 0.58709
   4  -1 -11   26.19    1.79   1 0.42528 0.11433-0.76204 0.75583-0.05656-0.55363
   4  -1   7   35.32    1.47   1 0.42730 0.25248-0.76070 0.89471-0.05131 0.55545
   0  -3   9   74.20    1.47   1 0.42370-0.42454-0.76311 0.56182-0.06071 0.58400
   0  -1   5    2.73    1.09   1 0.42191-0.40718-0.76424 0.71307-0.06530 0.36273
   0   0  -2  622.51    6.17   1 0.42317-0.43701-0.76345 0.74916-0.06209-0.06159
   1  -3 -12   -1.51    1.23   1 0.41825-0.42270-0.76650 0.44314-0.07462-0.69079
   1  -2   9   29.88    1.14   1 0.42549-0.24000-0.76195 0.69367-0.05609 0.61092
   2  -5  13    9.25    1.38   1 0.42053-0.11223-0.76510 0.49829-0.06883 0.85781
   2  -3  11    4.33    1.03   1 0.42379-0.08428-0.76305 0.66220-0.06049 0.74911
   2  -2 -12   74.06    1.57   1 0.42614-0.24247-0.76152 0.57219-0.05441-0.67045
   3  -3  11   44.49    1.39   1 0.42346 0.07825-0.76326 0.70521-0.06133 0.76991
   3   0  -9  296.61    3.22   1 0.42400-0.00635-0.76291 0.82074-0.05993-0.43525
   3   0   5    5.35    1.16   1 0.42155 0.10358-0.76447 0.92991-0.06623 0.43730
   3   1  -5   45.66    2.79   1 0.40794 0.06417-0.77235 0.95157-0.10034-0.13595
   3   1   0    7.91    1.50   1 0.41857 0.09287-0.76631 0.98456-0.07383 0.14702
   4  -2   9    9.34    1.19   1 0.42650 0.24550-0.76128 0.82060-0.05346 0.67010
   4   0   4  220.57    2.44   1 0.42527 0.25559-0.76209 0.96329-0.05666 0.38709
   5  -1   5   -0.92    1.41   1 0.42167 0.40570-0.76440 0.92466-0.06592 0.46975
   5   0   1   77.12    2.26   1 0.42141 0.39827-0.76456 0.98476-0.06659 0.23210
  -2  -7  -4    0.79    1.18   1 0.41774-0.94079-0.76676 0.01565-0.07558-0.29366
  -2  -6  -4  106.56    1.95   1 0.41351-0.91249-0.76924 0.10954-0.08621-0.27104
  -2  -5  -3  204.14    2.50   1 0.41392-0.88093-0.76900 0.20791-0.08520-0.19902
  -1  -6  -9   36.44    1.41   1 0.41847-0.79411-0.76632 0.10991-0.07374-0.57315
  -1  -4  -8  370.19    2.73   1 0.41657-0.73595-0.76746 0.30018-0.07854-0.48295
   0  -5  11   12.88    1.11   1 0.41796-0.44998-0.76663 0.39984-0.07503 0.69987
   0  -4 -11    9.60    1.18   1 0.41801-0.59869-0.76660 0.31858-0.07490-0.65201
   0  -4  10  129.63    1.83   1 0.41680-0.43276-0.76732 0.48377-0.07795 0.65246
   0  -3 -10   -0.55    1.03   1 0.41936-0.56669-0.76578 0.41828-0.07147-0.58596
   0  -2  -9    3.05    0.97   1 0.41545-0.53289-0.76812 0.51743-0.08136-0.49832
   0  -1  -7  141.05    1.76   1 0.41721-0.49452-0.76708 0.62268-0.07693-0.36770
   1  -6  13    0.57    1.22   1 0.41811-0.29603-0.76654 0.36684-0.07465 0.83326
   1  -4 -13   12.42    1.26   1 0.41734-0.45174-0.76700 0.34477-0.07660-0.75356
   1  -2 -11    0.67    0.99   1 0.41828-0.38980-0.76644 0.54212-0.07423-0.61152
   1   0  -7    0.44    0.87   1 0.42011-0.31241-0.76532 0.75316-0.06958-0.34381
   1   0   4  114.55    1.96   1 0.41791-0.22387-0.76666 0.84079-0.07516 0.34364
   2  -4  12   37.48    1.34   1 0.41895-0.09512-0.76603 0.58198-0.07253 0.81054
   2  -1 -11  518.27    3.34   1 0.41438-0.19970-0.76874 0.67755-0.08403-0.56767
   2   0   5  734.35    3.83   1 0.41872-0.05493-0.76617 0.89009-0.07310 0.42376
   2   1   0  700.28    6.17   1 0.41302-0.06466-0.76952 0.94491-0.08743 0.13990
   3  -4  12   14.93    1.28   1 0.41832 0.06809-0.76641 0.62511-0.07412 0.83367
   3  -2 -13  284.49    2.91   1 0.41722-0.07917-0.76707 0.61150-0.07689-0.68877
  -2  -4   0   20.54    1.58   1 0.40450-0.82387-0.77420 0.32724-0.10907 0.02180
  -1  -5  -9   46.41    1.47   1 0.41140-0.76270-0.77053 0.20467-0.09212-0.54290
  -1  -3  -7  829.37    3.83   1 0.41303-0.70177-0.76962 0.40134-0.08808-0.40041
  -1  -2  -5  606.39    3.57   1 0.41343-0.66218-0.76939 0.50766-0.08707-0.26583
   0  -7  12  107.29    2.12   1 0.41029-0.48126-0.77114 0.23175-0.09488 0.75919
   0  -5 -12   36.98    1.48   1 0.40966-0.62246-0.77148 0.22429-0.09642-0.70369
   0  -2   7   47.69    1.34   1 0.41206-0.40412-0.77016 0.64400-0.09047 0.50094
   0   0  -3 1274.09    7.15   1 0.41117-0.43305-0.77065 0.74836-0.09269-0.09280
   1  -5  12   45.44    1.37   1 0.41071-0.27228-0.77091 0.45489-0.09383 0.80103
   1  -4  11    0.65    1.25   1 0.41163-0.25826-0.77040 0.53757-0.09156 0.75354
   1  -3  10  124.00    1.67   1 0.41297-0.24263-0.76965 0.61878-0.08823 0.69359
   2  -2   9   73.22    1.40   1 0.41008-0.06195-0.77126 0.74604-0.09539 0.67098
   2   0  -9 1369.62    5.67   1 0.41123-0.15630-0.77062 0.78554-0.09255-0.42339
   3  -2   9   64.72    1.44   1 0.41173 0.09876-0.77034 0.78749-0.09131 0.68720
   3  -1   7   10.92    1.02   1 0.40940 0.10987-0.77162 0.86381-0.09706 0.58048
   3   1  -1    6.39    1.57   1 0.40009 0.10274-0.77639 0.98674-0.11972 0.13108
   4  -3  10    2.06    1.14   1 0.41325 0.24413-0.76949 0.74558-0.08753 0.75505
   4   0  -9  177.65    3.12   1 0.40869 0.17047-0.77201 0.87149-0.09882-0.37634
   4   0   3   24.52    1.37   1 0.40549 0.26735-0.77370 0.96713-0.10666 0.37413
   5  -2   7    0.35    1.15   1 0.41337 0.40725-0.76942 0.85576-0.08722 0.60147
   5   0   0   14.17    1.76   1 0.40593 0.40614-0.77347 0.98562-0.10559 0.20821
  -2  -7  -5  201.64    2.48   1 0.40473-0.93464-0.77415 0.01523-0.10848-0.32200
  -2  -6  -5   15.99    1.35   1 0.40034-0.90681-0.77634 0.10855-0.11907-0.29981
  -2  -5  -4   20.10    1.36   1 0.40233-0.87689-0.77536 0.20612-0.11427-0.23160
  -2  -4  -1  187.20    2.69   1 0.40352-0.83064-0.77476 0.32025-0.11140-0.03739
  -2  -4   1    0.24    1.45   1 0.39685-0.80797-0.77800 0.33854-0.12741 0.10238
  -1  -6   9  102.58    2.14   1 0.39901-0.63178-0.77698 0.26225-0.12226 0.59114
   1  -1 -10  867.05    3.95   1 0.40672-0.34665-0.77311 0.64712-0.10362-0.50663
   2  -3 -14   47.14    1.58   1 0.40463-0.26115-0.77420 0.47649-0.10870-0.75145
   2  -2 -13  187.77    2.42   1 0.40234-0.22699-0.77536 0.57700-0.11426-0.67250
   2  -1   7   99.76    1.61   1 0.40565-0.04948-0.77367 0.82309-0.10622 0.56876
   2   1  -5    5.62    1.31   1 0.40036-0.09043-0.77633 0.91320-0.11903-0.13775
   3  -1 -12   14.09    1.34   1 0.40313-0.03380-0.77496 0.71746-0.11236-0.58070
   4  -2   8   13.30    1.24   1 0.40469 0.25952-0.77417 0.82637-0.10856 0.66316
   4  -1   6   71.68    1.53   1 0.40618 0.26650-0.77340 0.89986-0.10494 0.54652
   5  -1   4   38.97    1.72   1 0.40217 0.41773-0.77544 0.92906-0.11466 0.45357
  -2  -4  -2   13.15    1.11   1 0.39779-0.83307-0.77748 0.31514-0.12456-0.08624
  -1  -6 -10    8.78    1.28   1 0.39982-0.78381-0.77651 0.11145-0.11970-0.58864
  -1  -5   8   69.48    1.85   1 0.38970-0.60665-0.78109 0.34885-0.14364 0.56233
  -1  -4  -9  114.72    1.74   1 0.39770-0.72585-0.77752 0.30250-0.12476-0.49872
  -1  -3  -8   53.60    1.34   1 0.39576-0.69189-0.77842 0.40203-0.12938-0.42033
  -1  -2  -6   20.75    1.12   1 0.39766-0.65427-0.77754 0.50764-0.12487-0.29029
   0  -6  11    1.99    1.27   1 0.39369-0.44893-0.77936 0.32145-0.13428 0.74625
   0  -4 -12   12.56    1.24   1 0.39731-0.58625-0.77770 0.32190-0.12570-0.66221
   0  -3 -11   13.89    1.09   1 0.39947-0.55759-0.77668 0.41959-0.12053-0.59512
   0  -2 -10  103.02    1.55   1 0.39521-0.52073-0.77867 0.51956-0.13069-0.51120
   0  -1  -8    1.84    0.83   1 0.39758-0.48408-0.77757 0.62439-0.12505-0.38196
   0   0  -4 2027.56    7.87   1 0.39772-0.42806-0.77751 0.74733-0.12472-0.12267
   1  -3 -13   39.96    1.41   1 0.39879-0.41030-0.77700 0.44613-0.12217-0.69703
   1  -2 -12    1.31    1.00   1 0.39711-0.37614-0.77780 0.54502-0.12618-0.61900
   1  -1   6  135.04    1.82   1 0.39526-0.20921-0.77865 0.77788-0.13055 0.51124
   1   0  -8  607.29    3.60   1 0.39806-0.29812-0.77735 0.75801-0.12390-0.35071
   2  -5  12   -0.04    1.21   1 0.39413-0.09598-0.77916 0.50342-0.13323 0.86116
   2  -3  10   86.37    1.60   1 0.39755-0.06490-0.77759 0.66952-0.12512 0.75124
   2   1  -1   72.28    2.87   1 0.38361-0.04280-0.78357 0.95150-0.15771 0.14832
   3  -3  10   61.06    1.56   1 0.39859 0.09620-0.77710 0.71112-0.12264 0.76861
   3   0 -10   67.83    1.88   1 0.39670 0.01248-0.77799 0.82732-0.12715-0.43016
   3   0   4  146.81    2.01   1 0.39907 0.11946-0.77687 0.93532-0.12150 0.43031
   4  -1 -12    0.75    1.53   1 0.39759 0.13378-0.77757 0.76189-0.12502-0.54650
   5   0  -1   36.30    2.02   1 0.38953 0.41478-0.78117 0.98563-0.14404 0.18459
  -2  -7  -6    9.92    1.37   1 0.39021-0.92791-0.78089 0.01383-0.14287-0.35029
  -2  -6  -6   76.17    1.80   1 0.38593-0.90049-0.78266 0.10714-0.15280-0.32816
  -2  -5  -5   21.76    1.31   1 0.38945-0.87236-0.78121 0.20333-0.14464-0.26325
  -2  -4  -3   15.31    1.14   1 0.39057-0.83351-0.78074 0.31009-0.14203-0.13030
  -1  -5 -10    0.47    1.15   1 0.39216-0.75163-0.78005 0.20640-0.13831-0.55930
   0  -5  10   33.41    1.34   1 0.38509-0.42412-0.78300 0.40862-0.15476 0.71717
   1  -6  12   21.21    1.30   1 0.38852-0.27324-0.78160 0.37471-0.14680 0.84278
   2  -4  11   10.35    1.14   1 0.39233-0.07603-0.77997 0.58857-0.13790 0.81378
   2  -1 -12    4.12    1.10   1 0.39049-0.18404-0.78077 0.68148-0.14222-0.57091
   2   0 -10   79.89    1.75   1 0.38620-0.13993-0.78255 0.78994-0.15218-0.42620
   2   0   4   23.77    1.16   1 0.39242-0.03605-0.77993 0.89584-0.13768 0.42645
   3  -4  11   21.46    1.34   1 0.39298 0.08538-0.77969 0.63104-0.13637 0.83305
   3   1  -6  222.97    4.26   1 0.37746 0.08676-0.78587 0.95758-0.17216-0.12596
   3   1  -2  118.38    3.54   1 0.37444 0.12131-0.78692 0.98966-0.17895 0.12907
   4  -3   9    1.37    1.12   1 0.39073 0.26030-0.78067 0.75048-0.14165 0.75019
   5  -2   6    4.51    1.27   1 0.39093 0.42064-0.78058 0.85849-0.14118 0.59270
  -2  -4  -4   16.54    1.32   1 0.38086-0.83176-0.78460 0.30633-0.16431-0.16918
  -1  -4 -10    0.64    1.30   1 0.37715-0.71573-0.78595 0.30279-0.17271-0.51565
  -1  -2  -7  923.22    4.09   1 0.38222-0.64671-0.78408 0.50617-0.16120-0.31494
   0  -4   9   46.00    1.32   1 0.38340-0.40597-0.78363 0.49226-0.15850 0.67103
   0  -1   4 2491.79    8.95   1 0.38384-0.37553-0.78346 0.72459-0.15747 0.39360
   0   0  -5  270.75    2.79   1 0.38441-0.42286-0.78324 0.74530-0.15618-0.15320
   1  -5  11   56.34    1.66   1 0.37984-0.24710-0.78498 0.46199-0.16662 0.81173
   1  -3   9   56.00    1.31   1 0.38322-0.21972-0.78370 0.62589-0.15891 0.70287
   1  -1 -11    1.43    0.93   1 0.38421-0.33195-0.78331 0.64963-0.15664-0.51647
   1   0   3 2879.11    9.37   1 0.38537-0.19920-0.78285 0.84859-0.15396 0.36004
   2   1  -6  129.73    2.53   1 0.37947-0.07777-0.78511 0.91427-0.16747-0.15132
   3  -2   8    4.68    1.01   1 0.38600 0.11704-0.78260 0.79120-0.15250 0.68734
   3  -1   6  141.52    1.86   1 0.38355 0.12786-0.78357 0.86781-0.15816 0.57932
   4  -4  10   -0.65    1.18   1 0.38220 0.25051-0.78409 0.66923-0.16124 0.82140
   4  -2   7   46.30    1.48   1 0.37972 0.27857-0.78502 0.82938-0.16689 0.65861
   4  -1   5    0.41    0.94   1 0.38274 0.28303-0.78388 0.90239-0.16000 0.54108
   4   0 -10    0.39    1.54   1 0.38040 0.18978-0.78477 0.87479-0.16535-0.37041
   4   0   2  294.74    2.92   1 0.38315 0.28278-0.78373 0.96978-0.15907 0.36409
   5  -1   3    5.75    1.36   1 0.38035 0.43243-0.78479 0.93052-0.16545 0.44168
   5   0  -2    0.38    1.60   1 0.36817 0.42703-0.78893 0.98391-0.19278 0.17151
  -2  -6  -7  124.81    2.16   1 0.37084-0.89192-0.78825 0.10676-0.18673-0.35948
  -2  -5  -6    0.50    1.03   1 0.37556-0.86631-0.78667 0.20175-0.17616-0.29414
  -1  -5 -11   28.59    1.57   1 0.37300-0.73790-0.78754 0.20824-0.18190-0.57868
  -1  -3  -9   91.59    1.60   1 0.37747-0.68243-0.78600 0.40143-0.17183-0.44007
  -1  -2   3  592.03    7.25   1 0.36277-0.54883-0.79070 0.59094-0.20452 0.34587
  -1  -1  -3  569.36    4.24   1 0.37278-0.58068-0.78762 0.63318-0.18240-0.03598
  -1  -1  -2 4534.19   12.81   1 0.37350-0.57373-0.78737 0.64055-0.18078 0.02439
   0  -7  11    0.94    1.16   1 0.37537-0.45451-0.78673 0.23848-0.17657 0.77791
   0  -4 -13   11.80    1.31   1 0.37584-0.57236-0.78657 0.32259-0.17553-0.67524
   0  -3 -12   19.86    1.26   1 0.37859-0.54550-0.78560 0.41974-0.16930-0.60799
   0  -2 -11   64.44    1.43   1 0.37485-0.50594-0.78692 0.52146-0.17776-0.52643
   0  -2   6  393.21    3.11   1 0.37575-0.37665-0.78661 0.65216-0.17574 0.52430
   0  -1  -9  168.85    1.94   1 0.37791-0.47253-0.78584 0.62551-0.17083-0.39782
   1  -4  10  210.26    2.16   1 0.37740-0.23072-0.78602 0.54455-0.17200 0.76606
   1  -3 -14   14.11    1.36   1 0.37622-0.39490-0.78644 0.44775-0.17466-0.70584
   1  -2 -13    6.12    1.25   1 0.37464-0.36048-0.78699 0.54678-0.17821-0.62846
   1   0  -9  495.78    3.20   1 0.37717-0.28495-0.78610 0.75890-0.17252-0.36416
   2  -2 -14    2.29    1.18   1 0.37709-0.20916-0.78613 0.58074-0.17269-0.67702
   2  -1   6  288.53    2.42   1 0.37678-0.02886-0.78624 0.82729-0.17339 0.57450
   3  -1 -13   37.34    1.57   1 0.37633-0.01475-0.78640 0.72195-0.17442-0.58008
   3   0 -11   83.00    1.92   1 0.36991 0.03347-0.78855 0.83161-0.18879-0.42863
   3   0   3  605.46    3.92   1 0.37241 0.13763-0.78774 0.93778-0.18322 0.43227
  -2  -4  -5   57.58    1.43   1 0.36925-0.82747-0.78895 0.30407-0.18983-0.20884
  -2  -4   2  609.49    9.24   1 0.34530-0.74891-0.79518 0.36413-0.24139 0.27803
  -1  -2  -8    8.30    1.01   1 0.36588-0.63752-0.78999 0.50437-0.19726-0.34204
  -1  -1  -4  190.47    2.35   1 0.36784-0.58326-0.78939 0.62677-0.19295-0.08696
  -1  -1  -1 1619.05    9.17   1 0.36336-0.55617-0.79073 0.65121-0.20279 0.10803
   0  -8  11   22.85    1.62   1 0.36132-0.46462-0.79131 0.15247-0.20721 0.79672
   0   0  -6  392.75    3.11   1 0.37038-0.41545-0.78859 0.74373-0.18731-0.18377
   1  -7  12    1.82    1.13   1 0.36882-0.27747-0.78908 0.29114-0.19076 0.87379
   2  -6  12    9.84    1.26   1 0.37062-0.09592-0.78851 0.42209-0.18679 0.90239
   2  -3   9    5.11    1.01   1 0.36767-0.04395-0.78944 0.67170-0.19332 0.75890
   2  -1 -13   94.07    1.99   1 0.36564-0.16518-0.79006 0.68355-0.19778-0.57731
   2   0 -11  175.15    2.28   1 0.36231-0.12267-0.79103 0.79098-0.20507-0.43472
   2   1  -7  116.10    2.42   1 0.36026-0.06526-0.79160 0.91335-0.20953-0.17036
   3  -5  11    5.06    1.34   1 0.36439 0.09086-0.79043 0.55102-0.20053 0.88631
   3  -4  10  142.73    2.03   1 0.36407 0.10570-0.79052 0.63274-0.20122 0.83597
   3  -3   9   14.47    1.12   1 0.37100 0.11364-0.78839 0.71270-0.18594 0.77126
   3   1  -7   77.09    2.61   1 0.35485 0.10235-0.79301 0.95679-0.22118-0.13829
   5  -3   7   11.21    1.38   1 0.36936 0.42580-0.78891 0.78262-0.18958 0.69237
   5  -2   5    7.62    1.21   1 0.36724 0.43625-0.78958 0.86005-0.19427 0.58466
   5   0  -8   37.75    3.93   1 0.33887 0.41080-0.79641 0.94575-0.25475-0.13760
   5   0  -3  181.62    4.05   1 0.35123 0.43746-0.79388 0.98225-0.22888 0.14687
  -2  -8   5   16.50    2.78   1 0.31661-0.79108-0.79943 0.02891-0.29912 0.47737
  -2  -6  -8   18.08    1.52   1 0.35551-0.88515-0.79286 0.10201-0.21935-0.38669
  -2  -5  -7    3.00    1.13   1 0.36128-0.85984-0.79132 0.19871-0.20691-0.32463
  -2  -4  -6    4.62    1.11   1 0.35700-0.82369-0.79247 0.29950-0.21615-0.24345
  -1  -4 -11    5.54    1.19   1 0.36003-0.70330-0.79167 0.30093-0.20961-0.53743
  -1  -3 -10    5.33    1.00   1 0.35954-0.67084-0.79180 0.39951-0.21068-0.46393
  -1  -1  -5  361.69    2.93   1 0.35932-0.58270-0.79186 0.62129-0.21115-0.13042
   0  -6  10   20.30    1.45   1 0.35726-0.42126-0.79241 0.32670-0.21558 0.76642
   0  -3 -13    8.96    1.32   1 0.35721-0.53011-0.79242 0.41892-0.21571-0.62441
   0  -1 -10  102.61    1.59   1 0.35921-0.45963-0.79189 0.62414-0.21138-0.41909
   0   0  -7   -0.96    0.97   1 0.35649-0.41137-0.79261 0.73801-0.21725-0.21671
   1  -1 -12   21.45    1.31   1 0.36179-0.31625-0.79118 0.65065-0.20579-0.52786
   1  -1   5  908.80    4.61   1 0.35925-0.18170-0.79188 0.78291-0.21129 0.53034
   1   0 -10   -0.82    1.16   1 0.35681-0.26927-0.79252 0.75869-0.21657-0.38152
   2  -5  11    1.36    1.18   1 0.36334-0.07017-0.79074 0.50867-0.20242 0.86802
   2  -4  10    2.10    1.02   1 0.36134-0.05260-0.79131 0.59167-0.20677 0.82102
   2   0   3 1489.08    6.21   1 0.36009-0.01150-0.79165 0.90006-0.20948 0.43727
   3  -2   7  142.71    1.98   1 0.35615 0.13803-0.79269 0.79307-0.21799 0.69024
   3   1  -3   69.69    3.94   1 0.32331 0.16437-0.79874 0.99343-0.28588 0.17327
   4  -3   8   72.40    1.68   1 0.36191 0.27840-0.79115 0.75124-0.20553 0.74912
   4  -1   4    3.43    1.19   1 0.35603 0.30238-0.79272 0.90373-0.21823 0.53773
   4   0   1   20.48    1.42   1 0.35627 0.30090-0.79266 0.96996-0.21773 0.36222
   5  -1   2   10.94    1.35   1 0.35686 0.44854-0.79251 0.93037-0.21645 0.43252
  -2  -3  -3   68.49    1.68   1 0.35109-0.76978-0.79407 0.41524-0.22823-0.03313
  -2  -3  -2    9.70    1.28   1 0.35149-0.76211-0.79398 0.42310-0.22739 0.02786
  -1  -2  -9   38.62    1.33   1 0.34840-0.62891-0.79468 0.50181-0.23392-0.36715
   0  -2 -12   24.50    1.22   1 0.35326-0.49432-0.79355 0.51960-0.22362-0.54240
   1  -6  11  138.63    1.98   1 0.35380-0.24730-0.79342 0.37789-0.22247 0.85563
   1  -2 -14   16.25    1.51   1 0.35051-0.34508-0.79421 0.54663-0.22947-0.63947
   3  -1   5  115.78    1.79   1 0.35336 0.14902-0.79353 0.86893-0.22340 0.58369
   4  -4   9   30.85    1.43   1 0.35287 0.27184-0.79365 0.67145-0.22445 0.81916
   4  -2   6   37.16    1.43   1 0.35211 0.29663-0.79383 0.82944-0.22606 0.65784
   4   0 -11   41.41    2.13   1 0.34663 0.21616-0.79506 0.87888-0.23763-0.36148
   5   0  -4    7.69    2.24   1 0.32754 0.45262-0.79837 0.97886-0.27684 0.13147
  -2  -5  -8   -0.42    1.24   1 0.34570-0.85063-0.79538 0.19714-0.23905-0.35838
  -2  -4  -7    1.01    1.06   1 0.34505-0.81919-0.79551 0.29352-0.24039-0.27957
  -2  -3  -4   80.15    1.60   1 0.34602-0.77326-0.79531 0.40844-0.23837-0.08485
  -2  -3  -1   81.63    2.09   1 0.34380-0.74699-0.79577 0.43243-0.24301 0.10607
  -1  -3 -11   30.07    1.48   1 0.34068-0.66097-0.79638 0.39600-0.24950-0.48600
  -1  -1  -6    0.02    0.80   1 0.34511-0.58125-0.79550 0.61609-0.24028-0.16644
   0  -5   9   29.73    1.25   1 0.34518-0.39250-0.79548 0.41325-0.24013 0.74095
   0  -4   8    3.05    1.19   1 0.34192-0.37465-0.79614 0.49564-0.24693 0.69702
   0   0  -8  166.80    2.03   1 0.34111-0.40347-0.79630 0.73477-0.24860-0.24621
   1  -5  10  128.91    1.92   1 0.34438-0.22132-0.79565 0.46409-0.24181 0.82537
   1  -4   9    4.22    1.20   1 0.33999-0.20163-0.79651 0.54702-0.25092 0.78193
   1  -3   8   29.32    1.21   1 0.34624-0.19197-0.79526 0.62876-0.23791 0.71923
   1   1  -5  144.00    2.53   1 0.34304-0.19529-0.79592 0.89054-0.24460-0.03231
   1   1  -4  135.48    2.81   1 0.34335-0.18782-0.79586 0.89823-0.24394 0.02888
   2  -1 -14   45.01    1.76   1 0.33998-0.14976-0.79651 0.68168-0.25095-0.58698
   2  -1   5  413.29    3.07   1 0.34114-0.00082-0.79629 0.82952-0.24855 0.58718
   2   1  -8  189.93    2.66   1 0.34170-0.05566-0.79618 0.90950-0.24738-0.19528
   3   0 -12    5.32    1.41   1 0.34344 0.04958-0.79584 0.82911-0.24377-0.43732
   3   0   2 1103.73    5.48   1 0.33919 0.16344-0.79666 0.93951-0.25258 0.43770
   3   1  -8   16.81    1.82   1 0.33445 0.11374-0.79748 0.95260-0.26231-0.16041
   5  -3   6   47.71    1.59   1 0.34330 0.44462-0.79587 0.78430-0.24406 0.68404
   5  -2   4   11.02    1.39   1 0.34059 0.45663-0.79640 0.85924-0.24967 0.57718
  -2  -3  -5   99.62    1.71   1 0.33884-0.77426-0.79667 0.40157-0.25310-0.13114
  -1  -4 -12   -1.10    1.26   1 0.33976-0.69115-0.79650 0.29760-0.25119-0.55878
  -1  -1  -7   18.54    1.02   1 0.33690-0.57724-0.79702 0.60980-0.25709-0.20791
   0  -7  10    1.21    1.26   1 0.33507-0.42277-0.79733 0.24138-0.26083 0.80106
   0  -1 -11  256.55    2.36   1 0.33879-0.44956-0.79668 0.62024-0.25319-0.43937
   1  -7  11  103.14    2.18   1 0.33244-0.24851-0.79776 0.29245-0.26620 0.88813
   1  -1 -13   45.84    1.44   1 0.33906-0.30327-0.79663 0.64635-0.25263-0.54386
   1   0 -11   54.70    1.35   1 0.33603-0.25970-0.79717 0.75344-0.25888-0.40150
   1   0   2 9999.99   19.54   1 0.33809-0.15993-0.79681 0.85491-0.25464 0.39896
   1   1  -6   15.76    1.02   1 0.33656-0.19658-0.79708 0.88363-0.25778-0.08114
   1   1  -3    2.41    1.58   1 0.32534-0.16219-0.79877 0.90868-0.28051 0.12719
   2  -6  11    6.21    1.25   1 0.33709-0.06843-0.79699 0.42506-0.25669 0.91027
   2   0 -12  105.51    1.86   1 0.33812-0.10834-0.79680 0.78795-0.25457-0.44805
   2   1  -2 1068.54   13.63   1 0.30009 0.03310-0.80080 0.96072-0.32970 0.25853
   3  -6  11    1.00    1.18   1 0.33771 0.09360-0.79688 0.46654-0.25541 0.92879
   3  -5  10   -1.21    1.26   1 0.33302 0.11251-0.79767 0.54937-0.26502 0.89052
   3  -4   9    1.62    1.28   1 0.33262 0.13096-0.79773 0.63307-0.26583 0.83982
   3  -3   8    2.59    1.09   1 0.33996 0.13968-0.79647 0.71427-0.25078 0.77467
   4  -3   7    2.35    1.32   1 0.33220 0.30131-0.79780 0.75026-0.26669 0.74892
   5  -1   1   33.45    1.82   1 0.32878 0.46700-0.79830 0.92808-0.27360 0.42659
   5   0  -5  139.85    5.13   1 0.29764 0.47524-0.80087 0.97331-0.33434 0.12711
  -2  -5  -9   52.76    1.61   1 0.33025-0.84559-0.79767 0.18978-0.27062-0.38437
  -2  -4  -8    0.73    1.07   1 0.33061-0.81330-0.79761 0.28833-0.26989-0.31295
  -2  -3  -6  119.20    1.82   1 0.33003-0.77333-0.79770 0.39502-0.27106-0.17515
  -2  -3   0  245.56    3.71   1 0.32093-0.71629-0.79885 0.44298-0.28929 0.21438
  -1  -2 -10   25.69    1.19   1 0.33170-0.62029-0.79745 0.49674-0.26769-0.39476
   0  -2 -13   45.77    1.43   1 0.33187-0.48243-0.79743 0.51563-0.26734-0.56073
   0  -2   5  546.94    4.10   1 0.32456-0.33255-0.79843 0.65644-0.28206 0.56859
   0   0  -9   18.61    1.10   1 0.32632-0.39650-0.79821 0.72885-0.27853-0.27839
   1   1  -7   75.80    1.86   1 0.32599-0.19474-0.79825 0.87764-0.27920-0.12181
   2  -5  10   73.10    1.55   1 0.32911-0.04369-0.79783 0.50839-0.27293 0.87657
   2  -4   9    1.00    1.05   1 0.32706-0.02619-0.79811 0.59039-0.27706 0.83080
   2   1  -9   86.49    1.91   1 0.32363-0.04591-0.79854 0.90468-0.28391-0.22120
   4  -1   3   27.11    1.42   1 0.32382 0.32541-0.79852 0.90104-0.28354 0.53984
   4   0   0   22.84    1.47   1 0.32458 0.32470-0.79842 0.96826-0.28201 0.36382
   5  -4   7   20.55    1.45   1 0.32890 0.44362-0.79786 0.70294-0.27335 0.76397
  -2  -4  -9   17.36    1.43   1 0.31642-0.80692-0.79929 0.28201-0.29779-0.34608
  -2  -3  -7  105.95    1.67   1 0.32018-0.77079-0.79892 0.38793-0.29037-0.21789
  -1  -3 -12   20.88    1.32   1 0.32143-0.64960-0.79879 0.39179-0.28790-0.50979
  -1  -1  -8   85.29    1.56   1 0.32356-0.57237-0.79854 0.60443-0.28366-0.24348
  -1  -1   0 3669.66   18.35   1 0.31420-0.49969-0.79949 0.66740-0.30214 0.26987
   0  -8  10   42.15    1.74   1 0.32009-0.43046-0.79893 0.15286-0.29055 0.82050
   0  -1 -12   18.35    1.14   1 0.32016-0.43815-0.79892 0.61499-0.29040-0.46374
   0  -1   3   39.59    1.71   1 0.32251-0.32248-0.79867 0.73168-0.28575 0.45977
   1  -8  11    1.60    1.51   1 0.31414-0.25448-0.79949 0.20386-0.30226 0.90836
   1  -6  10  107.62    1.97   1 0.31531-0.21592-0.79939 0.37641-0.29996 0.87168
   1  -2   6  321.78    2.68   1 0.32150-0.15917-0.79878 0.70682-0.28776 0.65685
   1  -1 -14    0.34    1.25   1 0.31480-0.28639-0.79944 0.64369-0.30097-0.56081
   2  -7  11    0.68    1.42   1 0.31570-0.07039-0.79936 0.33504-0.29921 0.94208
   2   0 -13   83.29    1.94   1 0.31509-0.09309-0.79941 0.78402-0.30040-0.46369
   2   0   2  221.31    2.78   1 0.31585 0.02444-0.79935 0.89977-0.29891 0.46399
   3  -2   6   50.86    1.41   1 0.32222 0.16478-0.79870 0.79164-0.28632 0.69633
   3  -1   4   91.17    1.80   1 0.31820 0.17662-0.79912 0.86718-0.29428 0.59226
   3   0 -13   68.71    2.09   1 0.31718 0.06746-0.79922 0.82588-0.29629-0.44739
   3   1  -9    6.26    1.44   1 0.31396 0.12615-0.79951 0.94808-0.30262-0.18206
   4  -5   9   -0.58    1.19   1 0.32020 0.28054-0.79892 0.58463-0.29033 0.87624
   4  -4   8   44.33    1.47   1 0.32161 0.29610-0.79877 0.66874-0.28754 0.81932
   4  -2   5   10.45    1.19   1 0.32071 0.32060-0.79887 0.82736-0.28933 0.65810
   4   0 -12    1.65    1.50   1 0.31887 0.23678-0.79906 0.87528-0.29296-0.36735
   5   0  -9   19.38    3.14   1 0.30168 0.43996-0.80024 0.94211-0.32630-0.12827
  -2  -3  -8    8.98    1.36   1 0.30808-0.76680-0.79986 0.38134-0.31416-0.25609
  -1  -2 -11    2.99    1.11   1 0.31455-0.61060-0.79939 0.49061-0.30158-0.42342
  -1  -1  -9  133.79    1.76   1 0.31089-0.56692-0.79967 0.59713-0.30873-0.28031
   0  -6   9   22.89    1.22   1 0.31318-0.38416-0.79950 0.32653-0.30425 0.79369
   0  -2 -14   35.53    1.47   1 0.31163-0.46855-0.79962 0.50950-0.30729-0.58204
   0   0 -10  655.44    3.54   1 0.31054-0.38807-0.79970 0.72273-0.30940-0.30935
   1  -1   4  205.05    2.53   1 0.31132-0.14122-0.79964 0.78293-0.30789 0.56496
   1   0 -12  107.66    1.85   1 0.31487-0.24689-0.79936 0.74942-0.30095-0.42177
   1   1  -8  160.50    2.13   1 0.31380-0.19020-0.79945 0.87130-0.30305-0.16018
   2   1 -10   38.27    1.52   1 0.30561-0.03520-0.80000 0.89880-0.31892-0.24746
   5  -3   5   11.37    1.45   1 0.31356 0.46577-0.79947 0.77905-0.30351 0.68192
   5  -2   3    2.16    1.22   1 0.30929 0.47737-0.79978 0.85340-0.31184 0.57662
  -2  -4 -10   17.54    1.50   1 0.30146-0.79945-0.80009 0.27502-0.32705-0.37952
  -1  -3 -13    9.89    1.41   1 0.30302-0.63827-0.80003 0.38480-0.32409-0.53525
   0  -1 -13   20.33    1.45   1 0.30012-0.42483-0.80014 0.60964-0.32961-0.48775
   1  -5   9    1.08    0.97   1 0.30393-0.18948-0.79999 0.45912-0.32233 0.84412
   1   1  -9  194.67    2.42   1 0.30101-0.18417-0.80011 0.86476-0.32791-0.19676
   2  -6  10   17.58    1.46   1 0.30091-0.04070-0.80011 0.41874-0.32810 0.92055
   3  -6  10   42.95    1.53   1 0.30503 0.11789-0.79994 0.46157-0.32024 0.93330
   3  -3   7    0.71    1.02   1 0.30500 0.16621-0.79994 0.70995-0.32029 0.78183
   3   0   1   23.87    1.47   1 0.29762 0.19728-0.80021 0.93511-0.33434 0.45858
   3   1 -10   31.31    1.84   1 0.29594 0.13787-0.80024 0.94114-0.33752-0.20804
   5  -1   0   15.16    1.51   1 0.29802 0.49028-0.80020 0.92187-0.33358 0.42588
  -2  -3  -9    2.17    1.14   1 0.29665-0.76246-0.80021 0.37330-0.33653-0.29484
  -2  -2  -6  444.35    3.22   1 0.29271-0.71119-0.80026 0.48923-0.34393-0.09165
  -2  -2  -5  199.72    2.23   1 0.29693-0.70770-0.80021 0.49665-0.33600-0.03782
  -2  -2  -4    8.66    1.06   1 0.29734-0.70053-0.80020 0.50421-0.33523 0.02297
  -2  -2  -3   46.80    1.59   1 0.29257-0.68739-0.80026 0.51246-0.34419 0.09419
  -1  -2 -12   78.31    1.64   1 0.29712-0.60102-0.80020 0.48454-0.33564-0.45081
  -1  -1 -10  182.02    2.00   1 0.29670-0.56027-0.80021 0.59065-0.33643-0.31481
   0  -7   9   85.20    1.89   1 0.28931-0.38483-0.80025 0.23596-0.35026 0.82823
   0  -5   8  231.89    2.47   1 0.29796-0.35369-0.80018 0.40949-0.33406 0.77229
   0  -3   6   41.48    1.34   1 0.29751-0.32178-0.80019 0.57501-0.33491 0.67167
   0   0 -11  433.58    2.96   1 0.29493-0.37933-0.80024 0.71588-0.33977-0.34108
   1  -7  10   16.73    1.46   1 0.29398-0.21924-0.80025 0.28640-0.34155 0.90300
   1  -4   8    6.63    1.02   1 0.29856-0.16832-0.80017 0.54206-0.33293 0.80310
   1  -1 -15    1.12    1.29   1 0.29467-0.27343-0.80024 0.63608-0.34025-0.57982
   1   0 -13   18.45    1.25   1 0.29585-0.23454-0.80022 0.74202-0.33804-0.44647
   2  -1   4  116.91    1.80   1 0.29863 0.03337-0.80017 0.82509-0.33279 0.61031
   2   0 -14    5.43    1.52   1 0.29219-0.07759-0.80026 0.77788-0.34489-0.48112
   3  -5   9   11.37    1.19   1 0.29780 0.14069-0.80019 0.54386-0.33436 0.89631
   3  -4   8   22.47    1.23   1 0.29736 0.15742-0.80020 0.62687-0.33519 0.84685
   4  -3   6   13.70    1.31   1 0.29936 0.32499-0.80015 0.74460-0.33140 0.75155
   4   0  -1   -0.09    1.38   1 0.29087 0.35401-0.80026 0.96487-0.34736 0.36834
   5  -4   6   24.78    1.44   1 0.29856 0.46463-0.80017 0.69630-0.33292 0.76247
  -2  -4 -11   14.75    1.43   1 0.28607-0.79173-0.80030 0.26763-0.35634-0.41125
  -2  -2  -7  499.25    3.17   1 0.28687-0.71258-0.80032 0.48099-0.35487-0.14250
   1   1 -10  698.61    3.94   1 0.28772-0.17859-0.80033 0.85666-0.35330-0.23342
   2  -5   9   80.53    1.58   1 0.29093-0.01450-0.80035 0.50188-0.34734 0.88893
   2  -4   8  148.63    1.83   1 0.28799 0.00445-0.80033 0.58504-0.35280 0.84435
   2   1 -11   33.60    1.36   1 0.28838-0.02492-0.80033 0.89138-0.35206-0.27617
   3  -2   5   28.22    1.37   1 0.28388 0.19509-0.80026 0.78469-0.36036 0.70895
   4  -6   9   52.58    1.63   1 0.29043 0.28648-0.80035 0.49626-0.34827 0.91984
   4  -5   8   15.12    1.34   1 0.28670 0.30580-0.80031 0.58004-0.35519 0.87665
   4  -4   7    0.82    1.18   1 0.28868 0.32142-0.80034 0.66193-0.35151 0.82196
   4  -2   4    3.04    1.00   1 0.28739 0.34862-0.80032 0.82087-0.35391 0.66297
   4  -1   2    0.67    0.98   1 0.28826 0.35365-0.80033 0.89496-0.35229 0.54695
   5  -3   4   25.24    1.63   1 0.28230 0.48903-0.80021 0.77167-0.36326 0.68024
   6  -2  -1   34.32    2.19   1 0.28027 0.63869-0.80014 0.86629-0.36697 0.40548
  -2  -3 -10  122.83    2.06   1 0.28177-0.75624-0.80003 0.36655-0.36451-0.33003
  -2  -2  -8  173.28    2.11   1 0.27824-0.71260-0.79989 0.47194-0.37094-0.18754
  -2  -2  -2    7.88    1.23   1 0.27925-0.66603-0.79994 0.51931-0.36911 0.18194
  -1  -3   4  392.51    4.77   1 0.27244-0.47358-0.79959 0.51714-0.38140 0.57448
  -1  -2 -13   -1.23    1.25   1 0.27965-0.58739-0.79995 0.47849-0.36837-0.48150
  -1  -1 -11  250.87    2.36   1 0.28124-0.55376-0.80001 0.58266-0.36548-0.34784
  -1   0  -7  395.07    2.81   1 0.27815-0.49431-0.79989 0.70381-0.37110-0.08240
  -1   0  -6  438.91    3.15   1 0.28099-0.48967-0.80000 0.71225-0.36593-0.02594
  -1   0  -5  104.98    1.84   1 0.28067-0.48117-0.79999 0.72016-0.36652 0.03672
   0  -8   9   31.49    1.72   1 0.27291-0.38996-0.79962 0.14549-0.38055 0.84833
   0  -1 -14    2.76    1.24   1 0.28050-0.41422-0.79998 0.60118-0.36682-0.51245
   0   0 -12   94.16    1.74   1 0.27826-0.37252-0.79989 0.70663-0.37089-0.37173
   1  -8  10   41.16    1.70   1 0.27733-0.22443-0.79985 0.19658-0.37257 0.92286
   1   0 -14  104.06    2.17   1 0.27459-0.22322-0.79971 0.73381-0.37754-0.46943
   2  -7  10   56.92    1.59   1 0.27917-0.04052-0.79993 0.33009-0.36924 0.95142
   3  -7  10   10.48    1.29   1 0.28240 0.11721-0.80005 0.37084-0.36337 0.96510
   3  -1   3   17.32    1.32   1 0.27671 0.21086-0.79982 0.86017-0.37370 0.60935
   3   1 -11   29.45    1.79   1 0.27703 0.14752-0.79984 0.93267-0.37312-0.23553
   5  -2   2    2.19    1.09   1 0.27940 0.50199-0.79994 0.84724-0.36883 0.57313
  -3  -7  -2   15.03    1.85   1 0.26621-0.93513-0.79905 0.02215-0.39304 0.12739
  -3  -6  -5    1.21    1.61   1 0.27159-0.93714-0.79945 0.09079-0.38346-0.05519
  -3  -6  -4    9.75    1.50   1 0.27037-0.93096-0.79937 0.09757-0.38565 0.00807
  -3  -6  -3   31.47    1.70   1 0.26766-0.92013-0.79917 0.10526-0.39047 0.07437
  -2  -3 -11   10.69    1.47   1 0.26766-0.74987-0.79917 0.35757-0.39047-0.36636
  -2  -2  -9  131.14    2.08   1 0.26795-0.70983-0.79919 0.46416-0.38996-0.23141
  -1   0  -8  376.24    2.78   1 0.27141-0.49600-0.79944 0.69565-0.38379-0.13191
  -1   0  -4  120.66    2.09   1 0.27410-0.46713-0.79961 0.72727-0.37898 0.11119
   0  -9   9    4.06    1.59   1 0.26518-0.40769-0.79896 0.05382-0.39486 0.85083
   0   1  -8   72.88    1.71   1 0.26720-0.30498-0.79913 0.82892-0.39128-0.09248
   0   1  -7  125.76    1.85   1 0.27189-0.30260-0.79947 0.83674-0.38294-0.03873
   0   1  -6 1103.90    5.38   1 0.27269-0.29550-0.79952 0.84449-0.38151 0.02164
   0   1  -5    3.69    1.23   1 0.26734-0.28168-0.79914 0.85192-0.39104 0.09268
   1  -6   9   11.52    1.21   1 0.27318-0.18063-0.79955 0.36842-0.38063 0.89122
   1  -2   5  134.70    1.99   1 0.27096-0.11660-0.79941 0.69983-0.38459 0.69243
   1   1 -11  455.45    3.24   1 0.27240-0.17298-0.79951 0.84797-0.38202-0.26740
   2   1 -12  161.71    2.23   1 0.27089-0.01612-0.79941 0.88211-0.38473-0.30575
   3  -6   9   61.70    1.60   1 0.26958 0.14567-0.79931 0.45352-0.38707 0.93886
   5  -4   5    6.89    1.50   1 0.26613 0.49016-0.79905 0.68727-0.39318 0.75997
   5  -1  -1   47.21    2.17   1 0.26333 0.51694-0.79880 0.91248-0.39813 0.42807
  -3  -7  -1    1.64    1.88   1 0.24791-0.90824-0.79716 0.02836-0.42520 0.22302
  -3  -6  -2   40.43    1.98   1 0.25762-0.90222-0.79837 0.11248-0.40848 0.15452
  -3  -5  -5    7.46    1.49   1 0.25604-0.90108-0.79819 0.18027-0.41121-0.01724
  -3  -5  -4    8.02    1.38   1 0.25571-0.89206-0.79816 0.18857-0.41179 0.04553
  -1  -1 -12    0.93    1.13   1 0.26630-0.54678-0.79921 0.57363-0.39326-0.38220
  -1   0  -9  131.22    1.82   1 0.26283-0.49489-0.79890 0.68771-0.39937-0.17858
   0  -6   8  454.14    3.36   1 0.26344-0.34219-0.79896 0.31769-0.39830 0.82598
   0   0 -13    6.75    1.19   1 0.26126-0.36209-0.79875 0.69889-0.40212-0.40247
   0   1  -9   17.44    1.13   1 0.26027-0.30549-0.79865 0.82041-0.40386-0.14163
   1  -5   8  131.34    2.01   1 0.25783-0.15039-0.79839 0.44992-0.40810 0.86735
   1   0   1 4371.45   15.83   1 0.25749-0.08719-0.79836 0.84837-0.40870 0.49159
   2  -8  10   18.09    1.43   1 0.26239-0.04811-0.79886 0.23762-0.40014 0.97102
   2  -6   9   -0.77    1.13   1 0.26237-0.01056-0.79886 0.40922-0.40018 0.93212
   2  -2   5  436.00    3.02   1 0.26389 0.05246-0.79900 0.74113-0.39751 0.72528
   3  -5   8  116.45    1.83   1 0.26123 0.17004-0.79875 0.53559-0.40217 0.90309
   3  -4   7    9.85    1.35   1 0.25977 0.18760-0.79860 0.61790-0.40473 0.85557
   3  -3   6  208.05    2.21   1 0.26566 0.19697-0.79916 0.70082-0.39438 0.79299
   3   1 -12  114.25    2.45   1 0.25759 0.15938-0.79837 0.92398-0.40853-0.26138
   4  -3   5   63.31    1.61   1 0.26339 0.35370-0.79896 0.73552-0.39838 0.75614
   5  -5   6    3.26    1.32   1 0.26083 0.48120-0.79871 0.60429-0.40287 0.82164
  -3  -5  -7   20.58    1.70   1 0.24773-0.90892-0.79726 0.16256-0.42533-0.12554
  -3  -5  -6   21.91    1.47   1 0.25406-0.90643-0.79808 0.17139-0.41446-0.07530
  -3  -5  -3   12.89    1.53   1 0.24900-0.87837-0.79743 0.19379-0.42315 0.11967
  -2  -2 -10  347.72    2.83   1 0.25553-0.70648-0.79825 0.45568-0.41193-0.27113
  -2  -2  -1   23.92    1.55   1 0.24715-0.62644-0.79718 0.52435-0.42632 0.30114
  -1  -1 -13   52.76    1.71   1 0.25003-0.53946-0.79757 0.56315-0.42140-0.41474
  -1   0 -10  198.41    2.10   1 0.25267-0.49307-0.79791 0.67797-0.41686-0.22241
  -1   0  -3 3013.08    9.88   1 0.25608-0.44097-0.79831 0.73402-0.41097 0.20505
   0  -2   4  100.84    2.14   1 0.25375-0.26926-0.79804 0.64836-0.41499 0.64029
   0   1 -10   17.43    1.30   1 0.24927-0.30460-0.79747 0.81092-0.42269-0.18574
   0   1  -4 2607.06    9.78   1 0.24971-0.25657-0.79753 0.85784-0.42195 0.18617
   1  -7   9  137.45    2.18   1 0.24860-0.17915-0.79738 0.27641-0.42385 0.92271
   1  -4   7    8.74    1.20   1 0.24931-0.12574-0.79748 0.53244-0.42263 0.83065
   1  -3   6    0.02    0.86   1 0.25274-0.11408-0.79792 0.61505-0.41673 0.77538
   1   0 -15   16.62    1.49   1 0.25425-0.20970-0.79810 0.72487-0.41414-0.49401
   1   1 -12   73.93    1.59   1 0.25638-0.16431-0.79835 0.83940-0.41045-0.30036
   2  -5   8    9.97    1.31   1 0.24903 0.02100-0.79744 0.49198-0.42310 0.90325
   2   0   1 2953.19   10.44   1 0.25463 0.07779-0.79815 0.89043-0.41348 0.51641
   2   1 -13   36.76    1.60   1 0.25203-0.00544-0.79783 0.87226-0.41795-0.33454
   4  -6   8   51.93    1.62   1 0.25571 0.31463-0.79827 0.48708-0.41162 0.92046
   4  -5   7  196.66    2.35   1 0.25134 0.33572-0.79774 0.57069-0.41914 0.87806
   4  -4   6   14.15    1.23   1 0.25309 0.35014-0.79796 0.65311-0.41613 0.82443
   4  -1   1   38.58    1.53   1 0.24680 0.38669-0.79713 0.88419-0.42692 0.55887
   5  -3   3   64.91    1.91   1 0.24812 0.51616-0.79731 0.76174-0.42466 0.67826
   6  -2  -2   12.02    1.78   1 0.25011 0.66085-0.79758 0.85574-0.42125 0.39710
  -2  -2 -11   16.97    1.44   1 0.24366-0.70097-0.79677 0.44644-0.43202-0.31257
  -2  -1  -7  138.49    1.91   1 0.24344-0.64534-0.79673 0.56795-0.43239-0.05324
  -2  -1  -6    1.52    1.05   1 0.24422-0.63967-0.79685 0.57516-0.43107 0.00686
  -2  -1  -5  300.69    2.87   1 0.24110-0.62769-0.79637 0.58379-0.43635 0.07449
  -1   0 -11    2.43    1.35   1 0.23813-0.48824-0.79589 0.66968-0.44135-0.26268
   0  -5   7  314.90    3.09   1 0.24156-0.30488-0.79644 0.39815-0.43557 0.81210
   0   0 -14   14.55    1.41   1 0.24279-0.35191-0.79663 0.68882-0.43349-0.43322
   1  -1   3 6329.31   14.13   1 0.24575-0.08365-0.79707 0.77221-0.42847 0.62326
   1   1 -13   38.48    1.67   1 0.23976-0.15430-0.79615 0.82950-0.43861-0.33435
   2  -1   3    5.12    0.94   1 0.24526 0.08177-0.79700 0.81535-0.42930 0.64442
   3  -7   9   20.20    1.42   1 0.24494 0.14709-0.79696 0.36040-0.42986 0.96979
   3  -2   4    0.44    1.16   1 0.23992 0.23198-0.79618 0.77281-0.43834 0.72542
   3   0   0  446.88    4.25   1 0.24357 0.24372-0.79675 0.92375-0.43217 0.49378
   3   1 -13    3.85    1.55   1 0.23711 0.17247-0.79571 0.91350-0.44306-0.28862
   4  -2   3  103.69    1.87   1 0.24631 0.37924-0.79716 0.80909-0.42751 0.67212
   5  -2   1    5.50    1.29   1 0.24294 0.52850-0.79666 0.83535-0.43325 0.57561
  -3  -4  -6   32.11    1.39   1 0.23567-0.86418-0.79555 0.25962-0.44533-0.03390
  -3  -4  -5  110.37    1.98   1 0.23571-0.85634-0.79555 0.26780-0.44525 0.02776
  -2  -1  -8    7.24    1.07   1 0.23796-0.64935-0.79594 0.55877-0.44149-0.10630
   0  -7   8  120.19    2.02   1 0.23655-0.33938-0.79570 0.22376-0.44385 0.86007
   0   1 -11   22.35    1.20   1 0.23766-0.29899-0.79589 0.80252-0.44200-0.22788
   2  -7   9   55.20    1.57   1 0.23660-0.00725-0.79571 0.31632-0.44378 0.96269
  -3   7  -2    1.05    1.00   2 0.65038-0.98674 0.89958-0.40834 0.07971-0.18540
  -3   7   3   23.31    1.13   2 0.65763-0.95500 0.89439-0.36475 0.07030 0.13549
  -3   8  -4    2.54    1.20   2 0.65550-0.98439 0.89594-0.32801 0.07308-0.29005
  -3   8   5   38.15    1.32   2 0.65983-0.91731 0.89275-0.25573 0.06739 0.27472
  -3   9   6   25.75    1.29   2 0.65961-0.88574 0.89291-0.15808 0.06768 0.34685
  -2   4   5   10.50    0.96   2 0.65342-0.84408 0.89744-0.58099 0.07579 0.23729
  -2   5   7   60.61    1.19   2 0.66089-0.81106 0.89195-0.46997 0.06600 0.38527
  -1   3   8  137.63    1.66   2 0.66022-0.68722 0.89246-0.60194 0.06689 0.44359
  -1   5  11   10.02    1.20   2 0.65230-0.61140 0.89823-0.40157 0.07723 0.63959
   0   3  11   15.58    1.07   2 0.65649-0.49855 0.89522-0.53756 0.07179 0.64410
   0   4  12   14.64    1.15   2 0.65764-0.46801 0.89437-0.43984 0.07028 0.71901
   1   0   8  390.96    3.72   2 0.64727-0.42194 0.90173-0.79762 0.08370 0.43254
   1   1  10  176.21    2.36   2 0.65521-0.39070 0.89615-0.68543 0.07346 0.57831
   1   3 -12   67.55    1.56   2 0.65693-0.51381 0.89490-0.67646 0.07122-0.75912
   2  -1  -6  125.19    1.58   2 0.65832-0.40751 0.89387-0.94578 0.06939-0.41037
   3   0 -10   70.37    1.45   2 0.65448-0.24318 0.89668-0.84966 0.07441-0.62878
   5  -2  -6    1.42    1.04   2 0.65799 0.05954 0.89412-0.90904 0.06983-0.36097
  -3   7   4   12.57    0.97   2 0.64943-0.94016 0.89997-0.36094 0.08061 0.18383
  -3   8   6   60.33    1.37   2 0.64769-0.89835 0.90117-0.25576 0.08283 0.31667
  -2   4  -3 1096.63    6.79   2 0.64236-0.89454 0.90476-0.64997 0.08961-0.27066
  -2   6   9   32.09    1.16   2 0.64838-0.76093 0.90070-0.37094 0.08196 0.50190
  -2   7  10    9.43    1.12   2 0.64635-0.72588 0.90209-0.27392 0.08455 0.57275
  -1   2   6    0.72    0.85   2 0.64289-0.71126 0.90441-0.71868 0.08894 0.28608
  -1   4  10    4.44    0.93   2 0.64889-0.63851 0.90034-0.50275 0.08130 0.56301
   1  -1   4  215.62    5.94   2 0.60207-0.43197 0.92779-0.94644 0.13799 0.11898
   1   0  -6    3.54    0.74   2 0.64798-0.53185 0.90097-0.90598 0.08246-0.43259
   1   4 -13   32.28    1.44   2 0.64730-0.48822 0.90144-0.60119 0.08333-0.82157
   2   2 -12    1.16    0.97   2 0.64814-0.37051 0.90086-0.72768 0.08226-0.76122
   3  -2  -4   52.50    1.24   2 0.64904-0.23978 0.90024-0.98588 0.08111-0.28642
   3   2 -13   37.48    1.96   2 0.64782-0.21307 0.90108-0.69654 0.08267-0.79831
   4  -2  -5  479.99    3.04   2 0.64326-0.07990 0.90417-0.95592 0.08847-0.33510
   4   1 -12   74.99    1.67   2 0.64531-0.06432 0.90279-0.73890 0.08587-0.73187
   5  -2  -5   23.90    1.32   2 0.64320 0.08240 0.90421-0.91356 0.08855-0.31354
   5  -2   5    6.43    1.64   2 0.63768 0.16543 0.90780-0.83947 0.09547 0.29839
  -3   7  -3   98.23    1.95   2 0.63121-0.97550 0.91162-0.42706 0.10234-0.26808
  -3   7   5    0.42    0.93   2 0.63856-0.92102 0.90699-0.36057 0.09321 0.23482
  -3   9  -6    1.33    1.41   2 0.62820-0.94824 0.91344-0.27169 0.10603-0.43584
  -2   4   6   38.27    1.11   2 0.63705-0.81871 0.90796-0.58284 0.09510 0.28146
  -2   5   8  122.23    1.56   2 0.63990-0.78346 0.90612-0.47546 0.09154 0.42026
  -1   4  -8    6.46    1.64   2 0.60555-0.73385 0.92592-0.66780 0.13295-0.60194
   0   0   3 1372.77    8.48   2 0.63797-0.61343 0.90737-0.88454 0.09395 0.09211
   0   1   8    2.57    0.98   2 0.63271-0.54480 0.91069-0.75821 0.10049 0.40601
   0   2  10  111.17    1.63   2 0.63800-0.51111 0.90735-0.64823 0.09391 0.54877
   1  -1  -1  531.64    4.82   2 0.63693-0.50604 0.90803-0.96464 0.09525-0.14802
   1   3  13    9.54    1.46   2 0.63350-0.29637 0.91020-0.49468 0.09951 0.76123
   2   0  10   37.32    1.83   2 0.62413-0.21916 0.91584-0.75494 0.11097 0.54940
   2   3 -13   10.52    1.10   2 0.63616-0.34165 0.90853-0.65545 0.09621-0.82488
   3  -2   5   28.26    1.97   2 0.63156-0.15298 0.91140-0.92818 0.10191 0.24776
   4  -1  -8   11.54    1.02   2 0.63893-0.07498 0.90675-0.89123 0.09275-0.51429
   4   0 -10    0.13    0.99   2 0.63486-0.06408 0.90935-0.81820 0.09783-0.63476
   5  -1  -8   88.64    1.71   2 0.63940 0.08655 0.90645-0.84878 0.09216-0.49219
   6  -2  -3    0.52    1.12   2 0.63787 0.26321 0.90744-0.85538 0.09408-0.17785
   6  -2  -2    9.14    1.48   2 0.63416 0.27571 0.90979-0.85410 0.09869-0.11900
  -3   6   1  968.38    4.33   2 0.62660-0.96270 0.91437-0.48909 0.10717-0.03662
  -3   6   2   60.81    1.38   2 0.62727-0.95517 0.91397-0.48098 0.10635 0.02563
  -3   6   3 1020.91    4.12   2 0.62315-0.94336 0.91639-0.47635 0.11136 0.08395
  -3   7   6   66.32    1.39   2 0.62716-0.89950 0.91403-0.35902 0.10649 0.28461
  -3   8  -5  115.03    2.48   2 0.62315-0.95979 0.91639-0.35625 0.11136-0.38845
  -3   8   7   -0.34    1.06   2 0.62980-0.87282 0.91244-0.26006 0.10325 0.36573
  -2   6  10   -0.53    1.18   2 0.62343-0.72449 0.91623-0.37917 0.11102 0.54028
  -1   3  -6    0.54    1.70   2 0.58236-0.72026 0.93672-0.75354 0.15842-0.51548
  -1   3   9    1.66    0.85   2 0.63095-0.65142 0.91174-0.61156 0.10184 0.46987
   1   2 -10  213.58    2.31   2 0.62786-0.49713 0.91362-0.76906 0.10564-0.68104
   1   2  12   79.70    1.75   2 0.62756-0.32095 0.91380-0.59730 0.10601 0.68086
   2  -1  -5  134.98    1.74   2 0.62753-0.36642 0.91381-0.95935 0.10604-0.38554
   2   0  -8 1831.51    5.64   2 0.63092-0.36891 0.91176-0.88988 0.10188-0.55485
   2   1 -10   38.33    1.20   2 0.62983-0.35972 0.91242-0.81624 0.10322-0.66863
   3  -2  -3 1278.25    4.92   2 0.62916-0.21330 0.91283-0.99034 0.10404-0.24991
   3   1 -11   28.01    1.19   2 0.62758-0.20359 0.91378-0.78315 0.10597-0.71307
   4  -2  -4   64.30    1.33   2 0.62503-0.05541 0.91530-0.95920 0.10908-0.29723
   5  -2  -4   31.01    1.27   2 0.62828 0.10468 0.91336-0.91466 0.10512-0.27068
   6  -2  -1   36.29    1.50   2 0.62859 0.29014 0.91318-0.84809 0.10475-0.06231
  -3   6   0  171.40    2.01   2 0.61870-0.96453 0.91883-0.50300 0.11582-0.10616
  -3   6   4  107.76    1.53   2 0.61680-0.92896 0.91989-0.47126 0.11809 0.13787
  -3   8   8   12.21    1.20   2 0.61600-0.84949 0.92034-0.25892 0.11905 0.40622
  -2   4   7    9.83    0.93   2 0.61755-0.79098 0.91948-0.58627 0.11720 0.32205
  -2   5   9   33.81    1.09   2 0.61762-0.75110 0.91944-0.48000 0.11711 0.45779
  -1   2   7    5.98    0.85   2 0.61763-0.67620 0.91943-0.72619 0.11710 0.31847
  -1   4  11    0.44    0.95   2 0.61805-0.59816 0.91919-0.51142 0.11660 0.58945
  -1   5  12    4.33    1.10   2 0.61973-0.56765 0.91825-0.41239 0.11459 0.66636
   0   0   4 2139.07    9.34   2 0.61108-0.57828 0.92301-0.89179 0.12487 0.12347
   0   3  12   20.77    1.25   2 0.61596-0.44906 0.92036-0.55363 0.11910 0.65845
   0   4  13   10.29    1.24   2 0.61791-0.41893 0.91928-0.45489 0.11677 0.73451
   3   0  -9  293.98    2.37   2 0.62070-0.20560 0.91769-0.86204 0.11343-0.60833
   4  -1  -7   56.70    1.35   2 0.61438-0.04368 0.92123-0.89908 0.12098-0.48117
   4   1 -11   31.58    1.40   2 0.61302-0.02564 0.92197-0.75065 0.12258-0.70720
   5  -2  -3   29.46    1.21   2 0.61548 0.12468 0.92062-0.91507 0.11966-0.22272
   5  -2   4    7.60    1.42   2 0.61041 0.18570 0.92336-0.86119 0.12565 0.20632
   5  -1  -7    3.44    1.04   2 0.61823 0.11484 0.91910-0.85294 0.11639-0.45747
  -3   6  -1   89.25    1.63   2 0.60735-0.96081 0.92499-0.51683 0.12806-0.18232
  -3   6   5   40.97    1.18   2 0.60707-0.91181 0.92513-0.46879 0.12838 0.18826
  -3   7   7   33.16    1.22   2 0.61055-0.87714 0.92330-0.36115 0.12430 0.32752
   1  -1   0   32.18    1.83   2 0.60173-0.46270 0.92785-0.97634 0.13459-0.12582
   1   1  11  248.99    2.84   2 0.59810-0.32321 0.92964-0.70951 0.13877 0.57518
   1   3 -11   33.63    1.36   2 0.59823-0.45150 0.92958-0.70348 0.13862-0.76387
   2   1  12  132.29    2.66   2 0.59921-0.15420 0.92910-0.65869 0.13749 0.65896
   2   2 -11    5.61    1.13   2 0.60227-0.31813 0.92758-0.74996 0.13396-0.74996
   3  -2  -2   10.80    0.97   2 0.61034-0.18623 0.92341-0.99319 0.12455-0.20806
   3   2 -12   26.52    1.23   2 0.60892-0.16934 0.92416-0.71186 0.12622-0.78299
   3   3 -13   19.71    1.36   2 0.60158-0.14641 0.92792-0.63289 0.13476-0.84349
   4  -2  -3    6.02    0.95   2 0.60728-0.02829 0.92502-0.96070 0.12813-0.25364
   4  -2   5    7.03    1.33   2 0.60166 0.04068 0.92789-0.90050 0.13467 0.23529
   4   0  -9  165.33    1.93   2 0.60497-0.02769 0.92621-0.82881 0.13083-0.60496
   5  -2  -2    8.39    1.20   2 0.60330 0.14467 0.92707-0.91257 0.13278-0.17605
   5   0  -9   17.95    1.24   2 0.61085 0.12970 0.92314-0.78388 0.12395-0.57540
  -3   6   6   19.53    1.02   2 0.59560-0.89223 0.93088-0.46676 0.14122 0.23763
  -3   7  -4    2.76    1.09   2 0.59610-0.94967 0.93064-0.45474 0.14066-0.36897
  -3   7   8   83.13    1.50   2 0.59556-0.85260 0.93090-0.36011 0.14127 0.37248
  -2   3   1  599.25    3.70   2 0.59659-0.84164 0.93041-0.73573 0.14010-0.08377
  -2   3   2   16.56    0.95   2 0.60089-0.83820 0.92832-0.72649 0.13517-0.01641
  -2   3   3  963.92    4.26   2 0.59970-0.82905 0.92890-0.71910 0.13654 0.04375
  -2   3   4    9.13    0.83   2 0.59409-0.81550 0.93159-0.71347 0.14294 0.09813
  -2   4   8  210.97    1.87   2 0.59696-0.76245 0.93023-0.58905 0.13967 0.36110
  -2   5  -6    2.85    2.02   2 0.57067-0.82406 0.94164-0.62019 0.16887-0.52302
  -2   5  10   46.28    1.32   2 0.59274-0.72034 0.93223-0.48458 0.14447 0.49092
  -2   6  11   60.55    1.48   2 0.59778-0.69254 0.92984-0.38415 0.13874 0.57108
  -1   3  10  157.34    1.76   2 0.59977-0.61045 0.92887-0.62097 0.13646 0.49769
   0   1   9  183.49    2.21   2 0.59095-0.49509 0.93305-0.77122 0.14649 0.42286
   0   2  11   66.89    1.42   2 0.59643-0.46080 0.93048-0.66189 0.14027 0.56430
   1   0  -5   36.87    1.23   2 0.59867-0.47633 0.92940-0.92680 0.13772-0.42579
   2  -1  -4   10.27    0.88   2 0.59346-0.32397 0.93189-0.97002 0.14366-0.36045
   3  -2  -1   98.71    1.80   2 0.59433-0.16248 0.93149-0.99378 0.14267-0.16460
   3  -2   4   -0.03    1.12   2 0.58605-0.11319 0.93526-0.95823 0.15198 0.13593
   3   0  11   94.54    3.64   2 0.56508 0.01063 0.94376-0.73072 0.17487 0.56819
   4  -2  -2    0.31    1.03   2 0.59631-0.00536 0.93054-0.96100 0.14042-0.20472
   5  -2  -1   17.54    1.27   2 0.59440 0.16182 0.93145-0.90918 0.14259-0.12205
   5  -2   3    0.64    1.30   2 0.59441 0.19517 0.93145-0.87651 0.14258 0.12470
   5  -1  -6   48.40    1.37   2 0.59760 0.14246 0.92992-0.85668 0.13894-0.41731
  -3   6  -2    5.77    1.05   2 0.58620-0.94723 0.93525-0.53530 0.15127-0.26799
  -2   3   5  368.20    2.46   2 0.58398-0.79713 0.93623-0.71005 0.15375 0.14942
  -1   2   8   93.47    1.46   2 0.58980-0.64099 0.93364-0.73165 0.14724 0.35083
  -1   4  12   43.15    1.49   2 0.58365-0.55625 0.93637-0.52094 0.15412 0.61459
   0   0   5  275.57    3.14   2 0.58238-0.54145 0.93692-0.89756 0.15553 0.15452
   1   0   9  127.12    2.19   2 0.58436-0.34949 0.93606-0.82215 0.15333 0.42488
   1   4 -12   17.35    1.23   2 0.58466-0.42078 0.93593-0.62798 0.15300-0.82889
   1   5 -13    3.81    1.28   2 0.58464-0.40550 0.93594-0.54538 0.15302-0.87935
   2   1  -9   81.56    1.49   2 0.58585-0.30823 0.93541-0.83235 0.15167-0.65560
   2   3 -12   12.67    1.16   2 0.58601-0.28428 0.93534-0.67537 0.15149-0.81743
   2   4 -13    0.80    1.36   2 0.57929-0.26268 0.93823-0.59381 0.15894-0.87386
   3   0  -8 1240.87    4.36   2 0.58638-0.16226 0.93517-0.87229 0.15108-0.58359
   3   1 -10   26.58    1.16   2 0.58901-0.15686 0.93400-0.79623 0.14813-0.69213
   4  -1  -6   32.33    1.17   2 0.58788-0.00981 0.93451-0.90341 0.14940-0.44759
   5  -2   0    5.89    1.01   2 0.58756 0.17708 0.93465-0.90362 0.14976-0.06753
   5  -2   1    4.21    1.08   2 0.58561 0.18687 0.93551-0.89726 0.15193-0.00871
   5  -2   2    1.61    0.94   2 0.58696 0.19499 0.93492-0.88767 0.15043 0.05478
   5   0  -8   39.23    1.33   2 0.58636 0.16238 0.93518-0.78790 0.15110-0.54091
  -4   9   1   40.03    1.65   2 0.56920-0.99836 0.94230-0.28966 0.16926-0.08319
  -4   9   2    2.78    1.20   2 0.57298-0.99357 0.94081-0.27899 0.16517-0.01993
  -4   9   3    3.52    1.21   2 0.57238-0.98506 0.94105-0.27138 0.16583 0.04112
  -3   6   7   26.30    1.09   2 0.58009-0.87061 0.93790-0.46671 0.15739 0.28302
  -3   7   9   22.06    1.21   2 0.57628-0.82635 0.93948-0.36142 0.16158 0.41428
  -3   8  -6   20.59    1.72   2 0.56023-0.90610 0.94563-0.39479 0.17885-0.51777
  -2   3   0   79.89    1.60   2 0.57818-0.83195 0.93870-0.75308 0.15949-0.16555
  -2   4  -4    8.60    1.58   2 0.56143-0.82308 0.94520-0.69924 0.17758-0.41836
  -2   4   9   90.82    1.42   2 0.57421-0.73072 0.94032-0.59196 0.16384 0.39972
   0   3  13    9.13    1.37   2 0.57160-0.39548 0.94136-0.56803 0.16667 0.67365
   1   2  -9  498.63    3.45   2 0.56751-0.43034 0.94295-0.79039 0.17109-0.68406
   1   2  13    0.54    1.31   2 0.57272-0.25885 0.94092-0.61325 0.16546 0.68402
   2  -1   8  121.69    3.79   2 0.54084-0.17468 0.95199-0.89549 0.19902 0.32592
   3  -2   0  260.70    2.58   2 0.57849-0.13878 0.93857-0.99215 0.15916-0.11934
   3  -2   1  246.55    2.69   2 0.56839-0.12090 0.94261-0.98882 0.17014-0.07021
   3  -2   3   97.92    2.21   2 0.56650-0.10252 0.94333-0.97385 0.17217 0.05176
   4  -2  -1    0.58    0.87   2 0.57649 0.01843 0.93940-0.95799 0.16134-0.16279
   4  -2   4    1.62    1.04   2 0.57342 0.06180 0.94064-0.92060 0.16469 0.14239
   4   0  -8  129.11    1.69   2 0.57519 0.00968 0.93993-0.83419 0.16277-0.57582
   4   1 -10    6.27    1.02   2 0.57962 0.01510 0.93810-0.75766 0.15791-0.68165
   5  -1  -5    7.90    1.10   2 0.57706 0.17156 0.93916-0.85734 0.16072-0.37690
  -4   9   0   10.38    1.35   2 0.56240-0.99901 0.94485-0.29906 0.17575-0.15328
  -3   5   1  380.15    2.86   2 0.56147-0.92208 0.94519-0.61261 0.17674-0.11703
  -3   5   2  362.68    2.59   2 0.56736-0.92069 0.94300-0.60272 0.17045-0.04882
  -3   5   3   71.97    1.38   2 0.56902-0.91396 0.94236-0.59423 0.16867 0.01473
  -3   5   4   17.18    1.02   2 0.56592-0.90282 0.94354-0.58784 0.17200 0.07309
  -3   5   5   16.52    1.06   2 0.55979-0.88851 0.94579-0.58135 0.17852 0.12875
  -3   6   8   57.85    1.32   2 0.56496-0.84523 0.94391-0.46455 0.17303 0.33120
  -3   9  -7    7.23    1.70   2 0.55525-0.88509 0.94738-0.31399 0.18330-0.57384
  -2   3   6  148.62    1.65   2 0.56946-0.77421 0.94219-0.70873 0.16819 0.19825
  -2   5  11   79.95    1.49   2 0.56584-0.68354 0.94358-0.48891 0.17208 0.52709
  -1   2   9  359.45    2.66   2 0.56145-0.60256 0.94520-0.73582 0.17676 0.38380
  -1   3  11   54.04    1.31   2 0.56680-0.56912 0.94321-0.62762 0.17105 0.52505
   1  -1   1 5659.56   21.22   2 0.55858-0.41156 0.94622-0.98668 0.17980-0.10917
   1   1  -7   74.36    1.49   2 0.56324-0.43399 0.94454-0.86722 0.17486-0.57594
   3  -2   2   22.01    1.29   2 0.56284-0.10709 0.94469-0.98287 0.17529-0.01304
   3   2 -11    0.51    0.95   2 0.56746-0.11988 0.94296-0.72150 0.17035-0.76534
   4  -2   0  220.28    2.26   2 0.56589 0.03585 0.94356-0.95503 0.17203-0.11324
   4  -2   1   90.34    1.77   2 0.55823 0.05177 0.94635-0.94988 0.18017-0.05928
   4  -2   2    3.46    1.04   2 0.55548 0.06315 0.94730-0.94270 0.18307 0.00107
   4  -2   3   98.97    2.00   2 0.55980 0.06633 0.94579-0.93382 0.17851 0.06623
   4  -1  -5    6.44    0.95   2 0.56287 0.02257 0.94468-0.90545 0.17526-0.41414
   4   2 -11    8.49    1.13   2 0.56344 0.04437 0.94447-0.68112 0.17464-0.75057
   5   0  -7  124.78    1.78   2 0.56138 0.19366 0.94522-0.78923 0.17683-0.50774
  -4   9  -1   16.99    1.43   2 0.54844-0.99352 0.94975-0.31257 0.18996-0.23133
  -3   5   0   44.66    1.34   2 0.54684-0.91562 0.95026-0.62581 0.19160-0.19530
  -3   5   6    1.30    0.85   2 0.55047-0.87202 0.94908-0.57556 0.18785 0.17982
  -3   6  -3   55.26    1.57   2 0.54985-0.91886 0.94929-0.55751 0.18849-0.36608
  -2   3   7   73.64    1.31   2 0.55390-0.75078 0.94793-0.70583 0.18427 0.24344
  -2   4  10   -0.73    1.00   2 0.54376-0.69827 0.95123-0.59377 0.19477 0.43601
  -1   1   2  536.18    4.28   2 0.54967-0.67163 0.94934-0.88580 0.18867-0.07252
  -1   1   3  232.99    2.65   2 0.55586-0.66954 0.94726-0.87616 0.18222-0.00411
  -1   1   4    2.69    0.86   2 0.55285-0.65916 0.94829-0.86833 0.18537 0.05505
  -1   4  13   10.52    1.29   2 0.54824-0.51312 0.94981-0.52702 0.19016 0.63965
  -1   7 -11   94.75    2.87   2 0.53092-0.61493 0.95497-0.44999 0.20778-0.82838
   0   0   6  406.71    3.54   2 0.55175-0.50290 0.94866-0.90152 0.18651 0.18494
   0   1  10  102.14    1.83   2 0.54870-0.44501 0.94966-0.77962 0.18968 0.44168
   0   2  12   23.17    1.27   2 0.55216-0.40863 0.94852-0.67166 0.18609 0.58092
   1  -1   5  969.49    9.38   2 0.52444-0.34485 0.95669-0.96578 0.21423 0.10404
   2  -1  -3   56.07    1.37   2 0.55542-0.27875 0.94741-0.97678 0.18268-0.33842
   2   2 -10   32.38    1.11   2 0.55250-0.25939 0.94841-0.76239 0.18573-0.74005
   3   1  -9    5.79    1.06   2 0.54971-0.11040 0.94933-0.80319 0.18864-0.67241
   3   3 -12   -0.37    1.03   2 0.55720-0.09359 0.94680-0.64317 0.18081-0.82712
   4  -1   8    8.64    2.12   2 0.51536 0.17477 0.95891-0.81604 0.22315 0.34370
   5  -1  -4   20.47    1.15   2 0.55754 0.19774 0.94668-0.85699 0.18045-0.33690
  -4   8   1    5.59    1.16   2 0.53826-0.99054 0.95284-0.39062 0.20032-0.12662
  -4   8   2   10.68    1.12   2 0.54395-0.98875 0.95111-0.38064 0.19451-0.06090
  -4   8   3   22.27    1.26   2 0.54512-0.98254 0.95075-0.37237 0.19330 0.00251
  -4   8   4   -1.17    1.04   2 0.54365-0.97166 0.95121-0.36488 0.19482 0.06772
  -4   8   5    2.83    1.23   2 0.53890-0.95970 0.95265-0.35764 0.19967 0.12071
  -3   5   7  273.40    2.25   2 0.53834-0.85065 0.95281-0.57222 0.20023 0.23054
  -3   6   9   37.75    1.24   2 0.54627-0.82060 0.95038-0.46284 0.19212 0.37264
  -3   7  -5   22.85    1.52   2 0.53609-0.89767 0.95347-0.48640 0.20251-0.49163
  -2   3  -1    7.13    0.87   2 0.54518-0.80663 0.95073-0.77301 0.19324-0.26079
  -2   5  12   -0.90    1.16   2 0.53271-0.64663 0.95444-0.48979 0.20593 0.56147
  -1   1   5  115.66    1.76   2 0.54290-0.64018 0.95144-0.86409 0.19559 0.10550
   1   0  -4 2555.42    8.36   2 0.54123-0.41168 0.95195-0.94168 0.19730-0.42441
   1   1  12    0.89    1.21   2 0.53708-0.25524 0.95318-0.72457 0.20151 0.57624
   2   0  11  102.85    2.61   2 0.53164-0.11790 0.95473-0.78252 0.20699 0.51543
   2   1  -8  177.46    2.04   2 0.53695-0.25314 0.95322-0.84159 0.20165-0.64419
   3  -1  -4   77.72    1.39   2 0.54274-0.11170 0.95149-0.94708 0.19575-0.39351
   4  -1  -4   19.19    1.14   2 0.53741 0.05593 0.95309-0.90610 0.20118-0.37860
   4   0  -7  218.19    2.12   2 0.54368 0.04967 0.95120-0.83727 0.19479-0.54564
   4   1  -9   23.21    1.20   2 0.54502 0.05660 0.95078-0.76205 0.19342-0.65568
   5  -1  -3  139.81    1.96   2 0.53973 0.22332 0.95240-0.85555 0.19882-0.29390
  -4   8   0   20.00    1.25   2 0.52676-0.98714 0.95607-0.40146 0.21144-0.20009
  -4   8   6   19.45    1.11   2 0.53203-0.94381 0.95465-0.35153 0.20617 0.17580
  -4   9  -2   80.48    2.01   2 0.52853-0.98112 0.95560-0.32598 0.20968-0.31057
  -3   6  10   33.91    1.34   2 0.52638-0.79170 0.95617-0.46139 0.21181 0.41590
  -2   3   8    0.95    0.78   2 0.53475-0.72536 0.95388-0.70285 0.20345 0.28557
  -1   1   6   57.55    1.36   2 0.52723-0.61651 0.95595-0.86076 0.21097 0.15262
  -1   2  10   36.56    1.14   2 0.53089-0.56437 0.95496-0.73710 0.20732 0.41507
  -1   3  12    1.05    0.95   2 0.53258-0.52862 0.95449-0.62907 0.20562 0.55242
  -1   6 -10  104.96    2.67   2 0.51300-0.61192 0.95945-0.53786 0.22492-0.79555
   1   0  10  198.47    2.69   2 0.52248-0.27876 0.95718-0.83561 0.21567 0.42466
   1   3 -10  110.99    1.73   2 0.53295-0.37970 0.95439-0.71966 0.20526-0.76886
   1   6 -13    4.89    1.43   2 0.52640-0.32558 0.95617-0.47354 0.21179-0.92590
   2   1  13   66.42    2.40   2 0.51888-0.06628 0.95807-0.67942 0.21920 0.63880
   2   3 -11  125.01    1.76   2 0.53279-0.22495 0.95444-0.68492 0.20542-0.81040
   2   4 -12    0.63    1.19   2 0.52594-0.20183 0.95629-0.60454 0.21225-0.86714
   2   5 -13   52.84    1.63   2 0.53095-0.19148 0.95495-0.52047 0.20726-0.91341
   4   2 -10    1.39    1.11   2 0.52244 0.09197 0.95719-0.68475 0.21570-0.72423
   5  -1   6    3.45    1.61   2 0.52273 0.31332 0.95711-0.78758 0.21542 0.24801
   5   0  -6   13.73    1.18   2 0.53616 0.22724 0.95348-0.78940 0.20202-0.47030
   5   1  -8   23.17    1.22   2 0.53331 0.23750 0.95429-0.71514 0.20489-0.58499
  -3   5  -1    0.52    0.81   2 0.52189-0.89891 0.95727-0.63950 0.21602-0.28282
  -3   5   8   41.12    1.15   2 0.52350-0.82824 0.95687-0.56822 0.21443 0.27724
  -2   4  11   41.99    1.24   2 0.52283-0.66465 0.95704-0.59264 0.21509 0.47158
  -1   1   1  526.28    4.70   2 0.52304-0.65318 0.95698-0.90154 0.21489-0.16056
   0   0   7    1.34    0.80   2 0.52063-0.46456 0.95759-0.90198 0.21725 0.21644
   1   4 -11   27.16    1.40   2 0.51687-0.34714 0.95850-0.64157 0.22092-0.83530
   1   5 -12   16.40    1.33   2 0.51521-0.32980 0.95889-0.55920 0.22254-0.88700
   2  -1  -2  413.39    3.30   2 0.51570-0.23086 0.95878-0.98039 0.22207-0.31638
   3   2 -10    5.05    0.96   2 0.52477-0.07045 0.95654-0.72836 0.21318-0.74646
   5  -1  -2    0.40    1.00   2 0.52282 0.25050 0.95704-0.85150 0.21510-0.24560
  -4   7   2    3.60    1.14   2 0.50395-0.97114 0.96137-0.48131 0.23309-0.11153
  -4   7   3   48.69    1.33   2 0.50893-0.96852 0.96032-0.47206 0.22834-0.04541
  -4   7   4   29.98    1.15   2 0.50943-0.96138 0.96021-0.46408 0.22786 0.01743
  -4   7   5   77.23    1.52   2 0.50654-0.95086 0.96083-0.45707 0.23063 0.07545
  -4   8  -1   90.80    1.87   2 0.50832-0.97619 0.96045-0.41356 0.22892-0.28170
  -3   5   9   33.67    1.17   2 0.50679-0.80469 0.96078-0.56388 0.23039 0.32175
  -3   6  11   23.75    1.32   2 0.50474-0.76388 0.96121-0.45766 0.23234 0.45526
  -2   3   9    4.82    0.86   2 0.51397-0.69481 0.95920-0.70194 0.22348 0.32769
  -1   1   7   26.01    1.08   2 0.50860-0.59116 0.96039-0.85698 0.22865 0.19589
   0   1  11  266.05    2.62   2 0.50634-0.39539 0.96088-0.78316 0.23082 0.46207
   0   2  13   44.27    1.53   2 0.50736-0.35728 0.96066-0.67639 0.22984 0.59798
   3  -1  -3  282.80    2.38   2 0.50982-0.07007 0.96013-0.94726 0.22748-0.36215
   3   1  -8   14.32    0.98   2 0.50773-0.05914 0.96058-0.80655 0.22949-0.65021
   3   3 -11   18.54    1.14   2 0.51082-0.03938 0.95991-0.64748 0.22652-0.80991
   3   4 -12    1.47    1.09   2 0.50903-0.02218 0.96030-0.56562 0.22824-0.86322
   4  -1  -3  152.24    1.77   2 0.51130 0.09025 0.95980-0.90411 0.22606-0.33994
   4   0  -6  825.27    3.71   2 0.51161 0.08979 0.95973-0.83721 0.22576-0.51351
   4   1  -8   37.45    1.21   2 0.51035 0.09952 0.96001-0.76314 0.22698-0.62687
   5  -1  -1   43.77    1.35   2 0.50796 0.27205 0.96053-0.84763 0.22927-0.19754
   5  -1   5    0.42    1.45   2 0.49485 0.33168 0.96313-0.80088 0.24167 0.16056
   5   0  -5  151.84    1.89   2 0.51097 0.26063 0.95987-0.78719 0.22637-0.43132
   5   1  -7   28.69    1.36   2 0.50598 0.27439 0.96095-0.71499 0.23116-0.54801
  -4   7   1   18.66    1.28   2 0.49240-0.96837 0.96356-0.49128 0.24387-0.18567
  -4   7   6    9.48    1.07   2 0.49999-0.93681 0.96215-0.45135 0.23674 0.13181
  -4   7   7   10.58    1.26   2 0.49105-0.92060 0.96379-0.44444 0.24512 0.18517
  -4   9  -3    0.72    1.31   2 0.49559-0.95616 0.96299-0.34090 0.24088-0.40584
  -3   4   3    3.75    0.83   2 0.49555-0.86391 0.96299-0.70421 0.24092-0.07100
  -3   4   4   52.52    1.20   2 0.49829-0.85877 0.96248-0.69648 0.23834-0.00718
  -3   4   5    9.74    0.89   2 0.49672-0.84963 0.96278-0.68823 0.23982 0.05274
  -3   6  -4    5.49    1.29   2 0.48464-0.86168 0.96485-0.58060 0.25105-0.49148
  -2   4  12   43.49    1.29   2 0.49523-0.63133 0.96305-0.59007 0.24122 0.50579
  -1   2  11    0.29    0.83   2 0.49884-0.52592 0.96238-0.73624 0.23782 0.44605
  -1   3  13   43.99    1.43   2 0.49683-0.48598 0.96276-0.63035 0.23972 0.57874
   1  -1   6  148.01    3.32   2 0.47303-0.28601 0.96653-0.96772 0.26164 0.11930
   1   1  -6   14.77    0.88   2 0.49609-0.35691 0.96289-0.87822 0.24041-0.57898
   2   0  -5  561.56    3.27   2 0.49834-0.21280 0.96247-0.91768 0.23830-0.50570
   2   2  -9  123.90    1.68   2 0.49875-0.19672 0.96239-0.76771 0.23791-0.73014
   5  -1   0   14.80    1.22   2 0.49567 0.29173 0.96297-0.84263 0.24081-0.14682
   5  -1   4   40.51    1.73   2 0.48568 0.33433 0.96469-0.81233 0.25010 0.08913
  -4   7   8    1.61    1.20   2 0.48388-0.90048 0.96505-0.43763 0.25131 0.23988
  -4   8  -2   20.52    1.46   2 0.47839-0.95511 0.96587-0.42758 0.25634-0.36983
  -3   4   2  143.55    1.80   2 0.48608-0.86180 0.96470-0.71460 0.24928-0.14074
  -3   4   6   91.21    1.44   2 0.49013-0.83545 0.96402-0.68197 0.24553 0.10943
  -3   4   7   31.59    1.19   2 0.48090-0.81708 0.96550-0.67591 0.25405 0.16495
  -3   5  -2   56.49    1.61   2 0.48029-0.86516 0.96559-0.65657 0.25461-0.38146
  -3   5  10   13.33    1.10   2 0.48744-0.77748 0.96448-0.55987 0.24803 0.36624
  -2   2   4   42.72    1.16   2 0.48389-0.72807 0.96504-0.83805 0.25131-0.02067
  -2   2   5  778.33    3.64   2 0.48341-0.71942 0.96512-0.82988 0.25175 0.04089
  -2   3  -2 2139.89    9.39   2 0.47924-0.74890 0.96575-0.79539 0.25557-0.38487
  -2   3  10   92.12    1.53   2 0.49061-0.66558 0.96394-0.69785 0.24509 0.36705
  -1   1   8  343.84    2.57   2 0.48656-0.56052 0.96462-0.85363 0.24884 0.23761
   0   0   8  171.15    2.19   2 0.48709-0.42261 0.96453-0.90154 0.24835 0.24754
   1   1  13   62.02    1.86   2 0.47743-0.18781 0.96601-0.73071 0.25722 0.58063
   4  -1  -2  218.11    2.12   2 0.48717 0.12278 0.96452-0.90091 0.24827-0.30030
   4   0  -5    8.39    1.11   2 0.48119 0.12814 0.96546-0.83587 0.25378-0.48102
   4   2  -9    1.47    0.95   2 0.48717 0.13786 0.96452-0.68390 0.24828-0.69814
   5  -1   1   32.88    1.23   2 0.48579 0.31007 0.96474-0.83557 0.24955-0.09591
   5  -1   2   11.20    1.16   2 0.47923 0.32473 0.96575-0.82791 0.25558-0.04006
   5  -1   3    8.71    1.26   2 0.47822 0.33359 0.96589-0.82004 0.25650 0.02175
   5   0  -4   10.15    1.10   2 0.48718 0.29203 0.96452-0.78392 0.24827-0.39170
  -4   7   0    5.54    0.92   2 0.47441-0.95854 0.96645-0.50220 0.25935-0.26203
  -3   4   1  277.38    2.53   2 0.46731-0.85165 0.96736-0.72517 0.26574-0.21997
  -3   4   8  258.52    2.22   2 0.46860-0.79852 0.96720-0.66911 0.26459 0.21379
  -2   2   3  434.26    3.02   2 0.47650-0.72952 0.96616-0.84729 0.25745-0.08876
  -2   2   6   30.83    0.99   2 0.47595-0.70470 0.96624-0.82349 0.25796 0.09648
   1   0  11    0.15    1.32   2 0.46104-0.21138 0.96806-0.83858 0.27132 0.43148
   2  -1  -1  710.32    4.44   2 0.47226-0.17931 0.96674-0.98079 0.26129-0.29285
   2   3 -10  118.43    1.69   2 0.47567-0.15829 0.96628-0.68851 0.25821-0.80101
   2   4 -11   37.50    1.43   2 0.46778-0.13318 0.96730-0.60800 0.26532-0.85805
   2   5 -12   19.16    1.35   2 0.47183-0.12149 0.96679-0.52529 0.26168-0.90505
   3  -1  -2   26.51    1.06   2 0.47585-0.02864 0.96626-0.94513 0.25805-0.33073
   3   2  -9   66.27    1.34   2 0.47855-0.01584 0.96587-0.72823 0.25559-0.72751
   4   1  -7   14.65    1.03   2 0.47464 0.14298 0.96642-0.76199 0.25914-0.59715
   4   3 -10    8.92    1.12   2 0.47656 0.16435 0.96616-0.60335 0.25741-0.75900
   5   1  -6   39.34    1.26   2 0.47611 0.31118 0.96622-0.71033 0.25781-0.51369
  -4   6   3    7.77    1.15   2 0.45632-0.93974 0.96854-0.57193 0.27550-0.10174
  -4   6   4   63.83    1.46   2 0.46143-0.93674 0.96802-0.56331 0.27099-0.03612
  -4   6   5   79.29    1.43   2 0.46176-0.92925 0.96799-0.55528 0.27070 0.02576
  -4   6   6   14.14    1.26   2 0.45848-0.91776 0.96832-0.54795 0.27360 0.08497
  -3   5  11    1.03    1.08   2 0.46512-0.74764 0.96761-0.55526 0.26771 0.41054
  -2   2   2 1459.55    5.77   2 0.46143-0.72181 0.96802-0.85679 0.27099-0.16398
  -2   2   7    3.19    0.87   2 0.46530-0.68768 0.96759-0.81617 0.26755 0.14792
  -2   3  11    0.27    0.99   2 0.46530-0.63163 0.96759-0.69374 0.26755 0.40747
  -2   4  13  104.17    1.79   2 0.46385-0.59270 0.96776-0.58796 0.26884 0.54070
  -1   1   0   32.94    1.88   2 0.45687-0.59510 0.96848-0.92099 0.27502-0.28251
  -1   1   9    0.17    0.84   2 0.46112-0.52866 0.96805-0.84887 0.27127 0.27758
  -1   2  12    0.28    0.89   2 0.46316-0.48302 0.96783-0.73435 0.26945 0.47705
  -1   3  14   14.94    1.57   2 0.45708-0.43684 0.96846-0.62959 0.27483 0.60659
   0   1  12   22.34    1.29   2 0.46174-0.34208 0.96799-0.78281 0.27071 0.48411
   0   2  14   36.42    1.65   2 0.45856-0.29922 0.96832-0.67684 0.27353 0.61699
   0   4  -9   42.59    1.40   2 0.45171-0.42891 0.96895-0.67768 0.27954-0.79062
   1   0  -3   28.23    1.25   2 0.46763-0.32901 0.96732-0.94877 0.26547-0.42992
   1   3  -9    1.11    0.84   2 0.46157-0.29946 0.96801-0.72491 0.27086-0.77414
   1   6 -12    0.31    1.18   2 0.45170-0.24184 0.96895-0.47712 0.27955-0.93183
   3   1  -7   78.09    1.37   2 0.46290-0.00774 0.96786-0.80499 0.26968-0.62967
   3   3 -10   22.67    1.10   2 0.46325 0.01555 0.96782-0.64757 0.26937-0.79173
   3   4 -11    5.55    1.01   2 0.45991 0.03389 0.96818-0.56533 0.27233-0.84627
   4  -1  -1    4.09    0.91   2 0.46368 0.15423 0.96778-0.89609 0.26899-0.25920
   4  -1   7   33.59    2.00   2 0.44332 0.23878 0.96960-0.83476 0.28682 0.21712
   5   0  -3  189.55    2.03   2 0.46428 0.32327 0.96771-0.77909 0.26846-0.34979
  -4   6   2  131.06    1.85   2 0.44645-0.93757 0.96949-0.58066 0.28382-0.17191
  -4   6   7   49.67    1.32   2 0.45116-0.90305 0.96911-0.54106 0.27973 0.14123
  -4   7  -1   91.74    1.83   2 0.44767-0.93955 0.96940-0.51363 0.28277-0.34541
  -4   9  -4   15.24    1.41   2 0.44552-0.91399 0.96956-0.35619 0.28463-0.51088
  -3   4   9   99.80    1.49   2 0.45341-0.77377 0.96892-0.66371 0.27776 0.26488
  -2   2   8   67.15    1.30   2 0.45121-0.66372 0.96911-0.81042 0.27969 0.19869
   0   0   9   17.43    1.05   2 0.45146-0.37841 0.96909-0.89841 0.27947 0.27865
   0   5 -10   28.50    1.55   2 0.43824-0.39954 0.97003-0.59644 0.29088-0.85295
   0   6 -11    2.66    1.30   2 0.44504-0.39004 0.96959-0.51352 0.28504-0.89706
   1   4 -10    1.01    1.04   2 0.44096-0.26277 0.96987-0.64376 0.28856-0.84087
   1   5 -11  104.67    1.88   2 0.44003-0.24683 0.96993-0.56136 0.28935-0.89222
   2   0  12   10.99    1.91   2 0.43483-0.01460 0.97022-0.79018 0.29379 0.49058
   3  -1  -1   85.26    1.69   2 0.44245 0.01258 0.96977-0.94061 0.28727-0.29939
   4  -1   0  111.16    1.80   2 0.44239 0.18290 0.96978-0.89022 0.28732-0.21711
   4   0  -4   -0.47    0.90   2 0.45085 0.16908 0.96914-0.83184 0.28000-0.44595
   4   2  -8    5.95    1.02   2 0.45018 0.18328 0.96920-0.68193 0.28059-0.67031
   5   0  -2   -1.60    1.12   2 0.44448 0.35299 0.96963-0.77243 0.28553-0.30799
   5   1  -5    3.47    1.03   2 0.44974 0.34667 0.96923-0.70572 0.28097-0.47632
   5   2  -7    2.24    1.10   2 0.45377 0.35064 0.96889-0.63024 0.27745-0.58425
  -4   6   8   14.48    1.12   2 0.44178-0.88554 0.96975-0.53397 0.28775 0.19499
  -4   8  -3    4.68    1.21   2 0.43415-0.91905 0.97019-0.43808 0.29426-0.46961
  -3   4   0   30.75    1.18   2 0.43806-0.82990 0.96998-0.73609 0.29093-0.30499
  -3   4  10    1.75    0.94   2 0.43620-0.74963 0.97008-0.65576 0.29252 0.31144
  -3   5  12   14.63    1.20   2 0.44249-0.71627 0.96970-0.55012 0.28714 0.45221
  -2   2   9   11.17    1.11   2 0.43425-0.63838 0.97018-0.80357 0.29418 0.24576
  -2   3  12   21.74    1.16   2 0.43806-0.59541 0.96998-0.68882 0.29093 0.44598
  -1   1  10  866.11    4.09   2 0.43386-0.49176 0.97020-0.84379 0.29451 0.31628
  -1   8 -11    1.13    1.57   2 0.42722-0.48753 0.97049-0.37487 0.30011-0.91103
   1  -1   7  469.56    5.07   2 0.42662-0.23104 0.97051-0.96362 0.30062 0.14212
   2  -1   9    4.24    1.94   2 0.40526-0.03252 0.97082-0.90490 0.31824 0.26975
   2   0  -4   18.38    0.94   2 0.44354-0.15126 0.96963-0.91629 0.28623-0.49283
   2   2  -8   16.66    1.00   2 0.43972-0.13192 0.96988-0.76694 0.28951-0.72040
   3   2  -8   86.70    1.57   2 0.43150 0.03892 0.97031-0.72530 0.29651-0.70744
   4   1  -6  386.19    2.69   2 0.43835 0.18643 0.96996-0.75697 0.29068-0.56906
   4   3  -9    1.33    1.05   2 0.43659 0.21336 0.97006-0.59933 0.29219-0.73261
  -4   6   1  449.74    3.04   2 0.42782-0.92798 0.97056-0.58991 0.29950-0.25023
  -4   6   9   27.97    1.29   2 0.42942-0.86579 0.97050-0.52669 0.29815 0.24595
  -3   7  -6    9.22    1.88   2 0.39998-0.76776 0.97086-0.51204 0.32238-0.67614
  -2   2   1  169.34    2.18   2 0.42935-0.69825 0.97050-0.86742 0.29821-0.25323
  -1   2  13    8.09    1.07   2 0.42667-0.43856 0.97061-0.72997 0.30046 0.50693
   0   0  10  673.15    4.01   2 0.41494-0.33466 0.97089-0.89195 0.31020 0.30982
   1   1  14   24.24    1.75   2 0.41321-0.11664 0.97091-0.72713 0.31162 0.58788
   2  -1   0  453.65    3.85   2 0.42245-0.12153 0.97074-0.97634 0.30398-0.27487
   2   6 -12   12.04    1.32   2 0.42532-0.05339 0.97065-0.43809 0.30159-0.93479
   3   0  -4    0.19    0.73   2 0.42639 0.02873 0.97062-0.87430 0.30069-0.48584
   4  -1   1   35.03    1.25   2 0.42411 0.20948 0.97069-0.88358 0.30260-0.17068
   4  -1   6   70.05    2.23   2 0.40981 0.26342 0.97093-0.84387 0.31441 0.12874
   5   0  -1   30.64    1.30   2 0.42403 0.37925 0.97069-0.76672 0.30266-0.26243
   5   1  -4   44.69    1.37   2 0.42255 0.38098 0.97073-0.69974 0.30390-0.43776
   5   2  -6   12.73    1.14   2 0.42331 0.38731 0.97071-0.62491 0.30327-0.54982
  -4   7  -2   71.09    1.82   2 0.40552-0.90527 0.97095-0.52322 0.31745-0.44467
  -3   3   5   19.92    0.98   2 0.41085-0.78745 0.97095-0.78767 0.31312-0.03140
  -3   3   6    4.94    0.88   2 0.41060-0.77908 0.97095-0.77993 0.31332 0.03167
  -3   4  11   61.40    1.38   2 0.41570-0.72103 0.97090-0.65005 0.30914 0.35641
  -3   5  -3   58.97    1.70   2 0.40994-0.80211 0.97096-0.66984 0.31386-0.50412
  -2   2  10    5.58    0.90   2 0.41346-0.61175 0.97093-0.79632 0.31098 0.28921
  -2   3  13   44.76    1.50   2 0.40735-0.55999 0.97096-0.68190 0.31597 0.48182
  -1   4  -7    6.83    1.41   2 0.39505-0.51707 0.97080-0.70667 0.32588-0.73394
   0   1  13   22.85    1.15   2 0.41417-0.28762 0.97092-0.77783 0.31039 0.50661
   1   0  12  300.32    3.52   2 0.39866-0.14211 0.97088-0.83335 0.32298 0.44142
   1   1  -5  148.23    2.04   2 0.41429-0.26778 0.97092-0.87762 0.31030-0.58730
   2   3  -9   76.36    1.42   2 0.41453-0.08968 0.97092-0.68530 0.31010-0.79125
   2   4 -10   22.09    1.24   2 0.40597-0.06378 0.97096-0.60295 0.31709-0.84890
   2   5 -11    1.48    1.21   2 0.40957-0.05312 0.97096-0.51992 0.31416-0.89675
   3  -1   0  416.57    3.21   2 0.40909 0.05394 0.97096-0.93437 0.31455-0.26362
   3   3  -9   27.63    1.22   2 0.41336 0.07401 0.97093-0.64320 0.31106-0.77145
   3   4 -10   65.54    1.70   2 0.40867 0.09508 0.97096-0.56125 0.31490-0.82559
   3   5 -11   12.30    1.21   2 0.41352 0.10584 0.97093-0.47790 0.31093-0.87179
   4  -1   2    2.06    1.05   2 0.40830 0.23352 0.97096-0.87583 0.31520-0.11949
   4   0  -3  123.03    1.67   2 0.41531 0.21002 0.97091-0.82438 0.30945-0.41210
   4   2  -7   19.31    1.07   2 0.41028 0.23208 0.97095-0.67521 0.31358-0.64078
   5   0   0   14.07    1.31   2 0.40545 0.40546 0.97095-0.75888 0.31751-0.21326
  -4   5   4    1.90    0.95   2 0.39798-0.89786 0.97085-0.65652 0.32383-0.10122
  -4   5   5    2.61    0.92   2 0.40242-0.89455 0.97091-0.64938 0.32026-0.03614
  -4   5   6    1.25    0.92   2 0.40325-0.88718 0.97092-0.64063 0.31959 0.02734
  -4   5   7    7.87    1.03   2 0.40016-0.87535 0.97088-0.63316 0.32208 0.08640
  -4   6   0    4.27    0.95   2 0.40173-0.90931 0.97091-0.59835 0.32082-0.33406
  -3   3   4    9.05    0.86   2 0.40554-0.78914 0.97094-0.79630 0.31774-0.09799
  -3   3   7    3.15    0.80   2 0.40511-0.76745 0.97094-0.77152 0.31809 0.08924
  -3   3   8   16.42    1.02   2 0.39814-0.75092 0.97085-0.76373 0.32370 0.14438
  -3   4  -1   23.94    1.26   2 0.39011-0.78978 0.97064-0.74455 0.33010-0.40837
  -3   4  12   12.34    1.31   2 0.39351-0.69210 0.97074-0.64131 0.32741 0.40013
  -1   1  11    0.45    0.85   2 0.40388-0.45561 0.97093-0.83604 0.31908 0.35381
   1  -1   8  548.10    5.20   2 0.38170-0.18073 0.97030-0.95512 0.33672 0.16872
   4  -1   3   25.23    1.35   2 0.39702 0.25246 0.97083-0.86771 0.32460-0.06724
   4  -1   4    4.26    1.21   2 0.39090 0.26539 0.97067-0.85967 0.32948-0.00957
   4  -1   5    0.07    1.19   2 0.39712 0.26910 0.97083-0.85207 0.32452 0.05703
   4   1  -5   11.11    1.10   2 0.40122 0.23216 0.97090-0.74998 0.32123-0.53627
   4   3  -8    3.63    1.09   2 0.39589 0.26222 0.97080-0.59240 0.32551-0.70435
   5   0   1   76.46    1.72   2 0.39071 0.42855 0.97066-0.75045 0.32963-0.16249
   5   1  -3   27.16    1.39   2 0.39621 0.41494 0.97081-0.69229 0.32525-0.39615
  -4   5   3  154.22    1.79   2 0.38807-0.89535 0.97061-0.66403 0.33188-0.17283
  -4   5   8    0.50    1.04   2 0.38877-0.86062 0.97063-0.62556 0.33133 0.14125
  -4   5   9    1.23    1.13   2 0.38525-0.84264 0.97050-0.61598 0.33410 0.19726
  -3   3   3   20.26    1.03   2 0.39318-0.78475 0.97077-0.80362 0.32784-0.16939
  -3   3   9   80.39    1.37   2 0.38678-0.73284 0.97056-0.75463 0.33290 0.19540
  -2   2  11    3.95    0.97   2 0.39036-0.58218 0.97069-0.78787 0.33007 0.33198
  -1   2  14   16.09    1.30   2 0.38858-0.39436 0.97063-0.72114 0.33148 0.53756
  -1   7 -10   15.55    1.53   2 0.37543-0.44693 0.97000-0.45812 0.34177-0.90278
   1   3  -8   42.78    1.36   2 0.37827-0.20562 0.97016-0.72004 0.33956-0.77858
   2   0  -3  264.98    2.52   2 0.38433-0.08275 0.97046-0.90997 0.33483-0.47788
   3  -1   8    0.25    1.95   2 0.33674 0.19009 0.96643-0.86675 0.37089 0.17693
   3   0  -3   15.80    0.97   2 0.38368 0.08036 0.97043-0.86759 0.33534-0.45678
   3   2  -7    6.55    1.08   2 0.38174 0.09914 0.97034-0.71808 0.33686-0.68385
   4   0  -2  171.24    1.89   2 0.38525 0.24840 0.97050-0.81771 0.33411-0.37266
   4   4  -9    3.26    1.08   2 0.38991 0.28297 0.97067-0.50927 0.33043-0.75811
   5   0   2  207.68    2.47   2 0.37851 0.44779 0.97017-0.74226 0.33938-0.10861
   5   0   5   10.94    1.62   2 0.37341 0.47683 0.96988-0.71824 0.34333 0.07135
   5   2  -5    1.65    1.05   2 0.39098 0.42750 0.97071-0.61574 0.32958-0.51157
  -4   5   2    9.10    1.12   2 0.37050-0.88574 0.96952-0.67057 0.34537-0.24950
  -4   5  10    0.55    1.20   2 0.36984-0.82211 0.96948-0.60756 0.34588 0.24894
  -4   8  -4    3.55    1.49   2 0.36355-0.85507 0.96901-0.44545 0.35070-0.59023
  -3   3   2   96.55    1.70   2 0.37135-0.77115 0.96958-0.80987 0.34472-0.24987
  -3   3  10   12.35    0.97   2 0.37113-0.71020 0.96956-0.74610 0.34489 0.24613
  -3   6  -5    1.06    1.47   2 0.35474-0.73910 0.96823-0.59180 0.35736-0.65980
  -2   2   0  261.90    2.87   2 0.37545-0.65191 0.96984-0.87413 0.34156-0.36018
  -2   3  14   53.86    1.49   2 0.37649-0.52229 0.96990-0.67254 0.34075 0.51830
  -1   1  12   23.94    1.20   2 0.37251-0.41848 0.96965-0.82669 0.34383 0.38986
   0   0  11  431.94    3.29   2 0.37607-0.29127 0.96987-0.88301 0.34107 0.34078
   0   1  14    1.44    1.30   2 0.36766-0.23310 0.96932-0.76791 0.34756 0.53051
   0   7 -11   -0.59    1.28   2 0.36952-0.29401 0.96945-0.42216 0.34613-0.94714
   1   0  -2   30.98    1.44   2 0.37509-0.22808 0.96982-0.94356 0.34183-0.44443
   1   6 -11   89.50    1.77   2 0.37571-0.15428 0.96985-0.47127 0.34135-0.93306
   2  -1   1  123.35    2.24   2 0.36733-0.05871 0.96930-0.96731 0.34781-0.25548
   2   2  -7    4.67    0.91   2 0.37688-0.05998 0.96992-0.75932 0.34044-0.70896
   3  -1   1  281.95    2.75   2 0.37599 0.09500 0.96987-0.92572 0.34113-0.22653
   4   2  -6   30.96    1.14   2 0.37081 0.27966 0.96954-0.66720 0.34514-0.60877
   5   0   3  183.20    2.61   2 0.37258 0.46191 0.96966-0.73482 0.34377-0.05233
   5   0   4    7.34    1.46   2 0.37071 0.47209 0.96954-0.72670 0.34521 0.00784
   5   1  -2   38.84    1.49   2 0.37146 0.44821 0.96959-0.68384 0.34464-0.35111
  -5   7   5    1.76    1.27   2 0.35831-0.96075 0.96857-0.50761 0.35469-0.06782
  -4   6  -1    3.49    0.92   2 0.36321-0.87818 0.96899-0.60369 0.35097-0.42665
  -2   2  12   82.74    1.47   2 0.36475-0.54918 0.96911-0.77886 0.34980 0.37472
  -2   8  -9   11.86    2.07   2 0.32031-0.52602 0.96397-0.39524 0.38265-0.89000
  -1   0   6    3.22    0.89   2 0.35572-0.46909 0.96833-0.96423 0.35665-0.00515
  -1   6  -9    9.78    1.34   2 0.34615-0.43613 0.96735-0.53780 0.36381-0.87362
   1   4  -9  104.68    1.73   2 0.36135-0.17722 0.96883-0.63530 0.35239-0.84408
   1   5 -10  109.88    1.79   2 0.36140-0.16138 0.96884-0.55230 0.35235-0.89461
   2   1  -5    5.22    0.79   2 0.36225-0.05433 0.96891-0.83265 0.35170-0.60970
   2   6 -11   -0.57    1.11   2 0.36244 0.01454 0.96892-0.42686 0.35156-0.92477
   3   3  -8  239.19    2.20   2 0.36257 0.13103 0.96893-0.63262 0.35146-0.75213
   3   4  -9   57.14    1.51   2 0.35653 0.15130 0.96840-0.54947 0.35604-0.80753
   3   5 -10    1.51    1.02   2 0.36220 0.16489 0.96890-0.46703 0.35174-0.85231
   4   0  -1   -0.49    1.08   2 0.35584 0.28735 0.96834-0.80603 0.35657-0.33749
   4   1  -4   19.15    1.05   2 0.36408 0.27710 0.96906-0.73985 0.35031-0.50377
   5   2  -4   61.42    1.46   2 0.36346 0.46339 0.96901-0.60649 0.35079-0.47359
  -5   7   4   -0.55    1.08   2 0.34913-0.96181 0.96762-0.51540 0.36165-0.13221
  -5   8   1    4.82    1.18   2 0.34971-0.96440 0.96768-0.44706 0.36121-0.31115
  -4   5   1  180.60    2.22   2 0.34470-0.86738 0.96714-0.67651 0.36494-0.32868
  -4   7  -3   53.49    1.91   2 0.34404-0.85087 0.96707-0.52672 0.36542-0.55390
  -3   3  11    0.80    1.07   2 0.35011-0.68219 0.96772-0.73843 0.36091 0.29621
  -2   1   5  130.91    1.71   2 0.34660-0.60738 0.96735-0.92258 0.36353-0.08363
  -2   1   6  284.53    2.25   2 0.35106-0.60322 0.96782-0.91603 0.36020-0.01675
  -2   1   7    1.38    0.81   2 0.35019-0.59630 0.96773-0.90705 0.36085 0.04343
  -2   1   8 1116.25    4.35   2 0.34310-0.58106 0.96696-0.89900 0.36612 0.09957
  -2   3  -3 1494.75    9.64   2 0.33222-0.60935 0.96562-0.80301 0.37410-0.56585
  -1   0   5   37.59    1.23   2 0.35027-0.47144 0.96774-0.97145 0.36079-0.07111
  -1   0   7    0.93    0.78   2 0.35074-0.45858 0.96779-0.95593 0.36044 0.05393
  -1   0   8  590.60    3.53   2 0.34256-0.44173 0.96690-0.94675 0.36652 0.10847
   0   6 -10   20.84    1.37   2 0.33929-0.27446 0.96651-0.50182 0.36893-0.91937
   1  -1   9   16.08    1.40   2 0.33573-0.12584 0.96607-0.94335 0.37154 0.19559
   1   0  13    3.13    1.47   2 0.33453-0.06966 0.96592-0.82103 0.37241 0.45394
   2   0  13    4.18    1.97   2 0.33045 0.09595 0.96538-0.77764 0.37538 0.47117
   2   3  -8  107.60    1.66   2 0.35034-0.01725 0.96775-0.67400 0.36074-0.78038
   2   4  -9  303.35    2.62   2 0.34089 0.00895 0.96670-0.59068 0.36775-0.83728
   2   5 -10    1.14    1.00   2 0.34585 0.01863 0.96727-0.50792 0.36408-0.88529
   3  -1   2  290.96    3.04   2 0.34411 0.13453 0.96708-0.91485 0.36537-0.19066
   4   3  -7    3.14    1.00   2 0.35402 0.31069 0.96812-0.58108 0.35798-0.67625
   4   4  -8   93.63    1.69   2 0.34898 0.33296 0.96761-0.49933 0.36176-0.72840
   5   1  -1    0.81    1.07   2 0.34914 0.47959 0.96762-0.67267 0.36164-0.30883
   5   3  -5   15.37    1.24   2 0.34487 0.49867 0.96716-0.52343 0.36481-0.53599
  -5   7   3   19.54    1.23   2 0.33623-0.95833 0.96605-0.52057 0.37131-0.20776
  -4   4   5   39.12    1.39   2 0.33025-0.84482 0.96526-0.73465 0.37567-0.10164
  -4   4   6  505.04    2.91   2 0.33570-0.84244 0.96598-0.72689 0.37170-0.03614
  -4   4   7   25.16    1.08   2 0.33596-0.83500 0.96602-0.71897 0.37151 0.02616
  -4   4   8    0.96    1.00   2 0.33207-0.82381 0.96551-0.71021 0.37435 0.08541
  -3   3   1   45.93    1.31   2 0.33741-0.74465 0.96620-0.81502 0.37045-0.33560
  -3   3  12   48.77    1.38   2 0.33390-0.65505 0.96575-0.72796 0.37302 0.34320
  -2   1   4    8.65    0.89   2 0.33183-0.59992 0.96548-0.92927 0.37453-0.15509
  -2   1   9    1.13    0.89   2 0.33643-0.56444 0.96608-0.88802 0.37116 0.15542
  -2   2  13  213.18    2.24   2 0.33760-0.51300 0.96622-0.76822 0.37030 0.41687
  -1   0   4 2589.17    8.33   2 0.33225-0.46171 0.96553-0.97700 0.37422-0.14625
  -1   1  13   49.54    1.37   2 0.33765-0.37459 0.96623-0.81669 0.37027 0.42574
   0   0  12   96.82    1.89   2 0.33564-0.24083 0.96598-0.87177 0.37174 0.37164
   0   5  -9   29.66    1.40   2 0.32635-0.27857 0.96472-0.58287 0.37850-0.87831
   1   2  -6  344.88    2.86   2 0.33422-0.17212 0.96579-0.79004 0.37278-0.70085
   3   0  -2  180.98    1.97   2 0.33732 0.13399 0.96619-0.85433 0.37051-0.43200
   4   2  -5  104.57    1.73   2 0.33119 0.32531 0.96539-0.65436 0.37499-0.57999
   5   2  -3    5.97    1.07   2 0.33570 0.49917 0.96598-0.59621 0.37170-0.43257
  -5   7   2   14.52    1.51   2 0.31770-0.94794 0.96333-0.52600 0.38455-0.28211
  -5   8   0   -0.61    1.26   2 0.31829-0.94335 0.96342-0.45158 0.38413-0.39190
  -4   4   4   25.52    1.08   2 0.31986-0.84215 0.96367-0.74070 0.38301-0.17095
  -4   4   9   53.14    1.38   2 0.32461-0.80795 0.96437-0.70250 0.37961 0.14192
  -3   4  -2  680.60    4.76   2 0.31501-0.72299 0.96291-0.74413 0.38647-0.52523
  -2   1  10   27.63    1.20   2 0.31695-0.53849 0.96321-0.87997 0.38509 0.20501
  -1   0   9  509.52    3.20   2 0.32667-0.41706 0.96467-0.93753 0.37812 0.15944
   0   8 -11   18.67    1.55   2 0.31176-0.20702 0.96238-0.32367 0.38877-0.97886
   1   1  -4  132.37    2.07   2 0.31976-0.16578 0.96365-0.86257 0.38308-0.59865
   1   7 -11   27.51    1.44   2 0.32397-0.08202 0.96428-0.37448 0.38006-0.96096
   2  -1  10   22.31    2.61   2 0.27055 0.11028 0.95427-0.88143 0.41702 0.23243
   2   0  -2  868.40    4.67   2 0.31749-0.00878 0.96330-0.89414 0.38470-0.46765
   3  -1   3   16.55    1.35   2 0.31482 0.17249 0.96288-0.90252 0.38660-0.15050
   4   0   0   24.67    1.13   2 0.32448 0.32438 0.96435-0.79453 0.37970-0.29771
   4   1  -3   45.81    1.26   2 0.32795 0.32075 0.96485-0.72837 0.37719-0.46955
   5   1   0    5.97    1.13   2 0.32637 0.50820 0.96463-0.66206 0.37833-0.26325
  -5   6   5   11.37    1.29   2 0.30383-0.93278 0.96111-0.59086 0.39422-0.11974
  -5   6   6   17.21    1.25   2 0.30861-0.93074 0.96194-0.58370 0.39087-0.05431
  -4   4   3   17.10    1.12   2 0.30193-0.83270 0.96077-0.74563 0.39554-0.24686
  -4   4  10   70.05    1.52   2 0.31417-0.78974 0.96287-0.69331 0.38694 0.19646
  -4   5   0  158.51    2.19   2 0.30711-0.83740 0.96169-0.67898 0.39192-0.41737
  -4   6  -2  185.90    2.58   2 0.30592-0.82820 0.96148-0.60384 0.39275-0.53062
  -3   2   5  176.04    1.95   2 0.30468-0.70452 0.96126-0.86870 0.39362-0.12287
  -3   2   6  388.47    2.62   2 0.31159-0.70370 0.96244-0.86286 0.38876-0.05531
  -3   2   7   56.82    1.25   2 0.31431-0.69795 0.96289-0.85510 0.38684 0.00866
  -3   2   8  256.28    2.09   2 0.31102-0.68734 0.96235-0.84666 0.38917 0.06814
  -3   2   9  283.30    2.34   2 0.30390-0.67322 0.96112-0.83731 0.39417 0.12387
  -3   3  13   20.31    1.18   2 0.31090-0.62446 0.96233-0.71727 0.38925 0.38865
  -2   1   3   48.13    1.29   2 0.30604-0.58225 0.96150-0.93288 0.39267-0.23629
  -2   2  14    2.51    1.09   2 0.30831-0.47491 0.96189-0.75526 0.39108 0.45831
  -1   0  10   -0.15    0.89   2 0.30755-0.39127 0.96176-0.92596 0.39161 0.20833
  -1   1  14    2.07    1.23   2 0.29977-0.32822 0.96037-0.80273 0.39704 0.46285
   2  -1   2  214.18    3.14   2 0.30493 0.01158 0.96131-0.95137 0.39344-0.23962
   3  -1   7   12.28    1.80   2 0.27560 0.24356 0.95548-0.86317 0.41352 0.07014
   3   3  -7   17.68    1.06   2 0.30967 0.19411 0.96212-0.61862 0.39012-0.72703
   3   4  -8   78.80    1.59   2 0.30341 0.21674 0.96103-0.53496 0.39451-0.78157
   3   5  -9   12.85    1.15   2 0.30942 0.22560 0.96208-0.45346 0.39029-0.82887
   4   0   9   46.62    2.59   2 0.28486 0.43604 0.95746-0.71618 0.40727 0.23200
   4   3  -6   50.72    1.32   2 0.31143 0.36163 0.96242-0.56786 0.38888-0.64298
   4   4  -7   29.36    1.28   2 0.30639 0.38373 0.96156-0.48525 0.39242-0.69685
   5   1   1   17.31    1.25   2 0.30942 0.53327 0.96208-0.65235 0.39029-0.21343
   5   2  -2   67.98    1.53   2 0.30943 0.53396 0.96208-0.58515 0.39029-0.38746
   5   3  -4    4.26    1.12   2 0.31414 0.53723 0.96286-0.50937 0.38696-0.49774
  -5   6   4    5.02    1.35   2 0.29240-0.93015 0.95918-0.59669 0.40198-0.18829
  -5   7   1   50.70    1.78   2 0.29176-0.92964 0.95905-0.53012 0.40242-0.36288
  -4   4  11   34.02    1.42   2 0.30102-0.77004 0.96080-0.68232 0.39603 0.24759
  -3   2  10   54.23    1.28   2 0.29288-0.65318 0.95927-0.82770 0.40165 0.17926
  -3   5  -4  253.88    3.99   2 0.27957-0.67989 0.95655-0.66354 0.41070-0.66227
  -2   1  11  560.06    3.16   2 0.29771-0.51257 0.96019-0.86881 0.39832 0.25342
  -1   0   3   29.38    1.29   2 0.29425-0.43155 0.95954-0.97898 0.40071-0.23463
  -1   8 -10   40.40    1.93   2 0.28026-0.33081 0.95670-0.35371 0.41024-0.95957
   0   0  13    5.34    1.28   2 0.29027-0.18696 0.95876-0.85694 0.40344 0.40225
   1  -1  10   -0.10    1.32   2 0.28753-0.06991 0.95821-0.92725 0.40531 0.22402
   1   6 -10   24.69    1.26   2 0.29465-0.06901 0.95961-0.45325 0.40043-0.93095
   2   1  -4   79.55    1.43   2 0.29314 0.02342 0.95932-0.81563 0.40147-0.59658
   2   6 -10    2.11    1.16   2 0.29705 0.09158 0.96007-0.40977 0.39878-0.90905
   3  -1   4   85.58    2.04   2 0.29028 0.20489 0.95876-0.89010 0.40343-0.10532
   3   0  -1   81.24    1.63   2 0.29147 0.18751 0.95900-0.83942 0.40262-0.40295
   4   0   1   20.10    1.10   2 0.29741 0.35939 0.96013-0.78224 0.39853-0.25366
   4   1  -2    2.57    0.92   2 0.29226 0.36512 0.95915-0.71444 0.40208-0.43197
   4   2  -4   19.44    1.26   2 0.29094 0.37332 0.95889-0.63973 0.40298-0.54551
   5   1   2  324.62    3.04   2 0.29373 0.55731 0.95944-0.64060 0.40107-0.16310
  -5   6   3   -0.93    1.26   2 0.27614-0.92110 0.95558-0.60312 0.41296-0.25743
  -5   8  -1    5.83    1.47   2 0.27969-0.90949 0.95635-0.45252 0.41057-0.48399
  -4   4   2   16.59    1.22   2 0.27565-0.81440 0.95547-0.74871 0.41329-0.32559
  -3   2   4   49.61    1.21   2 0.28869-0.69621 0.95822-0.87432 0.40447-0.19481
  -3   2  11   11.48    1.05   2 0.27915-0.63178 0.95623-0.81676 0.41094 0.23157
  -3   3   0    0.56    0.83   2 0.28525-0.70176 0.95752-0.81357 0.40682-0.43450
  -2   1  12    2.78    1.12   2 0.27626-0.48148 0.95561-0.85733 0.41288 0.30104
  -2   2  -1    7.27    1.05   2 0.27987-0.56444 0.95639-0.86916 0.41045-0.48979
  -1   0  11   54.01    1.31   2 0.28394-0.35865 0.95725-0.91413 0.40770 0.25393
  -1   1  -1 5630.10   21.76   2 0.27736-0.42368 0.95585-0.91636 0.41214-0.48202
   0  -1   7  123.92    2.16   2 0.27273-0.23979 0.95482-0.99102 0.41524 0.00736
   1   0  14   29.66    1.91   2 0.26636 0.00747 0.95336-0.80134 0.41946 0.46780
   1   5  -9   47.64    1.50   2 0.27639-0.06622 0.95563-0.53147 0.41280-0.89260
   2   3  -7   24.85    1.07   2 0.28275 0.05774 0.95700-0.65595 0.40851-0.76674
   2   5  -9    3.70    1.02   2 0.27966 0.09297 0.95634-0.48902 0.41060-0.87027
   3  -1   5  111.43    2.44   2 0.27192 0.23141 0.95464-0.87809 0.41578-0.05639
   3  -1   6  137.65    3.07   2 0.26495 0.24635 0.95303-0.86864 0.42039 0.00105
   4   0   2  317.24    2.78   2 0.27292 0.39214 0.95487-0.76872 0.41511-0.20964
   5   1   3   21.96    1.34   2 0.28233 0.57647 0.95691-0.63070 0.40880-0.10937
   5   1   4   13.10    1.52   2 0.27477 0.59250 0.95528-0.62049 0.41388-0.05179
   5   1   5   61.38    1.96   2 0.27176 0.60317 0.95460-0.61150 0.41589 0.00709
   5   2  -1   43.77    1.46   2 0.28349 0.56735 0.95715-0.57104 0.40801-0.34417
   5   3  -3    4.92    1.04   2 0.28433 0.57512 0.95733-0.49544 0.40744-0.45526
  -3   2   3 1311.93    4.99   2 0.26421-0.67914 0.95299-0.87736 0.42087-0.27198
  -2   1   2  441.81    3.40   2 0.26248-0.54663 0.95258-0.93255 0.42200-0.32617
  -2   7  -8   -0.05    1.87   2 0.25621-0.48065 0.95105-0.46452 0.42610-0.88839
  -1   1  15   -0.30    1.34   2 0.26210-0.27842 0.95249-0.78658 0.42225 0.49823
  -1   3  -5  625.07    7.37   2 0.22956-0.35942 0.94393-0.75423 0.44310-0.73854
   0  -1   6 1084.60    6.16   2 0.26783-0.24228 0.95384-0.99756 0.41847-0.05835
   0  -1   8   72.72    1.76   2 0.26666-0.22518 0.95357-0.98153 0.41925 0.06491
   0   7 -10    2.59    1.24   2 0.26334-0.17625 0.95278-0.39764 0.42144-0.96038
   1   4  -8  133.24    1.86   2 0.27180-0.07837 0.95474-0.61294 0.41584-0.84473
   2   4  -8  303.75    2.44   2 0.27248 0.08347 0.95490-0.57014 0.41539-0.82390
   3   1  -3   68.25    1.37   2 0.26650 0.21974 0.95353-0.75877 0.41936-0.53341
   3   6  -9   10.15    1.10   2 0.27046 0.28805 0.95444-0.35274 0.41673-0.84398
   4   0   8    1.68    1.68   2 0.24743 0.46536 0.94881-0.71550 0.43178 0.14652
   4   3  -5    0.28    0.99   2 0.27024 0.40989 0.95439-0.55104 0.41688-0.61133
   4   4  -6   25.00    1.35   2 0.26405 0.43155 0.95295-0.46753 0.42097-0.66676
   4   5  -7    3.63    1.12   2 0.26803 0.44386 0.95388-0.38620 0.41835-0.71378
   5   2   0   -0.77    1.39   2 0.26222 0.59835 0.95252-0.55829 0.42218-0.29609
  -5   5   6    2.11    1.11   2 0.24828-0.89516 0.94894-0.66233 0.43128-0.10522
  -5   5   7    6.44    1.11   2 0.25386-0.89221 0.95037-0.65533 0.42768-0.04025
  -5   5   8    1.39    1.17   2 0.25493-0.88459 0.95064-0.64787 0.42699 0.02278
  -5   6   2   48.95    1.60   2 0.25158-0.90533 0.94979-0.60327 0.42916-0.34142
  -5   7   0   -0.26    1.23   2 0.25108-0.90068 0.94966-0.53023 0.42948-0.45009
  -4   3   6  585.07    3.16   2 0.25367-0.78429 0.95032-0.80226 0.42781-0.10476
  -4   3   7   16.86    1.06   2 0.25815-0.78037 0.95144-0.79680 0.42490-0.03813
  -4   3   8    4.97    1.01   2 0.25876-0.77309 0.95159-0.78920 0.42450 0.02340
  -4   3   9    7.30    1.11   2 0.25547-0.76316 0.95077-0.77900 0.42664 0.08307
  -4   3  10   33.68    1.42   2 0.24837-0.74890 0.94896-0.76924 0.43122 0.13887
  -4   5  -1   26.37    1.43   2 0.25276-0.79086 0.95009-0.67579 0.42840-0.51576
  -4   7  -4   -0.24    1.34   2 0.24546-0.75943 0.94820-0.51583 0.43309-0.68297
  -4   8  -5    7.30    1.77   2 0.23969-0.73808 0.94665-0.43195 0.43676-0.73762
  -3   2  12   72.62    1.56   2 0.26114-0.60428 0.95217-0.80617 0.42294 0.28262
  -2   1  13  105.09    1.83   2 0.25169-0.45168 0.94982-0.84328 0.42909 0.34562
  -1   0  12  115.12    1.73   2 0.25674-0.32319 0.95109-0.90042 0.42581 0.29761
   0  -1   5    2.54    0.98   2 0.24318-0.22816 0.94760-0.99927 0.43454-0.13654
   0  -1   9   18.25    1.27   2 0.25081-0.20394 0.94959-0.96989 0.42965 0.11723
   0   0  14   15.09    1.51   2 0.24388-0.13512 0.94778-0.83878 0.43410 0.43293
   1  -1  11    8.70    1.46   2 0.23507-0.00985 0.94538-0.90727 0.43968 0.25145
   1   0  -1 7814.67   18.17   2 0.25107-0.09634 0.94966-0.91510 0.42949-0.47089
   2   7 -10    1.14    1.04   2 0.25784 0.15458 0.95136-0.31012 0.42510-0.92227
   3   3  -6  106.86    1.60   2 0.25520 0.25639 0.95070-0.59917 0.42682-0.70137
   3   4  -7   50.97    1.41   2 0.24858 0.27947 0.94902-0.51458 0.43109-0.75564
   3   5  -8    2.37    1.06   2 0.25547 0.28816 0.95077-0.43238 0.42664-0.80363
   4   0   3   22.04    1.30   2 0.25256 0.42004 0.95004-0.75657 0.42852-0.15918
   4   1  -1  218.67    2.12   2 0.25672 0.40840 0.95108-0.69784 0.42583-0.39375
   4   2  -3  292.83    2.37   2 0.25260 0.42091 0.95005-0.62315 0.42850-0.50793
   5   3  -2    6.14    1.14   2 0.25693 0.60990 0.95114-0.48199 0.42569-0.41115
  -5   5   5   34.57    1.34   2 0.23989-0.89298 0.94653-0.66862 0.43647-0.17280
  -4   3   5  267.00    2.25   2 0.24244-0.78103 0.94722-0.80760 0.43485-0.17364
  -4   3  11   72.63    1.60   2 0.23782-0.72879 0.94596-0.75975 0.43779 0.19564
  -4   4   1   29.02    1.19   2 0.23969-0.78580 0.94648-0.74756 0.43660-0.41122
  -3   2  13  305.61    2.54   2 0.24162-0.57869 0.94700-0.79265 0.43537 0.33035
   0  -1  10   17.28    1.31   2 0.22896-0.17378 0.94347-0.95648 0.44335 0.16455
   0   3  -6   39.81    1.50   2 0.23450-0.21055 0.94504-0.72078 0.43988-0.77674
   1   7 -10   13.82    1.19   2 0.24254 0.00761 0.94725-0.34844 0.43479-0.95353
   2  -1   3    0.78    1.21   2 0.23862 0.08702 0.94619-0.92885 0.43728-0.22113
   2   0  -1    4.38    0.89   2 0.24316 0.07373 0.94742-0.86996 0.43439-0.45466
   3   0   0  426.07    3.09   2 0.24344 0.24346 0.94749-0.81970 0.43421-0.37176
   4   0   4  217.85    2.71   2 0.23642 0.44425 0.94558-0.74418 0.43867-0.10848
   4   0   7   -0.58    1.49   2 0.22881 0.47770 0.94343-0.71720 0.44344 0.07096
   5   2   1   31.66    1.43   2 0.24158 0.62556 0.94699-0.54521 0.43540-0.24773
  -5   5   4  103.81    1.79   2 0.22521-0.88649 0.94261-0.67100 0.44552-0.24589
  -5   6   1   14.28    1.30   2 0.21852-0.87972 0.94062-0.60260 0.44966-0.42484
  -4   3   4   35.65    1.17   2 0.22557-0.77192 0.94271-0.81022 0.44530-0.24746
  -4   6  -3  109.85    2.39   2 0.21761-0.74755 0.94034-0.59090 0.45022-0.65139
  -3   2   2   10.29    0.99   2 0.22815-0.65099 0.94346-0.87555 0.44369-0.35846
  -2   1  14   47.38    1.59   2 0.22396-0.41737 0.94224-0.82785 0.44630 0.39000
  -1   0   2   32.78    1.45   2 0.22649-0.37225 0.94298-0.97032 0.44473-0.34085
  -1   0  13   17.92    1.12   2 0.22742-0.28833 0.94325-0.88426 0.44415 0.34019
  -1   7  -9  134.62    2.66   2 0.21660-0.28089 0.94003-0.41914 0.45083-0.94929
   0   6  -9   20.89    1.17   2 0.22826-0.15377 0.94349-0.47065 0.44362-0.93293
   1   2  -5 2404.00    7.46   2 0.23109-0.06068 0.94430-0.76020 0.44186-0.70723
   2   6  -9  134.33    1.93   2 0.22956 0.16811 0.94387-0.38559 0.44281-0.88952
   4   0   5   83.84    2.02   2 0.22623 0.46185 0.94290-0.73391 0.44489-0.05099
   4   0   6    3.28    1.37   2 0.22239 0.47479 0.94177-0.72366 0.44727 0.00773
   4   1   0   68.29    1.54   2 0.22421 0.44906 0.94231-0.68230 0.44614-0.35009
   4   3  -4    5.09    0.99   2 0.22967 0.45943 0.94390-0.53271 0.44275-0.57375
   4   4  -5   11.91    1.25   2 0.22205 0.48389 0.94167-0.44958 0.44748-0.62670
   4   5  -6    7.51    1.13   2 0.22628 0.49639 0.94292-0.36705 0.44486-0.67568
   5   2   2   16.87    1.56   2 0.22434 0.64948 0.94235-0.53422 0.44606-0.19493
   5   3  -1   35.92    1.42   2 0.23162 0.64291 0.94445-0.46737 0.44153-0.36574
  -5   7  -1   43.98    1.77   2 0.20464-0.85798 0.93615-0.52385 0.45812-0.54389
  -3   1   8  690.20    3.44   2 0.20887-0.60884 0.93749-0.91283 0.45556-0.01051
  -3   1   9  249.38    2.28   2 0.20723-0.59951 0.93697-0.90446 0.45656 0.05042
  -3   3  -1   63.50    1.72   2 0.21004-0.63313 0.93786-0.80242 0.45486-0.54436
  -2   0   7   45.85    1.19   2 0.20995-0.47905 0.93783-0.96904 0.45491-0.06243
  -2   0   8 1902.67    5.67   2 0.21363-0.47505 0.93898-0.96203 0.45267 0.00122
  -2   0   9 1385.93    4.90   2 0.21043-0.46392 0.93798-0.95337 0.45462 0.06128
  -2   9  -9   33.43    2.22   2 0.18795-0.36783 0.93060-0.27061 0.46804-0.96471
   0  -1  11   23.08    1.42   2 0.20128-0.13829 0.93506-0.94006 0.46014 0.21041
   0   5  -8  220.41    2.60   2 0.20465-0.14799 0.93615-0.54609 0.45812-0.89618
   0   8 -10   37.61    1.66   2 0.21119-0.09788 0.93822-0.29268 0.45416-0.98271
   1   6  -9   92.95    1.83   2 0.21031 0.02492 0.93794-0.42275 0.45470-0.92319
   1   8 -10   13.46    1.60   2 0.20709 0.06771 0.93693-0.24827 0.45665-0.96436
   2   1  -3  839.65    4.24   2 0.21679 0.10814 0.93995-0.78794 0.45074-0.58241
   2   3  -6    4.18    0.89   2 0.21125 0.13769 0.93824-0.62868 0.45412-0.75078
   2   5  -8   94.00    1.64   2 0.21150 0.16988 0.93832-0.46314 0.45397-0.85124
   3   1  -2  117.06    1.65   2 0.21400 0.28105 0.93909-0.73680 0.45245-0.50235
   3   6  -8    2.72    1.09   2 0.21727 0.34935 0.94009-0.33084 0.45045-0.81512
   4   2  -2   19.28    1.19   2 0.21394 0.46696 0.93907-0.60361 0.45248-0.47047
   5   2   3   12.66    1.50   2 0.21126 0.67174 0.93824-0.52111 0.45412-0.14215
   5   3   0    0.06    1.34   2 0.20637 0.67432 0.93670-0.45156 0.45708-0.31913
  -5   4   8    0.76    1.29   2 0.19224-0.84614 0.93193-0.72097 0.46553-0.02743
  -5   5   3  163.48    2.10   2 0.20222-0.87205 0.93524-0.67291 0.45959-0.32054
  -4   3   3  175.43    1.93   2 0.20004-0.75425 0.93453-0.81055 0.46089-0.32319
  -3   1   6  154.74    1.85   2 0.19545-0.61102 0.93301-0.92439 0.46363-0.14214
  -3   1   7  765.33    3.55   2 0.20446-0.61260 0.93597-0.91988 0.45824-0.07490
  -3   1  10   33.79    1.19   2 0.20101-0.58535 0.93485-0.89503 0.46031 0.10853
  -3   4  -3  303.27    3.73   2 0.18916-0.60466 0.93089-0.72055 0.46735-0.66927
  -2   0   6   10.24    0.83   2 0.19994-0.47638 0.93450-0.97347 0.46095-0.13030
  -2   0  10   83.13    1.45   2 0.20165-0.44753 0.93506-0.94309 0.45992 0.11862
  -2   1   1  747.50    4.58   2 0.19746-0.48938 0.93368-0.92133 0.46243-0.42946
  -1   0  14  116.82    2.13   2 0.19387-0.24653 0.93248-0.86645 0.46456 0.38190
   0   0  15   33.52    1.82   2 0.19332-0.07576 0.93230-0.81596 0.46489 0.46439
   1  -1  12    2.92    1.48   2 0.18174 0.05075 0.92831-0.88257 0.47169 0.28067
   1   1  -3    3.47    0.93   2 0.20266-0.03973 0.93539-0.82566 0.45932-0.61226
   2   4  -7    5.50    0.95   2 0.20207 0.16253 0.93520-0.54232 0.45967-0.80567
   2   7  -9    1.53    1.26   2 0.19560 0.22521 0.93307-0.28361 0.46353-0.90094
   3   0   1   20.63    1.05   2 0.19734 0.29742 0.93364-0.79834 0.46250-0.33850
   3   3  -5  152.80    1.74   2 0.20045 0.31903 0.93467-0.57438 0.46065-0.67396
   3   4  -6    0.63    1.09   2 0.18880 0.34274 0.93077-0.48766 0.46755-0.72815
   3   5  -7   25.45    1.27   2 0.20096 0.35018 0.93483-0.40888 0.46034-0.77469
   4   1   1  203.89    2.34   2 0.19264 0.48820 0.93207-0.66346 0.46529-0.30909
  -5   4   6    1.27    1.19   2 0.17939-0.84965 0.92761-0.73199 0.47282-0.15855
  -5   4   7   69.43    1.50   2 0.18775-0.84994 0.93053-0.72755 0.46794-0.09230
  -5   6   0   89.97    1.99   2 0.17365-0.84321 0.92555-0.59600 0.47614-0.51140
  -4   4   0    0.53    0.85   2 0.18783-0.74263 0.93056-0.73910 0.46789-0.50495
  -4   5  -2  135.33    2.44   2 0.17332-0.71978 0.92543-0.65942 0.47633-0.62597
  -3   1  11   13.50    1.08   2 0.19064-0.56797 0.93152-0.88355 0.46624 0.16446
  -2   0   5  570.17    3.35   2 0.17929-0.46370 0.92757-0.97462 0.47288-0.20384
  -2   0  11  193.17    2.04   2 0.18849-0.42658 0.93078-0.93110 0.46750 0.17295
  -1   6  -8   18.02    1.48   2 0.16735-0.24866 0.92324-0.48523 0.47975-0.92746
   0  -1   4 2601.78   11.24   2 0.18426-0.17534 0.92932-0.98899 0.46998-0.23341
   1   4  -7   66.85    1.57   2 0.17842 0.02440 0.92726-0.57732 0.47338-0.84041
   1   5  -8   62.79    1.45   2 0.18676 0.03196 0.93019-0.49720 0.46852-0.88627
   4   2  -1  520.73    3.30   2 0.17680 0.51165 0.92668-0.58327 0.47432-0.43068
   4   3  -3   24.54    1.16   2 0.18936 0.50756 0.93108-0.51235 0.46699-0.53528
   4   4  -4    8.32    1.10   2 0.18213 0.53100 0.92857-0.42774 0.47123-0.59121
   4   5  -5   38.52    1.33   2 0.18546 0.54352 0.92974-0.34634 0.46928-0.63989
   5   3   1   31.34    1.32   2 0.18754 0.70267 0.93046-0.43803 0.46806-0.26837
  -5   4   5  192.04    2.27   2 0.16666-0.84383 0.92321-0.73478 0.47987-0.22804
  -5   5   2   34.05    1.38   2 0.17254-0.85009 0.92537-0.67062 0.47650-0.39881
  -4   2   7  120.58    1.65   2 0.16995-0.71638 0.92443-0.85928 0.47799-0.10423
  -4   2   8    6.49    0.99   2 0.17467-0.71380 0.92615-0.85337 0.47527-0.03938
  -4   2   9   15.65    1.13   2 0.17470-0.70588 0.92616-0.84623 0.47526 0.02297
  -4   2  10    1.62    1.05   2 0.17186-0.69517 0.92513-0.83643 0.47689 0.08347
  -4   2  11   29.31    1.48   2 0.16405-0.68003 0.92224-0.82645 0.48135 0.13999
  -4   3   2   49.24    1.48   2 0.16441-0.72651 0.92237-0.80614 0.48115-0.40586
  -3   1   5  499.32    2.96   2 0.17787-0.60136 0.92729-0.92654 0.47343-0.21342
  -3   1  12   14.93    1.21   2 0.17631-0.54497 0.92673-0.87138 0.47433 0.21897
  -3   2   1   98.94    1.70   2 0.17534-0.60651 0.92639-0.86638 0.47489-0.45160
  -2   0  12  110.23    1.63   2 0.17194-0.40226 0.92515-0.91714 0.47685 0.22548
  -2   5  -6    3.27    2.28   2 0.07780-0.33125 0.88511-0.56516 0.52710-0.88223
  -1  -1   8  162.68    2.11   2 0.16418-0.28673 0.92229-0.99341 0.48128-0.01751
  -1  -1   9  196.63    2.24   2 0.16218-0.27709 0.92153-0.98501 0.48241 0.04349
   0  -1  12    8.19    1.25   2 0.16942-0.09855 0.92423-0.92123 0.47829 0.25359
   1   7  -9   47.53    1.58   2 0.16037 0.09822 0.92085-0.31440 0.48343-0.94007
   2  -1   4  129.57    3.04   2 0.15209 0.18080 0.91766-0.89157 0.48808-0.21075
   2   6  -8    4.60    1.18   2 0.16410 0.24144 0.92226-0.35576 0.48132-0.86767
   3   2  -3   47.51    1.23   2 0.16814 0.34283 0.92376-0.63900 0.47902-0.58001
   3   6  -7   45.41    1.48   2 0.16553 0.40984 0.92279-0.30681 0.48051-0.78357
   4   1   2  148.85    2.06   2 0.16392 0.52468 0.92219-0.64581 0.48143-0.26346
  -4   2   6  110.27    1.64   2 0.15864-0.71311 0.91999-0.86345 0.48449-0.17207
  -4   2  12   25.71    1.37   2 0.15358-0.66034 0.91804-0.81489 0.48733 0.19736
  -3   1   4   78.95    1.36   2 0.15325-0.58380 0.91791-0.92486 0.48751-0.28880
  -3   1  13   43.16    1.36   2 0.15934-0.52087 0.92026-0.85746 0.48410 0.27060
  -2   0  13   85.87    1.83   2 0.15168-0.37254 0.91730-0.90197 0.48839 0.27625
  -1  -1   7   76.41    1.54   2 0.15778-0.28737 0.91966-0.99864 0.48498-0.08318
  -1  -1  10  671.05    3.86   2 0.15428-0.25991 0.91831-0.97411 0.48694 0.10066
  -1   0  15   19.23    1.50   2 0.15591-0.19955 0.91894-0.84530 0.48603 0.42336
  -1   4  -6   80.37    2.46   2 0.13382-0.24892 0.91010-0.63763 0.49820-0.84412
   0   7  -9   85.51    1.72   2 0.15756-0.06195 0.91958-0.35587 0.48510-0.96353
   2   0   0  567.86    4.03   2 0.16201 0.16249 0.92127-0.83608 0.48259-0.44128
   2   2  -4  728.76    3.64   2 0.16064 0.17734 0.92075-0.68708 0.48337-0.66695
   3   0   2 1077.49    5.22   2 0.15136 0.35141 0.91717-0.77390 0.48857-0.30382
   3   1  -1   12.11    1.00   2 0.16023 0.34259 0.92060-0.71006 0.48360-0.47191
   4   3  -2   20.57    1.25   2 0.15218 0.55248 0.91750-0.49086 0.48811-0.49663
  -5   4   4   22.10    1.21   2 0.14576-0.83111 0.91511-0.73603 0.49156-0.30035
  -5   5   1  129.22    2.07   2 0.13249-0.81832 0.90971-0.66330 0.49880-0.48197
  -5   7  -2   19.78    1.47   2 0.13384-0.79611 0.91027-0.50623 0.49807-0.64467
  -4   2   5  491.71    2.97   2 0.14254-0.70399 0.91382-0.86500 0.49333-0.24173
  -2   0   4   18.23    1.02   2 0.14818-0.43983 0.91608-0.97086 0.49022-0.28243
  -1  -1   6   18.53    0.96   2 0.14010-0.27726 0.91284-0.99950 0.49466-0.15429
  -1  -1  11  432.49    3.12   2 0.14058-0.23838 0.91303-0.96053 0.49440 0.15507
   0  -1  13   14.12    1.34   2 0.13140-0.05179 0.90926-0.89899 0.49938 0.29493
   2   1  -2 1002.12    4.73   2 0.13838 0.19384 0.91214-0.75239 0.49560-0.56754
   2   5  -7   16.25    1.10   2 0.14188 0.24581 0.91356-0.43036 0.49369-0.82995
   3   3  -4   12.54    0.98   2 0.14447 0.38145 0.91460-0.54692 0.49227-0.64396
   3   4  -5  202.06    2.03   2 0.14017 0.40194 0.91286-0.46218 0.49463-0.69805
   3   5  -6  138.12    1.83   2 0.14691 0.41071 0.91557-0.38185 0.49092-0.74433
   3   7  -7   45.23    1.49   2 0.14157 0.45591 0.91343-0.20662 0.49386-0.78735
   4   1   3  182.46    2.32   2 0.13970 0.55709 0.91267-0.62832 0.49488-0.21652
   4   2   0  106.82    1.72   2 0.14319 0.55340 0.91409-0.56280 0.49297-0.38914
   4   4  -3   27.96    1.28   2 0.14297 0.57690 0.91400-0.40573 0.49309-0.55249
   4   5  -4  107.34    1.76   2 0.14478 0.59086 0.91473-0.32252 0.49209-0.60142
  -5   3   8    1.91    1.27   2 0.12065-0.79929 0.90462-0.78416 0.50511-0.07783
  -5   3   9   12.14    1.39   2 0.12396-0.79339 0.90603-0.77856 0.50336-0.01383
  -4   4  -1  189.92    2.45   2 0.11862-0.68113 0.90374-0.72043 0.50618-0.60356
  -3   8  -7    4.99    2.59   2 0.02635-0.37939 0.85844-0.31636 0.55132-0.95559
  -2   0  14    5.54    1.14   2 0.12844-0.34319 0.90793-0.88402 0.50096 0.32541
  -1  -1  12   70.82    1.66   2 0.12021-0.21100 0.90443-0.94494 0.50535 0.20637
   1  -1  13    4.28    1.47   2 0.11924 0.12127 0.90401-0.85091 0.50586 0.30883
   1   6  -8    5.37    1.10   2 0.12360 0.11870 0.90588-0.38222 0.50354-0.91032
   1   8  -9    5.80    1.18   2 0.12920 0.15291 0.90825-0.21154 0.50055-0.94672
   2   4  -6    1.54    0.88   2 0.13016 0.24236 0.90865-0.50759 0.50004-0.78485
   2   7  -8    5.91    1.12   2 0.13003 0.29810 0.90860-0.25200 0.50010-0.87480
   4   1   4   13.77    1.25   2 0.11732 0.58695 0.90318-0.61076 0.50687-0.16573
   4   1   9    0.34    1.69   2 0.11516 0.63076 0.90223-0.57129 0.50801 0.14485
  -5   3   7    6.72    1.09   2 0.11477-0.80016 0.90213-0.78857 0.50835-0.14256
  -5   4   3  258.37    2.52   2 0.11873-0.81218 0.90385-0.73233 0.50626-0.37686
  -5   6  -1   16.83    1.46   2 0.11477-0.79218 0.90212-0.57999 0.50835-0.60405
  -4   2   4   62.04    1.34   2 0.11742-0.68749 0.90328-0.86280 0.50695-0.31771
  -4   3   1  232.34    2.31   2 0.11683-0.68714 0.90302-0.79513 0.50727-0.49256
  -3   1   3  284.89    2.40   2 0.11602-0.55513 0.90267-0.91779 0.50769-0.37103
  -2   2  -2    7.94    1.23   2 0.11178-0.40394 0.90081-0.82112 0.50991-0.65152
  -1  -1   5  153.38    2.16   2 0.10799-0.25328 0.89913-0.99379 0.51188-0.23358
  -1   0   1 8078.78   18.48   2 0.10898-0.26280 0.89957-0.93504 0.51137-0.46875
   0   6  -8  413.18    3.40   2 0.11116-0.03124 0.90054-0.41959 0.51023-0.93737
   0   8  -9   27.28    1.60   2 0.10973 0.01028 0.89990-0.24552 0.51098-0.97741
   1   2  -4 2208.22    7.39   2 0.11750 0.06032 0.90332-0.71119 0.50691-0.71100
   2   8  -8    1.95    1.28   2 0.10944 0.34256 0.89978-0.15246 0.51113-0.87464
   3   0   3  594.88    4.09   2 0.10743 0.40331 0.89888-0.74767 0.51217-0.26518
   3   1   0    8.52    1.18   2 0.10863 0.40180 0.89941-0.68145 0.51155-0.43862
   3   2  -2  500.62    3.03   2 0.11373 0.40496 0.90167-0.60859 0.50889-0.54887
   3   6  -6    0.58    1.03   2 0.11447 0.46860 0.90200-0.27710 0.50850-0.75071
   4   1   5   26.50    1.39   2 0.10264 0.60977 0.89672-0.59668 0.51464-0.11140
   4   2   1  285.86    2.56   2 0.11073 0.59369 0.90035-0.54126 0.51046-0.34417
   4   3  -1   12.49    1.13   2 0.11578 0.59650 0.90257-0.46902 0.50782-0.45392
   4   5  -3    1.80    1.19   2 0.10804 0.63708 0.89915-0.29889 0.51186-0.55886
  -5   3   6    3.22    1.03   2 0.10138-0.79568 0.89619-0.79080 0.51529-0.21186
  -4   6  -4    1.13    1.36   2 0.07716-0.61520 0.88481-0.54276 0.52746-0.78903
  -3   0   8 1220.38    4.44   2 0.09427-0.51762 0.89293-0.95910 0.51891-0.08410
  -3   0   9  314.02    2.39   2 0.09933-0.51460 0.89525-0.95311 0.51634-0.01989
  -3   0  10   69.24    1.45   2 0.09805-0.50561 0.89467-0.94508 0.51699 0.04145
  -3   0  11   88.03    1.67   2 0.09237-0.49237 0.89204-0.93484 0.51987 0.10059
  -3   2   0  275.99    2.65   2 0.10307-0.54236 0.89696-0.84461 0.51442-0.55247
  -3   3  -2   52.17    1.72   2 0.09624-0.52755 0.89384-0.76624 0.51791-0.66819
  -2   0   3  294.84    2.65   2 0.10188-0.40188 0.89641-0.95899 0.51503-0.36919
  -2   1   0  464.82    3.86   2 0.09869-0.39864 0.89496-0.89030 0.51667-0.54495
  -1  -1  13   39.88    1.46   2 0.09778-0.18093 0.89454-0.92630 0.51713 0.25653
  -1   9  -9    3.39    1.54   2 0.08920-0.10854 0.89056-0.18810 0.52147-0.99739
   0  -1  14   20.74    1.47   2 0.09082-0.00429 0.89132-0.87321 0.52065 0.33565
   1   5  -7  241.09    2.44   2 0.09544 0.13065 0.89347-0.45264 0.51832-0.87447
   2   6  -7    2.82    1.03   2 0.09763 0.31520 0.89448-0.32057 0.51720-0.84154
   3   0  11   88.55    3.62   2 0.04970 0.52424 0.87103-0.65699 0.54066 0.20235
   3   5  -5   28.12    1.17   2 0.09556 0.47084 0.89352-0.35257 0.51826-0.70997
   3   7  -6   25.76    1.43   2 0.09226 0.51383 0.89199-0.17748 0.51993-0.75062
   4   1   6    0.88    1.36   2 0.09029 0.62891 0.89107-0.58299 0.52092-0.05594
   4   1   7    1.82    1.34   2 0.08836 0.63926 0.89016-0.57446 0.52189 0.00517
   4   1   8    1.09    1.39   2 0.09599 0.64043 0.89372-0.57059 0.51804 0.07138
   4   4  -2   25.59    1.23   2 0.10503 0.62270 0.89784-0.38160 0.51341-0.51030
  -5   3   5    5.27    1.10   2 0.08490-0.78571 0.88870-0.79054 0.52344-0.28207
  -5   4   2   65.53    1.55   2 0.08477-0.78520 0.88864-0.72365 0.52350-0.45623
  -5   5   0    1.27    1.13   2 0.08093-0.77433 0.88680-0.64693 0.52541-0.57117
  -4   1   8   14.76    1.03   2 0.08166-0.64415 0.88715-0.90511 0.52505-0.09877
  -4   1   9   10.23    1.06   2 0.08682-0.64133 0.88961-0.89961 0.52248-0.03562
  -4   1  10   42.07    1.30   2 0.08688-0.63381 0.88964-0.89196 0.52245 0.02651
  -4   1  11   29.76    1.27   2 0.08339-0.62219 0.88798-0.88239 0.52419 0.08659
  -4   2   3    7.09    0.93   2 0.08603-0.66353 0.88923-0.85551 0.52287-0.39571
  -4   7  -5    3.74    1.91   2 0.05112-0.57343 0.87195-0.44813 0.53979-0.85142
  -3   0   7   54.83    1.27   2 0.08450-0.51561 0.88851-0.96209 0.52363-0.15092
  -3   0  12    4.80    1.09   2 0.08265-0.47489 0.88762-0.92285 0.52456 0.15708
  -2   8  -8    0.50    1.51   2 0.05392-0.25052 0.87339-0.29746 0.53847-0.98068
   0   5  -7  292.93    2.93   2 0.07630-0.01239 0.88457-0.48691 0.52769-0.90396
   0   9  -9    4.40    1.34   2 0.08261 0.06085 0.88761-0.14226 0.52457-0.98017
   1   0   0 2693.84   11.76   2 0.08320 0.07948 0.88789-0.84533 0.52428-0.50414
   1   3  -5  294.05    2.61   2 0.08464 0.10969 0.88857-0.61397 0.52356-0.77851
   1   7  -8   46.60    1.55   2 0.08079 0.18570 0.88674-0.27302 0.52548-0.92115
   2  -1   5  403.31    5.44   2 0.06317 0.27755 0.87809-0.84428 0.53406-0.19462
   2   2  -3   28.30    1.05   2 0.08289 0.26563 0.88774-0.64538 0.52443-0.64645
   3   3  -3  166.88    1.91   2 0.09048 0.44378 0.89133-0.51563 0.52064-0.61061
   3   4  -4    4.06    0.96   2 0.08660 0.46291 0.88950-0.43204 0.52259-0.66380
   4   2   2   59.21    1.49   2 0.08229 0.63012 0.88746-0.52086 0.52473-0.29654
   4   3   0   -0.48    1.07   2 0.08459 0.63811 0.88855-0.44580 0.52359-0.40954
   4   6  -3  112.74    1.88   2 0.08497 0.68348 0.88873-0.19896 0.52340-0.55924
  -4   1   7   67.60    1.41   2 0.07222-0.64240 0.88252-0.90798 0.52950-0.16668
  -4   1  12    0.51    1.14   2 0.07547-0.60750 0.88411-0.87049 0.52791 0.14506
  -4   5  -3    5.47    1.33   2 0.06059-0.61447 0.87673-0.61864 0.53510-0.74601
  -3   0   6  194.89    2.00   2 0.06792-0.50665 0.88040-0.96168 0.53158-0.22100
  -3   0  13   73.06    1.55   2 0.07043-0.45500 0.88164-0.90809 0.53037 0.21298
  -3   1   2   24.18    1.08   2 0.06797-0.51472 0.88043-0.90260 0.53156-0.45735
  -2  -1   8  189.41    1.96   2 0.06863-0.35304 0.88075-0.99432 0.53124-0.08793
  -2  -1   9   91.37    1.53   2 0.07336-0.35034 0.88308-0.98931 0.52894-0.02339
  -2  -1  10   44.93    1.20   2 0.07294-0.34192 0.88287-0.98116 0.52915 0.03821
  -2  -1  11   31.68    1.30   2 0.06685-0.32813 0.87987-0.97038 0.53210 0.09700
  -1  -1  14    0.58    1.34   2 0.07067-0.14672 0.88176-0.90502 0.53025 0.30506
   0  -1   3   36.59    1.97   2 0.06490-0.06389 0.87890-0.94616 0.53304-0.35822
   0   3  -5   39.48    1.45   2 0.06743-0.03548 0.88016-0.64809 0.53182-0.80698
   1  -1  14  113.08    3.11   2 0.05118 0.19722 0.87192-0.81073 0.53956 0.33724
   1   1  -2   38.93    1.46   2 0.06873 0.10134 0.88080-0.76374 0.53119-0.62302
   2   0   1 2873.71    9.22   2 0.07465 0.25772 0.88371-0.79066 0.52831-0.42500
   2   5  -6   24.64    1.11   2 0.07279 0.32374 0.88280-0.39157 0.52922-0.80290
   2   7  -7    5.42    1.08   2 0.06854 0.36843 0.88071-0.21525 0.53128-0.84468
   3   0   4  146.62    2.32   2 0.06810 0.45039 0.88049-0.72182 0.53149-0.22203
   3   6  -5  105.84    1.83   2 0.06456 0.52571 0.87873-0.24725 0.53320-0.71304
   4   4  -1    1.32    1.00   2 0.07080 0.66633 0.88182-0.35671 0.53019-0.46423
   4   5  -2   12.05    1.17   2 0.07229 0.67987 0.88256-0.27529 0.52946-0.51425
  -5   2   9    0.62    1.23   2 0.04841-0.74420 0.87053-0.83314 0.54083-0.06231
  -5   3   4   37.15    1.33   2 0.05947-0.76812 0.87621-0.78739 0.53562-0.35719
  -4   1   6   32.04    1.19   2 0.05680-0.63454 0.87485-0.90813 0.53689-0.23598
  -4   3   0   86.21    1.73   2 0.05599-0.63373 0.87444-0.77378 0.53727-0.58484
  -2  -1   7  124.09    1.62   2 0.05662-0.34867 0.87476-0.99567 0.53697-0.15556
  -2  -1  12  166.03    1.94   2 0.05694-0.31014 0.87492-0.95689 0.53682 0.15395
  -1  -1   4  147.82    2.14   2 0.05852-0.21177 0.87573-0.97796 0.53607-0.31943
   0  -1  15   35.22    1.87   2 0.04440 0.04944 0.86844-0.84248 0.54270 0.37536
   0   7  -8  103.89    2.00   2 0.04963 0.05463 0.87117-0.29986 0.54026-0.95613
   1   8  -8    8.74    1.37   2 0.05390 0.23590 0.87337-0.16935 0.53826-0.92270
   2   1  -1   70.51    1.52   2 0.05502 0.28536 0.87394-0.70639 0.53773-0.54746
   2   4  -5  385.48    2.67   2 0.05863 0.32187 0.87579-0.46740 0.53602-0.75870
   2   8  -7    0.47    1.22   2 0.05113 0.40904 0.87194-0.11645 0.53956-0.84148
   3   1   1  182.33    2.10   2 0.05836 0.46036 0.87565-0.64961 0.53615-0.40083
   3   2  -1   41.96    1.24   2 0.05965 0.46674 0.87630-0.57516 0.53554-0.51260
   4   2   3   -0.15    0.96   2 0.05761 0.66405 0.87527-0.49916 0.53650-0.24686
   4   3   1   70.67    1.65   2 0.05124 0.67740 0.87200-0.42242 0.53951-0.36095
  -5   2   8    2.58    1.16   2 0.04392-0.74567 0.86814-0.83802 0.54293-0.12726
  -5   4   1   18.78    1.36   2 0.03755-0.74702 0.86476-0.70819 0.54586-0.54126
  -5   6  -2    0.70    1.22   2 0.03957-0.72221 0.86584-0.55041 0.54493-0.70221
  -5   7  -3    1.05    1.45   2 0.03004-0.70144 0.86072-0.46289 0.54927-0.76020
  -4   2   2    1.96    0.90   2 0.04319-0.62925 0.86775-0.84141 0.54326-0.47902
  -3   0   5  543.78    3.04   2 0.04302-0.48955 0.86766-0.95696 0.54334-0.29507
  -2  -1  13   39.27    1.34   2 0.04177-0.28712 0.86700-0.94118 0.54392 0.20864
  -2   0   2  906.36    4.72   2 0.03762-0.34553 0.86480-0.93509 0.54583-0.46234
  -1  -1  15   18.15    1.57   2 0.03621-0.10423 0.86405-0.88070 0.54647 0.35127
   1   6  -7   17.39    1.23   2 0.03871 0.21191 0.86538-0.33426 0.54533-0.89018
   3   0   5    4.88    1.14   2 0.03224 0.49357 0.86191-0.69531 0.54828-0.17659
   3   3  -2  687.40    3.40   2 0.03924 0.50335 0.86566-0.48239 0.54508-0.57335
   3   5  -4   69.31    1.41   2 0.04431 0.53016 0.86834-0.31891 0.54274-0.67149
   3   7  -5    1.46    1.03   2 0.04572 0.56883 0.86908-0.14591 0.54209-0.71054
   4   2   4    1.70    1.17   2 0.03588 0.69318 0.86387-0.48056 0.54662-0.19363
   4   4   0    1.35    1.18   2 0.03851 0.70645 0.86527-0.33219 0.54542-0.41711
   4   5  -1   20.21    1.21   2 0.03972 0.72074 0.86591-0.25072 0.54486-0.46736
  -5   2   7    0.79    1.07   2 0.03150-0.74260 0.86160-0.84040 0.54832-0.19488
  -5   3   3   87.69    1.64   2 0.02859-0.74493 0.86002-0.77836 0.54963-0.43292
  -4   1   5    6.36    1.05   2 0.03416-0.61919 0.86304-0.90484 0.54711-0.30878
  -4   4  -2   44.74    1.61   2 0.02306-0.59317 0.85699-0.68169 0.55211-0.71284
  -2  -1   6  129.01    1.67   2 0.03403-0.33423 0.86297-0.99247 0.54718-0.22718
  -2  -1  14  108.61    2.02   2 0.02084-0.25922 0.85576-0.92321 0.55310 0.26113
   2   6  -6  132.06    1.77   2 0.03204 0.38804 0.86190-0.28031 0.54808-0.80988
   3   0  10  153.10    3.66   2 0.00063 0.56561 0.84431-0.63756 0.56191 0.11936
   3   4  -3    8.80    0.92   2 0.03500 0.52424 0.86349-0.39621 0.54673-0.62499
   4   2   5   58.93    1.56   2 0.01817 0.71794 0.85428-0.46293 0.55429-0.13951
   4   3   2   45.84    1.51   2 0.02308 0.71274 0.85700-0.39975 0.55211-0.31178
  -5   2   6    3.58    1.12   2 0.01740-0.73603 0.85390-0.83848 0.55451-0.26166
  -5   5  -1   15.21    1.34   2 0.01289-0.71471 0.85137-0.61994 0.55650-0.66393
  -3   0   4   -0.19    0.91   2 0.01487-0.46687 0.85249-0.94612 0.55563-0.36950
  -3   2  -1  241.93    2.75   2 0.00499-0.45229 0.84688-0.80287 0.55993-0.65944
  -2   9  -8    7.10    1.65   2-0.00161-0.17185 0.84307-0.17566 0.56276-0.99814
  -1   8  -8  114.85    2.38   2 0.00038-0.03538 0.84422-0.22497 0.56191-0.98752
   0  -2   9   41.46    1.51   2 0.00267 0.02257 0.84555-0.95651 0.56093-0.02542
   0  -2  10    0.23    0.98   2 0.00143 0.02998 0.84483-0.94858 0.56146 0.03614
   0   8  -8   16.67    1.28   2 0.01197 0.11447 0.85086-0.18950 0.55690-0.96190
   2  -1   6  270.85    4.89   2-0.02704 0.37532 0.82788-0.78652 0.57332-0.17147
   2   7  -6   -0.57    1.12   2 0.00765 0.43439 0.84840-0.17597 0.55878-0.81178
   3   0   6   63.72    1.78   2 0.00510 0.52970 0.84694-0.67169 0.55988-0.12700
   3   1   2   59.74    1.44   2 0.01070 0.51606 0.85013-0.61561 0.55745-0.36158
   3   2   0   21.82    1.07   2 0.00988 0.52460 0.84967-0.54036 0.55781-0.47485
   3   6  -4   33.51    1.25   2 0.01589 0.58132 0.85306-0.21290 0.55518-0.67324
   4   2   6   33.87    1.66   2 0.00757 0.73692 0.84835-0.44919 0.55882-0.08377
   4   2   7   48.74    1.81   2 0.00139 0.75083 0.84481-0.43781 0.56147-0.02337
   4   2   8    0.92    1.48   2 0.00828 0.75456 0.84876-0.43498 0.55851 0.04390
   4   4   1   12.11    1.27   2 0.00946 0.74244 0.84943-0.30845 0.55799-0.37035
   4   5   0    6.77    1.11   2 0.00999 0.75801 0.84973-0.22611 0.55776-0.42053
  -5   2   5   28.41    1.25   2-0.00433-0.72047 0.84151-0.83490 0.56400-0.33481
  -4   0   9  173.95    2.06   2-0.00849-0.57029 0.83907-0.94015 0.56576-0.09080
  -4   0  10    1.64    1.03   2-0.00199-0.56780 0.84287-0.93408 0.56302-0.02623
  -4   0  11   41.74    1.32   2-0.00414-0.55872 0.84162-0.92669 0.56393 0.03470
  -4   1   4   21.32    1.03   2 0.00390-0.59696 0.84628-0.89647 0.56050-0.38242
  -3   1   1   90.29    1.64   2 0.00199-0.45674 0.84518-0.87603 0.56131-0.54867
  -2  -1   5    5.43    0.79   2 0.00233-0.30982 0.84537-0.98270 0.56117-0.30365
   0  -2   8  601.56    4.40   2-0.00821 0.02409 0.83923-0.95834 0.56564-0.09258
   0  -2  11    7.29    1.22   2-0.00808 0.04718 0.83931-0.93500 0.56559 0.09373
   0   6  -7  312.30    2.89   2-0.00562 0.09395 0.84075-0.35182 0.56455-0.92968
   0   9  -8   44.09    1.70   2-0.00711 0.15959 0.83988-0.08690 0.56518-0.95819
   1   2  -3  559.49    3.85   2-0.00437 0.19052 0.84148-0.64189 0.56402-0.70635
   1   5  -6   21.83    1.10   2 0.00337 0.23002 0.84597-0.39739 0.56072-0.85509
   1   7  -7    5.08    0.96   2 0.00049 0.27332 0.84431-0.22172 0.56196-0.89537
   2   2  -2    8.96    0.91   2 0.00186 0.35363 0.84510-0.59499 0.56137-0.62127
   2   5  -5  116.24    1.67   2 0.00486 0.39852 0.84683-0.34788 0.56008-0.77245
   2   8  -6   10.74    1.29   2-0.00545 0.47465 0.84085-0.07769 0.56448-0.80376
   3   0   7   49.03    1.87   2-0.01414 0.55555 0.83571-0.65415 0.56812-0.07199
   3   0   8   37.61    1.86   2-0.02410 0.57341 0.82971-0.64001 0.57221-0.01410
   3   0   9   36.77    2.02   2-0.02100 0.57792 0.83159-0.63405 0.57094 0.04933
   3   5  -3   53.00    1.31   2-0.00357 0.58601 0.84195-0.28527 0.56368-0.63107
   3   7  -4   10.22    1.18   2 0.00050 0.62108 0.84432-0.11454 0.56195-0.66844
   4   3   3    1.74    1.03   2-0.00076 0.74556 0.84359-0.37782 0.56249-0.25987
  -5   3   2   63.65    1.52   2-0.01314-0.71148 0.83627-0.76267 0.56785-0.51361
  -5   4   0    0.98    1.16   2-0.01875-0.69726 0.83291-0.68311 0.57017-0.62701
  -4   0   8  139.69    1.72   2-0.01653-0.57038 0.83425-0.94227 0.56926-0.15742
  -4   0  12    1.48    1.17   2-0.00873-0.54687 0.83888-0.91619 0.56601 0.09533
  -4   2   1    0.40    0.90   2-0.01415-0.58136 0.83567-0.81783 0.56827-0.56641
  -4   3  -1   -0.11    1.02   2-0.02643-0.56015 0.82825-0.73483 0.57331-0.68364
  -3  -1   9    6.68    0.98   2-0.01550-0.42524 0.83486-0.98325 0.56883-0.08443
  -3  -1  10   33.63    1.19   2-0.01194-0.42010 0.83698-0.97826 0.56736-0.02115
  -3  -1  11   36.42    1.25   2-0.01306-0.41213 0.83632-0.97012 0.56782 0.03943
  -3  -1  12  108.01    1.72   2-0.01688-0.40090 0.83404-0.95884 0.56940 0.09954
  -3   4  -4  507.45    5.90   2-0.03718-0.38569 0.82160-0.61856 0.57761-0.84160
  -1  -2   9  495.31    3.29   2-0.01561-0.12386 0.83480-0.98848 0.56888-0.05504
  -1  -2  10  234.69    2.35   2-0.01365-0.11782 0.83597-0.98220 0.56806 0.00842
  -1  -2  11  207.30    2.32   2-0.01727-0.10717 0.83380-0.97209 0.56956 0.06804
  -1  -1   3    3.90    0.92   2-0.01525-0.14732 0.83501-0.94481 0.56873-0.41521
   0  -2  12  184.47    2.70   2-0.02674 0.07207 0.82806-0.91660 0.57343 0.14756
   1   8  -7   18.85    1.39   2-0.01946 0.31963 0.83249-0.11950 0.57046-0.89169
   2   0   2  208.82    2.68   2-0.01427 0.35455 0.83560-0.73548 0.56832-0.40266
   3   3  -1  164.24    1.85   2-0.01293 0.56334 0.83640-0.44511 0.56777-0.53261
   3   4  -2   82.06    1.45   2-0.01465 0.58160 0.83537-0.36197 0.56848-0.58370
   4   3   4   10.87    1.28   2-0.02058 0.77227 0.83181-0.36040 0.57092-0.20578
   4   4   2   44.99    1.45   2-0.01600 0.77654 0.83456-0.28782 0.56904-0.31618
   4   5   1   75.79    1.60   2-0.01682 0.79388 0.83407-0.20448 0.56938-0.36681
  -5   1   9    7.28    1.21   2-0.02909-0.68830 0.82672-0.87912 0.57427-0.10867
  -5   2   4   29.57    1.27   2-0.03222-0.69994 0.82478-0.82616 0.57553-0.40767
  -4   0   7  230.23    2.11   2-0.03060-0.56338 0.82579-0.94188 0.57488-0.22361
  -4   1   3  146.61    1.89   2-0.03379-0.56760 0.82381-0.88084 0.57616-0.46079
  -3  -1   8   19.87    1.08   2-0.02594-0.42187 0.82865-0.98554 0.57299-0.15142
  -3  -1  13    4.60    1.12   2-0.02773-0.38199 0.82755-0.94564 0.57372 0.15818
  -3   0   3   16.28    1.07   2-0.03576-0.42652 0.82259-0.92789 0.57694-0.45202
  -1  -2   8   81.87    1.51   2-0.02802-0.11898 0.82737-0.98924 0.57384-0.12158
  -1  -2  12    3.08    0.94   2-0.02843-0.08739 0.82712-0.95762 0.57400 0.12574
  -1   9  -8   30.18    1.58   2-0.03010 0.02085 0.82609-0.11588 0.57468-0.98867
   0  -2   7   44.93    1.52   2-0.03455 0.04285 0.82334-0.94995 0.57646-0.16566
   1   3  -4  364.01    2.84   2-0.02707 0.22967 0.82796-0.54514 0.57345-0.76561
   1   9  -7   18.62    1.21   2-0.02842 0.35089 0.82713-0.02369 0.57400-0.88398
   2   1   0  687.37    4.11   2-0.03044 0.37896 0.82589-0.65045 0.57481-0.52246
   2   6  -5   69.28    1.43   2-0.03031 0.45857 0.82597-0.23642 0.57476-0.77518
   3   1   3   47.04    1.41   2-0.03329 0.56763 0.82412-0.58270 0.57595-0.31728
   3   6  -3  101.78    1.64   2-0.02874 0.63510 0.82693-0.17927 0.57413-0.62941
   4   3   5    7.03    1.29   2-0.03585 0.79664 0.82253-0.34129 0.57698-0.15117
   4   4   3    2.43    1.34   2-0.03685 0.80733 0.82190-0.26489 0.57737-0.26355
  -5   1   8  101.30    1.75   2-0.03899-0.68608 0.82047-0.88195 0.57831-0.17460
  -4   0   6  808.71    3.72   2-0.05101-0.55075 0.81284-0.93746 0.58300-0.29330
  -3  -1   7   80.76    1.38   2-0.04170-0.41362 0.81877-0.98370 0.57937-0.21836
  -2  -1   4   91.02    1.49   2-0.04115-0.27472 0.81911-0.96451 0.57916-0.38308
  -2   0   1    2.30    1.05   2-0.05002-0.26565 0.81348-0.89179 0.58262-0.56075
  -2   1  -1  120.03    2.26   2-0.04625-0.26177 0.81588-0.81921 0.58116-0.67181
  -2   7  -7   84.28    2.32   2-0.05992-0.15251 0.80707-0.31279 0.58640-0.98138
  -1  -2   7  132.38    1.97   2-0.04905-0.10464 0.81410-0.98361 0.58224-0.19153
  -1  -2  13    4.05    1.12   2-0.04443-0.06388 0.81704-0.93951 0.58044 0.18205
   0  -2  13  130.87    2.45   2-0.05191 0.10655 0.81226-0.89238 0.58335 0.19933
   0   7  -7  288.19    2.80   2-0.05550 0.16734 0.80994-0.23021 0.58472-0.93815
   1   6  -6  164.71    1.95   2-0.04576 0.30410 0.81620-0.27672 0.58096-0.86384
   2   7  -5   67.25    1.55   2-0.05048 0.50290 0.81318-0.13313 0.58280-0.77181
   3   2   1    1.44    0.90   2-0.03973 0.58215 0.82001-0.50291 0.57860-0.43207
   3   5  -2    0.59    1.14   2-0.05103 0.64022 0.81283-0.24813 0.58301-0.58789
   3   7  -3   91.18    1.66   2-0.04189 0.67150 0.81865-0.08012 0.57945-0.62344
   4   3   6   59.85    1.77   2-0.04754 0.81537 0.81506-0.32655 0.58166-0.09417
   4   3   7   10.58    1.48   2-0.05374 0.82992 0.81108-0.31370 0.58405-0.03401
   4   5   2    7.60    1.19   2-0.04195 0.82582 0.81861-0.17991 0.57947-0.31593
  -5   1   7    2.58    1.06   2-0.05252-0.68075 0.81162-0.88074 0.58377-0.24205
  -5   3   1   38.46    1.40   2-0.06295-0.66940 0.80482-0.73933 0.58773-0.59432
  -5   6  -3    4.60    1.45   2-0.07794-0.61409 0.79482-0.48861 0.59326-0.81394
  -3  -1   6  215.52    2.06   2-0.06289-0.39987 0.80487-0.97702 0.58771-0.28854
  -3   3  -3   15.24    1.42   2-0.07528-0.36322 0.79662-0.67707 0.59229-0.80519
  -2  -2  10   34.69    1.15   2-0.06051-0.23262 0.80643-0.99525 0.58681-0.03084
  -2  -2  11    5.26    0.94   2-0.06064-0.22525 0.80634-0.98747 0.58686 0.03107
  -2  -2  12    0.28    1.15   2-0.05879-0.21753 0.80755-0.97667 0.58616 0.08934
  -1  -2  14   44.93    1.73   2-0.06646-0.03346 0.80251-0.91775 0.58904 0.23492
   2   5  -4  263.10    2.19   2-0.05974 0.47233 0.80693-0.30021 0.58652-0.73636
   2   8  -5   13.06    1.14   2-0.05871 0.53506 0.80761-0.03639 0.58613-0.76393
   3   3   0  213.60    2.09   2-0.05890 0.61742 0.80748-0.40810 0.58621-0.49058
   3   4  -1  277.87    2.31   2-0.06032 0.63479 0.80655-0.32474 0.58674-0.54177
   4   4   4   13.24    1.24   2-0.05726 0.83357 0.80855-0.24405 0.58559-0.20995
   4   5   3   10.71    1.25   2-0.06100 0.85325 0.80611-0.15977 0.58700-0.26246
  -5   1   6   49.72    1.37   2-0.07144-0.66909 0.79922-0.87669 0.59082-0.31073
  -5   2   3   32.55    1.21   2-0.06837-0.67188 0.80126-0.81170 0.58969-0.48392
  -5   5  -2   38.37    1.71   2-0.07497-0.63313 0.79685-0.57325 0.59212-0.76164
  -4   0   5    8.52    1.00   2-0.07707-0.53274 0.79543-0.92834 0.59288-0.36412
  -4   2   0  209.01    2.36   2-0.08122-0.52014 0.79262-0.78313 0.59438-0.65332
  -3   1   0  418.08    3.23   2-0.08062-0.38193 0.79303-0.83141 0.59417-0.64366
  -2  -2   8   14.34    1.13   2-0.07957-0.22896 0.79374-0.99857 0.59379-0.16205
  -2  -2   9  130.88    1.67   2-0.06686-0.23381 0.80227-0.99913 0.58912-0.09466
  -2  -2  13   11.81    1.31   2-0.07627-0.19362 0.79597-0.96154 0.59259 0.14920
  -1  -2   6  359.85    2.94   2-0.08150-0.08009 0.79243-0.96972 0.59448-0.26555
   0  -2   6  395.62    3.75   2-0.08167 0.08232 0.79231-0.92672 0.59455-0.24528
   0   8  -7  295.44    2.78   2-0.08039 0.21645 0.79318-0.12306 0.59408-0.93661
   1   7  -6    1.51    0.95   2-0.07467 0.35598 0.79705-0.16742 0.59200-0.86394
   2   2  -1  127.18    1.75   2-0.07572 0.44011 0.79634-0.53793 0.59239-0.59080
   3   1   4  132.58    1.93   2-0.07247 0.61498 0.79853-0.54871 0.59120-0.27047
   3   6  -2  227.20    2.16   2-0.07069 0.68448 0.79972-0.14370 0.59054-0.58438
   3   7  -2  120.35    1.86   2-0.07934 0.71743 0.79389-0.04752 0.59371-0.57645
   4   4   5    6.28    1.21   2-0.07195 0.85553 0.79887-0.22661 0.59101-0.15428
  -4   1   2  213.72    2.10   2-0.08235-0.52708 0.79176-0.85762 0.59478-0.54134
  -1   0   0 2672.04   11.52   2-0.08299-0.07879 0.79133-0.83495 0.59501-0.61451
   1   1  -1   45.92    1.53   2-0.08465 0.26253 0.79019-0.66488 0.59560-0.62556
   1   5  -5  181.97    1.94   2-0.08596 0.32842 0.78929-0.33247 0.59607-0.82828
   1   8  -6    0.64    1.03   2-0.08840 0.39497 0.78761-0.06623 0.59694-0.85725
   1   9  -6    3.49    1.05   2-0.09055 0.42066 0.78612 0.02620 0.59770-0.84688
   2   6  -4  544.27    3.03   2-0.08929 0.52576 0.78699-0.18954 0.59725-0.73606
   3   2   2  177.92    1.97   2-0.08425 0.63428 0.79046-0.46546 0.59546-0.38710
   3   5  -1   -0.34    0.90   2-0.08894 0.68918 0.78724-0.21262 0.59713-0.54297
;
_shelx_hkl_checksum     30
_shelx_res_file
;
TITL Mg32 in P-1
    mg32.res
    created by SHELXL-2019/3 at 12:24:23 on 17-Jul-2025
CELL  0.71073    4.5590   8.1530  11.6359  95.552  95.643 104.440
ZERR  1          0.0004   0.0008   0.0010   0.007   0.007   0.007
REM Gitterkonstanten aus 7791 Reflexen mit 2.6-32.3 Grad V=413.50(6)
REM hell orange Platte
LATT   1
SFAC  C   H   N   O
UNIT   18    14   4   6
OMIT -2 56
L.S. 4
FMAP 2
PLAN -20 .5 -.5
TEMP -80
ACTA
SIZE 0.1 0.4 0.8
BOND $H
CONF
WGHT    0.058800    0.084800
FVAR       1.55533
O11   4    0.411617    0.607720    0.205469    11.00000    0.03671    0.03888 =
         0.03473    0.00939    0.01200    0.01894
O12   4    0.785075    0.649069    0.101487    11.00000    0.04657    0.04055 =
         0.03755    0.01931    0.01913    0.01274
O13   4    0.949001    0.653532    0.372954    11.00000    0.03006    0.02245 =
         0.02569    0.00016    0.01236   -0.00042
N2    3    0.605642    0.162865    0.292558    11.00000    0.03916    0.02175 =
         0.02433   -0.00013    0.00557    0.00743
N10   3    0.619343    0.563852    0.163224    11.00000    0.03007    0.03108 =
         0.02066    0.00609    0.00591    0.00874
C1    1    0.603401    0.326323    0.285802    11.00000    0.02303    0.02169 =
         0.02001    0.00009    0.00431    0.00383
C3    1    0.678694    0.073742    0.201927    11.00000    0.04560    0.02504 =
         0.03229   -0.00376    0.00552    0.01194
AFIX  43
H3    2    0.671276   -0.042903    0.206503    11.00000   -1.20000
AFIX   0
C4    1    0.764086    0.141158    0.102306    11.00000    0.04150    0.03689 =
         0.02784   -0.00698    0.00884    0.01419
AFIX  43
H4    2    0.828474    0.075232    0.042713    11.00000   -1.20000
AFIX   0
C5    1    0.753684    0.306993    0.091298    11.00000    0.03219    0.03729 =
         0.02096    0.00112    0.00820    0.00916
AFIX  43
H5    2    0.806523    0.357775    0.023507    11.00000   -1.20000
AFIX   0
C6    1    0.663465    0.396324    0.182667    11.00000    0.02399    0.02558 =
         0.02104    0.00175    0.00406    0.00619
C7    1    0.547127    0.419551    0.394266    11.00000    0.02496    0.02099 =
         0.01691    0.00170    0.00397    0.00590
C8    1    0.726487    0.583975    0.437519    11.00000    0.02335    0.02087 =
         0.01953    0.00398    0.00609    0.00445
C9    1    0.323669    0.336653    0.457860    11.00000    0.02471    0.01885 =
         0.02055    0.00114    0.00364    0.00310
AFIX  43
H9    2    0.204101    0.224369    0.429246    11.00000   -1.20000
AFIX   0
C14   1    1.101304    0.829394    0.402040    11.00000    0.03387    0.02136 =
         0.03152    0.00444    0.01065    0.00056
AFIX 137
H14A  2    0.950412    0.896490    0.402626    11.00000   -1.50000
H14B  2    1.238818    0.865537    0.344292    11.00000   -1.50000
H14C  2    1.219809    0.847542    0.479277    11.00000   -1.50000
AFIX   0
HKLF 4
REM  Mg32 in P-1
REM wR2 = 0.1037, GooF = S = 1.081, Restrained GooF = 1.081 for all data
REM R1 = 0.0344 for 1691 Fo > 4sig(Fo) and 0.0402 for all 1948 data
REM 128 parameters refined using 0 restraints
END
WGHT      0.0594      0.0831
REM Highest difference peak  0.340,  deepest hole -0.172,  1-sigma level  0.043
Q1    1   0.5727  0.3803  0.3415  11.00000  0.05    0.34
Q2    1   0.6703  0.3726  0.2376  11.00000  0.05    0.28
Q3    1   0.5996  0.3575  0.2265  11.00000  0.05    0.28
Q4    1   0.6890  0.6298  0.4839  11.00000  0.05    0.27
Q5    1   0.7223  0.3568  0.1413  11.00000  0.05    0.25
Q6    1   0.4848  0.3739  0.4399  11.00000  0.05    0.24
Q7    1   0.6300  0.1263  0.2426  11.00000  0.05    0.22
Q8    1   0.6550  0.4951  0.4123  11.00000  0.05    0.21
Q9    1   0.7746  0.1250  0.1615  11.00000  0.05    0.21
Q10   1   0.6508  0.1007  0.1414  11.00000  0.05    0.18
Q11   1   0.6876  0.2071  0.0962  11.00000  0.05    0.17
Q12   1   0.6302  0.1325  0.3530  11.00000  0.05    0.16
Q13   1   0.6743  0.4745  0.1766  11.00000  0.05    0.16
Q14   1   0.6033  0.2414  0.2796  11.00000  0.05    0.16
Q15   1   0.7078  0.3448  0.0216  11.00000  0.05    0.16
Q16   1   1.0131  0.5859  0.3238  11.00000  0.05    0.15
Q17   1   0.9983  0.8876  0.4385  11.00000  0.05    0.14
Q18   1   0.9052  0.5733  0.0573  11.00000  0.05    0.14
Q19   1   0.4385  0.6206  0.2831  11.00000  0.05    0.13
Q20   1   0.3176  0.7347  0.2848  11.00000  0.05    0.12
;
_shelx_res_checksum     36005
data_global
_journal_date_recd_electronic     2025-08-22
_journal_date_accepted     2025-09-02
_journal_name_full     'IUCrData'
_journal_year     2025
_journal_volume     10
_journal_issue      1
_journal_page_first     0
_journal_page_last     0
_journal_paper_category     HO
_journal_paper_doi     10.1107/S2414314625007795
_journal_coeditor_code     BT4179
_publ_contact_author_name     'Heiner Detert'
_publ_contact_author_address
;
University Mainz
Duesbergweg 10-14
55099 Mainz
Germany
;
_publ_contact_author_email     detert@uni-mainz.de
_publ_contact_author_fax            .0000000
_publ_contact_author_phone            .0000000
_publ_section_title
;
2-[2,5-Dimethoxy-4-(3-nitropyridin-2-yl)phenyl]-3-nitropyridine
;
loop_
    _publ_author_name
    _publ_author_address
    'Geffe, Mario'
;
University Mainz
Duesbergweg 10-14
55099 Mainz
Germany
;
    'Detert, Heiner'
;
University Mainz
Duesbergweg 10-14
55099 Mainz
Germany
;
    'Schollmeyer, Dieter'
;
University Mainz
Duesbergweg 10-14
55099 Mainz
Germany
;
_publ_section_synopsis
;
The title compound was prepared in a larger project on condensed heterocycles
with a focus on the Cadogan reaction. Extension of this method to multiple
Cadogan reactions was explored as a way to larger conjugated systems. A
twofold Suzuki reaction on a central diboronic acid and chloronitropyridine
gave the bis(3-nitropyridin-2-yl)benzene.
;
