# Supplementary material for: 2-[2,5-Dimeth­oxy-4-(3-nitro­pyridin-2-yl)phen­yl]-3-nitro­pyridine
Source: IUCrdata. 2025 Sep 11;10(Pt 9):x250779. doi: 10.1107/S2414314625007795 (PMC12498025; doi:10.1107/S2414314625007795)
Supplement: Supplementary file 2 [file x-10-x250779-Isup2.hkl]

data_I                                                                          
_shelx_title ' Mg32 in P-1'                                                     
_shelx_refln_list_code          4                                               
_shelx_F_calc_maximum       62.41                                               
_exptl_crystal_F_000       198.00                                               
_reflns_d_resolution_high  0.7572                                               
                                                                                
loop_                                                                           
 _space_group_symop_operation_xyz                                               
 'x, y, z'                                                                      
 '-x, -y, -z'                                                                   
                                                                                
_cell_length_a     4.5590                                                       
_cell_length_b     8.1530                                                       
_cell_length_c    11.6359                                                       
_cell_angle_alpha  95.552                                                       
_cell_angle_beta   95.643                                                       
_cell_angle_gamma 104.440                                                       
                                                                                
_shelx_F_squared_multiplier     1.000                                           
                                                                                
loop_                                                                           
 _refln_index_h                                                                 
 _refln_index_k                                                                 
 _refln_index_l                                                                 
 _refln_F_squared_calc                                                          
 _refln_F_squared_meas                                                          
 _refln_F_squared_sigma                                                         
 _refln_observed_status                                                         
   1   0   0       1088.28       1119.51        14.72 o                         
   2   0   0        237.22        233.83         1.35 o                         
   3   0   0        161.41        178.04         2.90 o                         
   4   0   0          9.19          9.71         0.36 o                         
   5   0   0          5.44          5.74         0.38 o                         
  -5   1   0          6.14          5.97         0.34 o                         
  -4   1   0         44.54         45.58         0.59 o                         
  -3   1   0        162.49        173.19         0.82 o                         
  -2   1   0        179.09        188.61         1.81 o                         
  -1   1   0         14.62         13.22         0.40 o                         
   1   1   0       1401.82       1485.71        30.41 o                         
   2   1   0        282.79        285.81         2.67 o                         
   3   1   0          4.22          3.40         0.34 o                         
   4   1   0         28.24         28.10         0.46 o                         
   5   1   0          2.16          2.46         0.35 o                         
  -5   2   0          3.11          2.36         0.32 o                         
  -4   2   0         85.34         88.76         1.20 o                         
  -3   2   0        105.32        110.49         1.76 o                         
  -2   2   0        109.92        106.27         1.30 o                         
  -1   2   0       2411.47       2249.34        31.27 o                         
   0   2   0         77.72         82.11         2.37 o                         
   1   2   0        221.31        234.18         2.36 o                         
   2   2   0        154.56        168.02         1.96 o                         
   3   2   0          8.80          8.98         0.33 o                         
   4   2   0         43.59         44.20         0.56 o                         
   5   2   0          0.00         -0.10         0.44 o                         
  -5   3   0          3.92          3.68         0.61 o                         
  -4   3   0         33.55         35.28         0.52 o                         
  -3   3   0          0.09          0.24         0.27 o                         
  -2   3   0         30.82         32.93         0.41 o                         
  -1   3   0          8.23         10.00         0.39 o                         
   0   3   0        498.88        500.64         2.03 o                         
   1   3   0          8.38          7.82         0.41 o                         
   2   3   0        102.03        100.95         1.10 o                         
   3   3   0         86.48         88.45         0.77 o                         
   4   3   0          0.08         -0.05         0.37 o                         
   5   3   0          0.06          0.02         0.55 o                         
  -5   4   0          0.56          0.04         0.38 o                         
  -4   4   0          0.28          0.14         0.26 o                         
  -3   4   0         11.69         12.23         0.64 o                         
  -2   4   0        114.20        107.40         0.78 o                         
  -1   4   0         94.34        104.52         0.83 o                         
   0   4   0       2200.23       2343.68        22.42 o                         
   1   4   0         11.12         12.95         0.45 o                         
   2   4   0          7.35          8.63         0.48 o                         
   3   4   0        110.87        107.20         1.99 o                         
   4   4   0          0.00          0.56         0.49 o                         
  -5   5   0          0.44          0.53         0.37 o                         
  -4   5   0         67.35         69.42         1.81 o                         
  -3   5   0         19.77         18.18         0.51 o                         
  -2   5   0          7.17          7.09         0.43 o                         
  -1   5   0         24.00         19.93         0.42 o                         
   0   5   0        104.55        109.98         2.05 o                         
   1   5   0         97.77        113.60         0.95 o                         
   2   5   0         76.53         74.98         0.88 o                         
   3   5   0          6.28          7.13         0.93 o                         
   4   5   0          2.20          2.80         0.46 o                         
  -5   6   0         38.92         37.85         0.64 o                         
  -4   6   0          1.81          1.73         0.28 o                         
  -3   6   0         76.66         74.58         1.88 o                         
  -2   6   0         58.81         55.48         0.83 o                         
  -1   6   0        189.31        196.67         3.90 o                         
   0   6   0         50.38         53.08         1.73 o                         
   1   6   0         36.21         31.32         1.43 o                         
   2   6   0         15.12         18.11         0.57 o                         
   3   6   0          9.80         10.20         1.06 o                         
  -5   7   0          0.15          0.07         0.32 o                         
  -4   7   0          2.97          2.59         0.26 o                         
  -3   7   0          0.55          0.55         0.44 o                         
  -2   7   0         22.35         23.89         0.50 o                         
  -1   7   0         38.89         36.01         0.56 o                         
   0   7   0          6.18          5.25         0.36 o                         
   1   7   0         37.13         33.41         1.54 o                         
   2   7   0          4.09          3.78         0.48 o                         
   3   7   0          2.85          3.83         1.13 o                         
  -5   8   0          0.27          0.10         0.31 o                         
  -4   8   0          7.63          8.09         0.52 o                         
  -3   8   0         60.64         58.55         1.48 o                         
  -2   8   0          2.71          1.29         0.34 o                         
  -1   8   0         18.12         17.89         2.33 o                         
   0   8   0         58.65         48.42         0.57 o                         
   1   8   0         95.78         95.49         2.11 o                         
   2   8   0          0.01         -0.17         0.44 o                         
  -4   9   0          2.75          4.07         0.34 o                         
  -3   9   0         11.83         11.02         1.02 o                         
  -2   9   0          1.24          0.75         0.35 o                         
  -1   9   0         14.78         13.85         1.05 o                         
   0   9   0          0.01         -0.27         0.37 o                         
   1   9   0          2.85          2.01         0.44 o                         
  -3  10   0          0.04         -0.01         0.39 o                         
  -2  10   0          4.93          5.68         0.62 o                         
  -1  10   0          4.45          3.38         0.42 o                         
   0  10   0          8.21          8.36         1.03 o                         
   0 -10   1          2.47          2.32         0.44 o                         
   1 -10   1          9.31          9.90         0.80 o                         
   2 -10   1          5.09          4.40         0.41 o                         
   3 -10   1          0.82          0.91         0.39 o                         
  -1  -9   1          0.27          0.37         0.46 o                         
   0  -9   1         23.19         19.11         0.49 o                         
   1  -9   1         19.54         18.45         0.45 o                         
   2  -9   1          0.62          0.15         0.43 o                         
   3  -9   1         14.80         15.50         1.61 o                         
   4  -9   1          5.66          6.77         0.35 o                         
  -2  -8   1         19.16         18.62         0.65 o                         
  -1  -8   1         16.79         15.47         0.48 o                         
   0  -8   1         37.72         31.22         0.54 o                         
   1  -8   1         21.14         15.80         0.60 o                         
   2  -8   1         66.00         62.40         0.76 o                         
   3  -8   1          0.46          0.38         0.39 o                         
   4  -8   1         36.35         38.15         0.46 o                         
  -2  -7   1         19.70         19.38         1.71 o                         
  -1  -7   1         37.90         37.68         0.62 o                         
   0  -7   1          4.02          3.23         0.35 o                         
   1  -7   1          1.31          1.16         0.34 o                         
   2  -7   1         15.45         11.24         0.40 o                         
   3  -7   1         47.84         48.47         0.72 o                         
   4  -7   1         38.57         39.18         1.16 o                         
   5  -7   1         20.42         17.54         0.64 o                         
  -2  -6   1         62.59         56.95         0.85 o                         
  -1  -6   1         19.45         18.48         0.49 o                         
   0  -6   1         83.81         83.39         2.33 o                         
   1  -6   1          0.01          0.43         0.31 o                         
   2  -6   1          4.51          3.56         0.44 o                         
   3  -6   1         41.20         37.29         1.61 o                         
   4  -6   1          1.13          1.29         0.27 o                         
   5  -6   1          8.33          8.07         0.98 o                         
  -4  -5   1          8.35          8.35         0.50 o                         
  -3  -5   1          0.09         -0.14         0.37 o                         
  -2  -5   1         88.97         85.50         1.06 o                         
  -1  -5   1        114.90        133.12         4.43 o                         
   0  -5   1         35.59         45.23         0.65 o                         
   1  -5   1         66.81         83.13         0.69 o                         
   2  -5   1          0.69          0.80         0.35 o                         
   3  -5   1          0.42          0.12         0.24 o                         
   4  -5   1         11.74         11.49         0.51 o                         
   5  -5   1          6.40          6.15         0.43 o                         
  -4  -4   1          0.02          0.55         0.41 o                         
  -3  -4   1        117.39        114.87         0.95 o                         
  -2  -4   1          0.01          0.09         0.46 o                         
  -1  -4   1        122.51        137.17         2.21 o                         
   0  -4   1         96.32        104.44         1.54 o                         
   1  -4   1        514.81        544.53         3.88 o                         
   2  -4   1         23.01         26.37         0.79 o                         
   3  -4   1          9.59          9.67         0.37 o                         
   4  -4   1         77.94         79.01         0.72 o                         
   5  -4   1          7.10          6.36         0.69 o                         
  -5  -3   1         14.39         14.85         0.59 o                         
  -4  -3   1          4.86          5.16         0.47 o                         
  -3  -3   1         68.63         67.89         0.76 o                         
  -2  -3   1        246.27        265.54         3.42 o                         
  -1  -3   1          0.05          1.34         0.40 o                         
   0  -3   1          4.83          2.71         0.40 o                         
   1  -3   1         26.61         17.82         0.48 o                         
   2  -3   1          3.05          3.23         0.26 o                         
   3  -3   1         32.29         26.49         0.50 o                         
   4  -3   1          0.07         -0.11         0.33 o                         
   5  -3   1          2.60          3.03         0.53 o                         
  -5  -2   1         17.70         18.09         0.60 o                         
  -4  -2   1        208.23        214.72         1.20 o                         
  -3  -2   1         17.42         17.18         0.43 o                         
  -2  -2   1         52.57         53.14         1.03 o                         
  -1  -2   1        130.15        117.35         1.70 o                         
   0  -2   1       1102.30       1062.92        15.07 o                         
   1  -2   1         56.95         55.56         0.78 o                         
   2  -2   1          3.70          3.03         0.26 o                         
   3  -2   1        100.54        100.08         0.94 o                         
   4  -2   1         35.30         37.15         0.56 o                         
   5  -2   1          1.54          2.05         0.30 o                         
  -5  -1   1          0.39          0.32         0.35 o                         
  -4  -1   1         87.45         89.90         0.70 o                         
  -3  -1   1          1.92          4.31         1.03 o                         
  -2  -1   1         25.85         29.11         0.51 o                         
  -1  -1   1         12.99         18.98         0.63 o                         
   0  -1   1        202.26        224.46         3.36 o                         
   1  -1   1       2180.87       2344.48         8.60 o                         
   2  -1   1         54.63         50.69         0.55 o                         
   3  -1   1        114.37        116.74         0.87 o                         
   4  -1   1         15.14         15.50         0.60 o                         
   5  -1   1         12.96         13.71         0.37 o                         
  -5   0   1         14.24         13.62         0.71 o                         
  -4   0   1          0.12         -0.09         0.30 o                         
  -3   0   1         32.38         32.97         0.96 o                         
  -2   0   1          1.34          1.50         0.24 o                         
  -1   0   1       3155.36       3284.19        26.87 o                         
   1   0   1       1609.19       1807.10         6.54 o                         
   2   0   1       1155.15       1188.40        16.42 o                         
   3   0   1          9.47          8.96         0.37 o                         
   4   0   1          8.35          8.19         0.31 o                         
   5   0   1         29.81         31.57         0.50 o                         
  -5   1   1         19.15         18.51         0.42 o                         
  -4   1   1          1.43          1.69         0.30 o                         
  -3   1   1         33.36         35.65         0.99 o                         
  -2   1   1        314.52        299.77         2.94 o                         
  -1   1   1        222.52        214.19         3.22 o                         
   0   1   1          9.65          9.61         0.72 o                         
   1   1   1        649.20        659.98         9.29 o                         
   2   1   1          1.10          1.10         0.42 o                         
   3   1   1         65.04         74.20         1.12 o                         
   4   1   1         84.21         84.44         0.81 o                         
   5   1   1          6.69          7.10         0.38 o                         
  -6   2   1         15.84         14.86         0.45 o                         
  -5   2   1          6.13          7.02         0.40 o                         
  -4   2   1          0.09          0.03         0.22 o                         
  -3   2   1         42.62         41.07         0.44 o                         
  -2   2   1         76.06         68.01         1.14 o                         
  -1   2   1        134.75        135.70         2.23 o                         
   0   2   1        464.23        480.16         8.12 o                         
   1   2   1          2.17          5.02         0.37 o                         
   2   2   1          8.25          9.71         0.42 o                         
   3   2   1          0.75          0.94         0.38 o                         
   4   2   1        114.06        117.63         0.95 o                         
   5   2   1         14.70         13.90         0.77 o                         
  -6   3   1         26.26         26.39         0.95 o                         
  -5   3   1         17.98         15.60         0.42 o                         
  -4   3   1         93.36         94.90         2.44 o                         
  -3   3   1         19.48         17.83         1.41 o                         
  -2   3   1        257.24        242.07         3.31 o                         
  -1   3   1        165.10        158.54         3.00 o                         
   0   3   1        135.90        120.55         1.95 o                         
   1   3   1         97.51        116.88         0.94 o                         
   2   3   1         35.32         33.97         0.63 o                         
   3   3   1         68.45         71.09         1.25 o                         
   4   3   1         30.46         30.02         0.61 o                         
   5   3   1         11.73         12.77         0.49 o                         
  -5   4   1          9.11          7.64         0.43 o                         
  -4   4   1         12.83         11.90         0.31 o                         
  -3   4   1        113.65        114.47         0.77 o                         
  -2   4   1        219.28        204.20         5.46 o                         
  -1   4   1        213.16        203.77         3.19 o                         
   0   4   1         20.62         13.42         1.11 o                         
   1   4   1         13.89         12.25         0.41 o                         
   2   4   1         75.62         79.93         2.74 o                         
   3   4   1         31.25         30.73         1.02 o                         
   4   4   1          5.90          5.57         0.48 o                         
  -5   5   1         55.74         57.73         2.20 o                         
  -4   5   1         78.36         74.58         0.54 o                         
  -3   5   1        155.32        156.34         1.79 o                         
  -2   5   1          5.20          5.37         0.42 o                         
  -1   5   1        114.15        112.72         0.75 o                         
   0   5   1         27.74         24.68         0.58 o                         
   1   5   1        168.01        176.41         1.05 o                         
   2   5   1          2.42          3.72         0.37 o                         
   3   5   1          3.84          3.56         0.78 o                         
   4   5   1         31.85         31.23         0.74 o                         
  -5   6   1          5.52          6.59         0.34 o                         
  -4   6   1        188.38        188.68         1.45 o                         
  -3   6   1        386.82        383.28         8.38 o                         
  -2   6   1          2.02          1.52         0.43 o                         
  -1   6   1          0.12          0.60         0.31 o                         
   0   6   1          1.60          0.79         0.32 o                         
   1   6   1          3.28          2.27         0.38 o                         
   2   6   1         22.39         21.80         0.63 o                         
   3   6   1          0.60          0.72         0.74 o                         
  -5   7   1         22.17         22.06         0.48 o                         
  -4   7   1          9.28          8.19         0.33 o                         
  -3   7   1         21.95         20.93         0.72 o                         
  -2   7   1         23.89         23.88         0.56 o                         
  -1   7   1         88.73         88.27         1.66 o                         
   0   7   1          6.31          5.78         0.36 o                         
   1   7   1         47.07         41.46         0.87 o                         
   2   7   1         13.09         14.02         0.54 o                         
   3   7   1          0.67          0.70         0.59 o                         
  -5   8   1          2.74          2.30         0.30 o                         
  -4   8   1          2.85          2.63         0.31 o                         
  -3   8   1         85.36         88.24         0.68 o                         
  -2   8   1         62.75         65.16         1.46 o                         
  -1   8   1          0.86          0.80         0.38 o                         
   0   8   1          0.75          0.50         0.35 o                         
   1   8   1         16.54         16.34         0.44 o                         
   2   8   1         10.77         10.11         0.49 o                         
  -4   9   1         14.22         16.66         0.41 o                         
  -3   9   1        105.95        118.16         8.99 o                         
  -2   9   1          1.00          1.65         0.36 o                         
  -1   9   1          5.38          6.24         0.52 o                         
   0   9   1          2.14          2.12         0.36 o                         
   1   9   1          0.21         -0.47         0.68 o                         
  -3  10   1        104.63        115.88         4.61 o                         
  -2  10   1          8.09          7.91         0.49 o                         
  -1  10   1          0.77          0.51         0.39 o                         
   0  10   1          1.43          1.38         0.40 o                         
   0 -10   2         12.72         12.06         0.54 o                         
   1 -10   2          0.06         -0.28         0.45 o                         
   2 -10   2          0.29         -0.36         0.36 o                         
   3 -10   2          0.73          0.18         0.41 o                         
  -1  -9   2          1.54          2.39         0.45 o                         
   0  -9   2         12.25         14.67         0.49 o                         
   1  -9   2         27.35         24.78         0.72 o                         
   2  -9   2          5.37          4.51         1.15 o                         
   3  -9   2          2.00          2.66         0.39 o                         
   4  -9   2         33.41         34.55         1.04 o                         
  -2  -8   2         19.11         21.72         1.01 o                         
  -1  -8   2          0.37          1.41         0.41 o                         
   0  -8   2          5.74          4.77         0.41 o                         
   1  -8   2          2.28          1.62         0.32 o                         
   2  -8   2        111.16        104.88         2.21 o                         
   3  -8   2          0.25          0.02         0.51 o                         
   4  -8   2         10.09          8.44         0.35 o                         
  -3  -7   2         47.20         49.75         0.77 o                         
  -2  -7   2          2.13          1.88         0.48 o                         
  -1  -7   2         50.48         49.48         1.26 o                         
   0  -7   2          0.06          0.29         0.33 o                         
   1  -7   2          9.66          6.76         0.39 o                         
   2  -7   2         21.44         23.02         1.43 o                         
   3  -7   2          0.65          0.75         0.29 o                         
   4  -7   2         31.66         29.64         0.44 o                         
   5  -7   2          8.21          7.42         0.88 o                         
  -3  -6   2         83.95         93.92         0.89 o                         
  -2  -6   2          0.86          0.57         0.50 o                         
  -1  -6   2         65.43         70.74         0.81 o                         
   0  -6   2          6.85          5.55         0.40 o                         
   1  -6   2        140.63        144.27         3.94 o                         
   2  -6   2          7.81          7.63         0.38 o                         
   3  -6   2          2.45          2.12         0.27 o                         
   4  -6   2         77.75         78.64         1.63 o                         
   5  -6   2          0.59          0.38         0.38 o                         
  -4  -5   2          4.19          4.98         0.48 o                         
  -3  -5   2          0.14          0.24         0.47 o                         
  -2  -5   2        310.92        307.79         9.04 o                         
  -1  -5   2         32.75         30.27         0.63 o                         
   0  -5   2         99.96        105.46         1.44 o                         
   1  -5   2        178.04        182.16         1.03 o                         
   2  -5   2         18.20         23.65         0.59 o                         
   3  -5   2         21.09         21.84         1.49 o                         
   4  -5   2         55.64         54.27         1.47 o                         
   5  -5   2         16.88         16.77         0.86 o                         
  -4  -4   2          8.46         10.58         0.51 o                         
  -3  -4   2         30.85         33.92         0.60 o                         
  -2  -4   2        245.14        251.96         3.82 o                         
  -1  -4   2        105.01         98.87         1.26 o                         
   0  -4   2        171.19        174.86         3.74 o                         
   1  -4   2        551.14        575.08         1.86 o                         
   2  -4   2        111.91        110.86         3.82 o                         
   3  -4   2        283.27        285.27         3.44 o                         
   4  -4   2         18.42         18.84         0.45 o                         
   5  -4   2         34.79         34.31         0.81 o                         
  -5  -3   2          2.60          2.54         0.47 o                         
  -4  -3   2          8.05          8.50         0.52 o                         
  -3  -3   2        276.66        284.16         1.41 o                         
  -1  -3   2         18.93         18.11         0.66 o                         
   0  -3   2          2.56          1.89         0.37 o                         
   1  -3   2        858.32        873.26         5.63 o                         
   2  -3   2        870.88        887.49         4.44 o                         
   3  -3   2         24.49         21.67         0.47 o                         
   4  -3   2         16.04         16.02         0.61 o                         
   5  -3   2         35.60         33.82         0.82 o                         
  -5  -2   2         27.34         28.10         0.63 o                         
  -4  -2   2          8.12          7.97         0.49 o                         
  -3  -2   2        202.69        206.95         1.25 o                         
  -2  -2   2          4.67          3.70         0.38 o                         
  -1  -2   2         35.88         45.44         1.86 o                         
   0  -2   2        280.15        297.24         3.10 o                         
   1  -2   2       1437.29       1467.01         4.87 o                         
   2  -2   2          4.41          2.65         0.78 o                         
   3  -2   2          9.72          9.21         0.38 o                         
   4  -2   2          1.37          1.21         0.34 o                         
   5  -2   2          0.53          0.63         0.25 o                         
  -5  -1   2         19.13         16.06         0.62 o                         
  -4  -1   2          1.09          1.01         0.31 o                         
  -3  -1   2         45.27         48.66         0.57 o                         
  -2  -1   2        413.09        417.83         7.39 o                         
  -1  -1   2         18.22         16.07         0.57 o                         
   2  -1   2         79.24         92.82         4.01 o                         
   3  -1   2        114.58        120.02         0.90 o                         
   4  -1   2          0.30          0.31         0.28 o                         
   5  -1   2          4.13          4.59         0.32 o                         
  -5   0   2          0.15         -0.27         0.33 o                         
  -4   0   2         72.83         71.31         1.06 o                         
  -3   0   2         64.32         74.71         0.70 o                         
  -2   0   2        346.28        365.72         5.10 o                         
  -1   0   2         13.94         13.17         0.38 o                         
   0   0   2        255.54        264.42         6.93 o                         
   1   0   2       3895.04       4133.87         8.08 o                         
   2   0   2         90.92         88.89         2.58 o                         
   3   0   2        438.38        455.25         5.36 o                         
   4   0   2        120.74        126.31         2.61 o                         
   5   0   2         83.79         84.88         0.69 o                         
  -5   1   2          0.17          0.15         0.34 o                         
  -4   1   2         89.24         88.87         0.80 o                         
  -3   1   2          9.48         10.23         0.32 o                         
  -2   1   2        189.18        173.98         3.12 o                         
  -1   1   2        244.03        221.06         1.45 o                         
   0   1   2        135.62        138.68         1.18 o                         
   1   1   2       1808.53       1840.94        33.30 o                         
   2   1   2        951.76       1002.94         3.50 o                         
   3   1   2         22.89         24.45         0.46 o                         
   4   1   2         59.51         58.98         1.66 o                         
   5   1   2        138.62        135.33         0.87 o                         
  -6   2   2          4.55          4.39         0.41 o                         
  -5   2   2          3.47          3.60         0.37 o                         
  -4   2   2          0.00          0.48         0.22 o                         
  -3   2   2          3.44          4.32         0.25 o                         
  -2   2   2        622.29        597.12         3.93 o                         
  -1   2   2         39.66         33.17         0.99 o                         
   0   2   2       1029.10        971.23        27.78 o                         
   1   2   2        337.07        329.86         5.38 o                         
   2   2   2          2.03          3.25         0.32 o                         
   3   2   2         70.26         73.71         0.65 o                         
   4   2   2         24.99         24.66         0.44 o                         
   5   2   2          8.02          7.21         0.45 o                         
  -6   3   2          0.26          0.47         0.73 o                         
  -5   3   2         26.89         26.25         0.49 o                         
  -4   3   2         21.29         21.27         0.48 o                         
  -3   3   2         41.07         40.67         0.79 o                         
  -2   3   2          6.45          6.60         0.26 o                         
  -1   3   2         23.86         23.29         0.46 o                         
   0   3   2         30.50         30.28         1.03 o                         
   1   3   2        310.59        340.45         6.41 o                         
   2   3   2          3.73          4.08         0.37 o                         
   3   3   2         75.29         76.89         1.15 o                         
   4   3   2         18.19         18.58         0.45 o                         
  -5   4   2         26.29         27.34         0.43 o                         
  -4   4   2          7.21          7.16         0.42 o                         
  -3   4   2         58.04         58.55         0.87 o                         
  -2   4   2          7.12          7.71         0.34 o                         
  -1   4   2         52.46         48.67         1.53 o                         
   0   4   2          5.87          6.99         0.31 o                         
   1   4   2         77.71         81.36         0.72 o                         
   2   4   2          6.37          5.62         0.35 o                         
   3   4   2         13.22         12.53         0.74 o                         
   4   4   2         18.54         18.65         0.47 o                         
  -5   5   2         14.32         15.01         0.96 o                         
  -4   5   2          5.14          4.45         0.33 o                         
  -3   5   2        148.21        148.38         0.82 o                         
  -2   5   2        154.95        150.12         1.14 o                         
  -1   5   2        155.08        141.36         0.81 o                         
   0   5   2          4.99          7.39         0.71 o                         
   1   5   2         76.60         83.01         0.72 o                         
   2   5   2          1.65          0.73         0.34 o                         
   3   5   2         25.99         23.99         0.94 o                         
   4   5   2          3.02          3.13         0.40 o                         
  -5   6   2         22.19         22.15         1.02 o                         
  -4   6   2         55.30         55.01         0.60 o                         
  -3   6   2         22.96         23.53         0.90 o                         
  -2   6   2        378.36        369.44         1.75 o                         
  -1   6   2          4.72          4.28         0.34 o                         
   0   6   2         14.34         15.98         0.41 o                         
   1   6   2          0.49          0.06         0.28 o                         
   2   6   2          2.42          1.90         0.39 o                         
   3   6   2         15.25         15.76         1.17 o                         
  -5   7   2          7.44          6.39         0.36 o                         
  -4   7   2          2.27          1.94         0.31 o                         
  -3   7   2          7.87          7.33         0.37 o                         
  -2   7   2        117.51        116.89         0.74 o                         
  -1   7   2         17.09         16.30         0.40 o                         
   0   7   2          0.81          0.95         0.30 o                         
   1   7   2         13.44          9.35         0.75 o                         
   2   7   2          0.67          0.64         0.40 o                         
   3   7   2          5.96          5.95         0.59 o                         
  -4   8   2          4.33          4.42         0.30 o                         
  -3   8   2         23.50         23.83         0.46 o                         
  -2   8   2         52.23         54.74         1.37 o                         
  -1   8   2          2.74          3.11         0.38 o                         
   0   8   2          1.10          1.37         0.45 o                         
   1   8   2          3.57          5.26         0.38 o                         
   2   8   2         36.93         41.11         0.84 o                         
  -4   9   2          0.77          1.58         0.32 o                         
  -3   9   2         38.51         40.08         0.78 o                         
  -2   9   2          3.34          4.82         0.38 o                         
  -1   9   2         19.90         20.34         1.27 o                         
   0   9   2         11.52         10.65         0.43 o                         
   1   9   2          0.27          0.67         0.48 o                         
  -3  10   2          4.99          5.13         0.43 o                         
  -2  10   2          9.20         10.37         0.46 o                         
  -1  10   2          0.03          0.10         0.42 o                         
   0  10   2          4.59          5.85         0.44 o                         
   0 -10   3          0.83          0.53         0.44 o                         
   1 -10   3          6.24          6.21         0.46 o                         
   2 -10   3          0.02          0.78         0.38 o                         
   3 -10   3          1.67          2.14         0.41 o                         
  -1  -9   3          0.60          0.55         0.43 o                         
   0  -9   3          0.00          0.24         0.37 o                         
   1  -9   3          1.49          2.02         0.37 o                         
   2  -9   3          5.14          5.05         1.00 o                         
   3  -9   3         26.88         25.74         0.52 o                         
   4  -9   3          0.00          0.10         0.39 o                         
  -2  -8   3         10.95         12.11         0.91 o                         
  -1  -8   3          7.06          7.29         0.47 o                         
   0  -8   3          5.67          5.62         0.39 o                         
   1  -8   3         21.52         18.61         0.78 o                         
   2  -8   3         11.34          7.30         0.42 o                         
   3  -8   3          0.70          0.93         0.36 o                         
   4  -8   3          2.81          1.98         0.36 o                         
  -3  -7   3         35.73         37.69         0.69 o                         
  -2  -7   3         66.67         66.96         1.48 o                         
  -1  -7   3          0.54          1.06         0.40 o                         
   0  -7   3         40.77         36.47         0.60 o                         
   1  -7   3         22.69         23.25         0.48 o                         
   2  -7   3         23.84         28.89         0.57 o                         
   3  -7   3         47.08         43.45         2.64 o                         
   4  -7   3         23.32         22.66         0.52 o                         
   5  -7   3          0.05          0.27         0.42 o                         
  -4  -6   3         44.73         46.61         0.78 o                         
  -3  -6   3         39.48         42.07         0.68 o                         
  -2  -6   3         18.53         18.68         1.06 o                         
  -1  -6   3         48.02         48.81         0.74 o                         
   0  -6   3         49.42         54.29         1.62 o                         
   1  -6   3         55.97         61.96         1.97 o                         
   2  -6   3         95.81         99.16         0.91 o                         
   3  -6   3         23.91         23.05         0.45 o                         
   4  -6   3         45.69         45.92         0.63 o                         
   5  -6   3          2.02          2.19         0.40 o                         
  -4  -5   3          1.41          0.74         0.49 o                         
  -3  -5   3         22.13         21.91         0.54 o                         
  -2  -5   3        244.70        236.37         3.69 o                         
  -1  -5   3         15.60         15.58         0.65 o                         
   0  -5   3         13.86         17.94         0.50 o                         
   1  -5   3        151.68        147.83         3.34 o                         
   2  -5   3         20.76         21.35         0.59 o                         
   3  -5   3         26.38         24.76         0.48 o                         
   4  -5   3          2.00          1.74         0.60 o                         
   5  -5   3          0.41         -0.21         0.57 o                         
  -4  -4   3         10.66         11.56         0.53 o                         
  -3  -4   3          2.87          3.64         0.38 o                         
  -1  -4   3          0.00          0.62         0.50 o                         
   0  -4   3         21.98         23.34         0.82 o                         
   1  -4   3        108.90         96.94         3.69 o                         
   2  -4   3        419.11        435.07        14.29 o                         
   3  -4   3        128.62        128.32         2.31 o                         
   4  -4   3         13.98         13.85         0.64 o                         
   5  -4   3         45.95         45.82         0.90 o                         
  -5  -3   3          1.68          2.03         0.43 o                         
  -4  -3   3          9.20         10.14         0.48 o                         
  -3  -3   3         66.59         68.99         0.79 o                         
  -1  -3   3        115.97        116.90         1.97 o                         
   0  -3   3        113.95        123.26         1.59 o                         
   1  -3   3        204.78        192.61         1.65 o                         
   2  -3   3        628.48        623.21         3.78 o                         
   3  -3   3          5.50          5.99         0.39 o                         
   4  -3   3          0.24          0.36         0.44 o                         
   5  -3   3         24.92         25.64         1.34 o                         
  -5  -2   3          3.42          2.47         0.44 o                         
  -4  -2   3        119.68        121.05         0.98 o                         
  -3  -2   3         18.91         19.64         0.51 o                         
  -2  -2   3         14.36         11.70         0.43 o                         
  -1  -2   3        243.27        236.20         5.64 o                         
   0  -2   3        391.57        383.20         2.94 o                         
   1  -2   3        918.79        927.58         3.65 o                         
   2  -2   3        442.49        455.46         2.33 o                         
   3  -2   3         40.05         40.42         0.60 o                         
   4  -2   3         40.05         41.93         0.48 o                         
   5  -2   3          0.43          0.52         0.30 o                         
  -5  -1   3         11.04         11.23         0.57 o                         
  -4  -1   3         19.67         18.94         0.52 o                         
  -3  -1   3         27.21         28.33         0.51 o                         
  -2  -1   3        307.04        344.93         4.56 o                         
  -1  -1   3          0.64          1.43         0.25 o                         
   0  -1   3         14.00         15.86         0.62 o                         
   1  -1   3       2497.24       2616.46         5.84 o                         
   2  -1   3          0.23          1.58         0.90 o                         
   3  -1   3          6.23          7.09         0.32 o                         
   4  -1   3         11.90         10.74         0.34 o                         
   5  -1   3          2.93          3.07         0.34 o                         
  -5   0   3         75.66         77.76         0.82 o                         
  -4   0   3         51.01         51.06         0.60 o                         
  -3   0   3          6.25          6.67         0.26 o                         
  -2   0   3        105.10        115.69         2.95 o                         
  -1   0   3         16.08         12.03         0.33 o                         
   0   0   3        583.75        544.15         9.71 o                         
   1   0   3       1217.57       1217.04        27.69 o                         
   2   0   3        622.47        615.57         2.57 o                         
   3   0   3        230.57        248.21         2.19 o                         
   4   0   3          9.67          9.72         0.34 o                         
   5   0   3         82.39         78.22         1.36 o                         
  -5   1   3         61.13         58.85         1.64 o                         
  -4   1   3         59.83         61.97         0.65 o                         
  -3   1   3        104.05        117.62         0.62 o                         
  -2   1   3         22.32         20.89         0.80 o                         
  -1   1   3         89.87         94.11         1.34 o                         
   0   1   3        989.30        938.64        12.53 o                         
   1   1   3        233.31        234.86         1.21 o                         
   2   1   3          3.58          5.08         0.45 o                         
   3   1   3         15.75         19.33         0.42 o                         
   4   1   3         77.87         75.18         0.61 o                         
   5   1   3          8.98          9.16         0.38 o                         
  -5   2   3         12.90         12.92         0.38 o                         
  -4   2   3          3.11          2.99         0.22 o                         
  -3   2   3        516.57        537.43         4.74 o                         
  -2   2   3        164.07        173.35         3.72 o                         
  -1   2   3         19.80         24.11         0.74 o                         
   0   2   3        241.22        235.17         3.07 o                         
   1   2   3        102.73        105.75         2.21 o                         
   2   2   3         14.83         18.66         0.62 o                         
   3   2   3         35.45         37.24         0.78 o                         
   4   2   3          0.04         -0.08         0.28 o                         
   5   2   3          6.67          5.71         0.43 o                         
  -5   3   3         35.16         35.83         0.55 o                         
  -4   3   3         71.89         71.85         0.84 o                         
  -3   3   3          7.29          8.72         0.46 o                         
  -2   3   3        386.28        401.22         2.22 o                         
  -1   3   3        134.12        152.55         0.91 o                         
   0   3   3          0.70          1.29         0.28 o                         
   1   3   3        347.71        352.11         7.95 o                         
   2   3   3         28.87         29.21         0.82 o                         
   3   3   3         24.85         25.88         0.74 o                         
   4   3   3          0.09          0.57         0.35 o                         
  -5   4   3        107.29        108.72         1.33 o                         
  -4   4   3          8.18          7.93         0.51 o                         
  -3   4   3          1.38          1.58         0.24 o                         
  -2   4   3          6.58          7.57         0.41 o                         
  -1   4   3          1.26          1.14         0.27 o                         
   0   4   3         29.68         30.84         0.46 o                         
   1   4   3        260.64        265.37         1.98 o                         
   2   4   3          4.01          5.80         0.60 o                         
   3   4   3          0.41          0.28         0.56 o                         
   4   4   3          0.64          0.70         0.43 o                         
  -5   5   3         66.56         66.49         0.97 o                         
  -4   5   3         63.60         62.65         1.00 o                         
  -3   5   3         32.27         30.13         0.41 o                         
  -2   5   3         10.88         11.22         0.46 o                         
  -1   5   3          0.47          0.33         0.25 o                         
   0   5   3        161.00        168.26         0.89 o                         
   1   5   3          0.02          0.11         0.32 o                         
   2   5   3         94.76         84.27         0.76 o                         
   3   5   3          4.79          5.59         0.45 o                         
   4   5   3          6.42          4.69         0.47 o                         
  -5   6   3          0.00         -0.02         0.33 o                         
  -4   6   3          3.42          3.49         0.30 o                         
  -3   6   3        431.08        422.86         1.53 o                         
  -2   6   3        317.91        324.81         1.61 o                         
  -1   6   3         43.42         42.48         1.21 o                         
   0   6   3        279.31        279.97         5.28 o                         
   1   6   3         27.57         24.00         0.46 o                         
   2   6   3         54.40         48.37         0.64 o                         
   3   6   3         12.98         12.87         0.53 o                         
  -5   7   3          8.28          9.13         0.54 o                         
  -4   7   3         21.03         20.80         0.47 o                         
  -3   7   3          9.09          9.91         0.30 o                         
  -2   7   3        371.89        364.28         1.62 o                         
  -1   7   3        223.79        222.53         5.21 o                         
   0   7   3         15.20         14.78         0.37 o                         
   1   7   3         30.14         27.49         0.51 o                         
   2   7   3         24.99         21.94         1.59 o                         
  -4   8   3          8.95          8.99         0.37 o                         
  -3   8   3          0.00          0.27         0.50 o                         
  -2   8   3         29.56         30.27         0.46 o                         
  -1   8   3          0.25          0.46         0.36 o                         
   0   8   3          4.43          3.94         0.44 o                         
   1   8   3          1.75          2.09         0.37 o                         
   2   8   3          2.58          3.44         0.86 o                         
  -4   9   3          1.42          0.86         0.31 o                         
  -3   9   3          1.90          1.42         0.42 o                         
  -2   9   3          6.98          6.04         0.86 o                         
  -1   9   3          0.50          1.01         0.86 o                         
   0   9   3          0.60          0.84         0.40 o                         
   1   9   3          2.44          2.26         0.85 o                         
  -2  10   3         35.05         38.57         0.59 o                         
  -1  10   3         15.41         16.84         0.47 o                         
   0 -10   4         10.05         11.14         0.68 o                         
   1 -10   4          0.26         -0.05         0.40 o                         
   2 -10   4         13.24         12.83         1.02 o                         
   3 -10   4          3.03          2.15         0.58 o                         
  -1  -9   4          0.64          0.71         0.56 o                         
   0  -9   4         15.54         16.30         0.47 o                         
   1  -9   4          0.01          0.12         0.37 o                         
   2  -9   4          1.16          1.40         0.38 o                         
   3  -9   4         24.83         24.48         0.70 o                         
   4  -9   4          7.17          6.21         0.43 o                         
  -2  -8   4         13.71         13.48         0.99 o                         
  -1  -8   4         25.21         26.49         0.82 o                         
   0  -8   4         73.34         74.44         3.69 o                         
   1  -8   4         12.68         11.25         1.12 o                         
   2  -8   4          0.07          0.62         0.34 o                         
   3  -8   4          0.57          0.88         0.37 o                         
   4  -8   4          1.17          1.48         0.43 o                         
  -3  -7   4          4.05          4.22         0.49 o                         
  -2  -7   4          2.00          2.38         0.86 o                         
  -1  -7   4         47.68         47.18         1.02 o                         
   0  -7   4          3.50          3.59         0.41 o                         
   1  -7   4          5.12          7.09         0.43 o                         
   2  -7   4         28.22         27.97         2.05 o                         
   3  -7   4          0.58          0.70         0.47 o                         
   4  -7   4          0.16          0.95         0.99 o                         
   5  -7   4          0.57          0.37         0.57 o                         
  -3  -6   4         12.56         13.85         0.52 o                         
  -2  -6   4        221.02        224.09         3.87 o                         
  -1  -6   4        453.04        465.34         2.71 o                         
   0  -6   4         98.47        101.69         2.31 o                         
   1  -6   4          2.08          2.57         0.33 o                         
   2  -6   4          8.01          6.62         0.52 o                         
   3  -6   4          2.16          2.33         0.34 o                         
   4  -6   4          0.76          0.24         0.37 o                         
   5  -6   4          4.52          5.27         0.67 o                         
  -4  -5   4         40.27         44.37         0.73 o                         
  -3  -5   4         25.55         28.65         0.58 o                         
  -2  -5   4        113.68        108.76         0.91 o                         
  -1  -5   4         68.69         70.89         1.22 o                         
   0  -5   4         17.47         16.56         0.69 o                         
   1  -5   4          0.00         -0.10         0.51 o                         
   2  -5   4          9.41          8.14         0.50 o                         
   3  -5   4        107.18        102.66         1.69 o                         
   4  -5   4          2.34          3.28         0.53 o                         
   5  -5   4          3.14          4.06         0.60 o                         
  -4  -4   4          3.36          3.44         0.45 o                         
  -3  -4   4          2.00          1.68         0.40 o                         
  -1  -4   4        417.92        432.09         3.08 o                         
   0  -4   4         42.27         38.11         0.89 o                         
   1  -4   4         30.63         34.60         0.77 o                         
   2  -4   4          3.91          2.91         0.51 o                         
   3  -4   4        217.87        213.06         2.22 o                         
   4  -4   4        105.05        100.07         1.20 o                         
   5  -4   4          6.14          5.04         0.66 o                         
  -5  -3   4          0.75          1.76         0.46 o                         
  -4  -3   4          2.46          2.10         0.41 o                         
  -3  -3   4          5.24          5.18         0.41 o                         
  -1  -3   4        138.28        153.17         3.36 o                         
   0  -3   4          1.94          1.18         0.52 o                         
   1  -3   4        127.72        123.92         1.30 o                         
   2  -3   4          3.14          3.89         0.50 o                         
   3  -3   4          8.15          7.14         0.52 o                         
   4  -3   4         47.89         47.22         0.89 o                         
   5  -3   4         10.06         10.38         0.49 o                         
  -5  -2   4         24.43         25.39         0.60 o                         
  -4  -2   4          7.87          8.04         0.52 o                         
  -2  -2   4        488.69        301.26         1.50 o                         
  -1  -2   4        875.01        912.85         3.05 o                         
   0  -2   4         29.50         41.69         0.88 o                         
   2  -2   4        136.46        138.94         1.28 o                         
   3  -2   4          0.00         -0.04         0.27 o                         
   4  -2   4          0.48          0.75         0.27 o                         
   5  -2   4          3.49          3.80         0.44 o                         
  -5  -1   4         17.82         18.47         0.57 o                         
  -4  -1   4          6.49          7.92         0.43 o                         
  -3  -1   4         32.75         35.27         1.81 o                         
  -2  -1   4         26.51         35.17         0.86 o                         
  -1  -1   4         50.11         57.56         1.87 o                         
   0  -1   4       1054.99       1058.38        15.28 o                         
   1  -1   4         90.23         85.47         2.18 o                         
   2  -1   4         51.90         49.79         2.62 o                         
   3  -1   4         34.38         37.73         1.07 o                         
   4  -1   4          1.26          1.67         0.29 o                         
   5  -1   4         17.36         16.04         0.44 o                         
  -5   0   4          2.36          3.88         0.47 o                         
  -4   0   4          0.03         -0.05         0.32 o                         
  -3   0   4          0.02          0.04         0.20 o                         
  -2   0   4          6.95          7.72         0.26 o                         
  -1   0   4       1088.71       1083.76        13.98 o                         
   0   0   4        845.63        840.88        17.57 o                         
   1   0   4         49.30         48.57         1.26 o                         
   2   0   4         11.79          9.83         0.48 o                         
   3   0   4         59.17         60.66         0.63 o                         
   4   0   4         96.07         90.28         0.64 o                         
   5   0   4          3.74          3.06         0.37 o                         
  -5   1   4         10.08          8.98         0.84 o                         
  -4   1   4          9.92          8.54         0.30 o                         
  -3   1   4         32.47         32.39         0.36 o                         
  -2   1   4          3.99          3.97         0.20 o                         
  -1   1   4          1.82          0.99         0.22 o                         
   0   1   4          6.50          4.36         0.29 o                         
   1   1   4         82.55         76.04         2.66 o                         
   2   1   4         11.36         11.80         0.50 o                         
   3   1   4         59.33         55.28         0.57 o                         
   4   1   4          4.68          5.22         0.42 o                         
   5   1   4          5.21          4.60         0.56 o                         
  -5   2   4         12.67         12.51         0.33 o                         
  -4   2   4         24.61         25.82         0.54 o                         
  -3   2   4         21.64         21.20         0.35 o                         
  -2   2   4         12.10         17.23         0.30 o                         
  -1   2   4       1581.04       1596.72        27.14 o                         
   0   2   4          1.08          0.57         0.29 o                         
   1   2   4        511.05        472.78         4.84 o                         
   2   2   4          3.01          3.59         0.30 o                         
   3   2   4         11.68         12.60         0.51 o                         
   4   2   4          1.10          0.69         0.35 o                         
  -5   3   4         15.21         16.06         0.71 o                         
  -4   3   4         13.61         14.87         0.32 o                         
  -3   3   4          2.39          3.56         0.24 o                         
  -2   3   4          4.64          3.78         0.22 o                         
  -1   3   4        320.48        330.36         3.68 o                         
   0   3   4         31.75         22.15         0.40 o                         
   1   3   4          9.83          8.57         0.34 o                         
   2   3   4         31.94         33.66         0.53 o                         
   3   3   4          0.02         -0.43         0.46 o                         
   4   3   4          4.34          4.35         0.40 o                         
  -5   4   4          9.56         10.03         0.45 o                         
  -4   4   4         11.27         10.56         0.30 o                         
  -3   4   4         21.07         21.90         0.32 o                         
  -2   4   4        210.89        212.35         1.33 o                         
  -1   4   4         58.42         55.77         0.76 o                         
   0   4   4        455.76        435.87         7.16 o                         
   1   4   4         11.29         11.50         0.35 o                         
   2   4   4          4.98          6.52         0.36 o                         
   3   4   4          8.98          7.89         0.58 o                         
   4   4   4          5.56          5.42         0.41 o                         
  -5   5   4         39.74         43.00         0.60 o                         
  -4   5   4          1.11          0.94         0.28 o                         
  -3   5   4          6.87          6.84         0.28 o                         
  -2   5   4          0.00          0.15         0.37 o                         
  -1   5   4         36.54         35.65         0.61 o                         
   0   5   4          1.02          1.31         0.29 o                         
   1   5   4         20.03         18.82         0.57 o                         
   2   5   4         10.55          8.20         0.38 o                         
   3   5   4          4.65          3.86         0.50 o                         
  -5   6   4          3.14          2.81         0.36 o                         
  -4   6   4         27.20         25.55         0.50 o                         
  -3   6   4         40.48         44.12         0.60 o                         
  -2   6   4         14.14         14.34         0.53 o                         
  -1   6   4       1092.70       1100.91         8.61 o                         
   0   6   4         16.07         15.79         0.51 o                         
   1   6   4         39.03         38.29         1.21 o                         
   2   6   4         48.73         43.82         0.59 o                         
   3   6   4          4.43          4.01         0.48 o                         
  -5   7   4          0.00          0.23         0.37 o                         
  -4   7   4         11.48         12.57         0.32 o                         
  -3   7   4          5.45          5.45         0.26 o                         
  -2   7   4          6.64          6.32         0.37 o                         
  -1   7   4         70.91         74.39         0.61 o                         
   0   7   4         48.38         47.10         0.52 o                         
   1   7   4         20.28         19.86         1.72 o                         
   2   7   4          0.11          0.19         0.37 o                         
  -4   8   4          0.05         -0.14         0.28 o                         
  -3   8   4          4.36          5.12         0.39 o                         
  -2   8   4        125.53        129.76         0.77 o                         
  -1   8   4          7.58          6.90         0.38 o                         
   0   8   4         38.19         37.60         2.06 o                         
   1   8   4          4.50          5.08         0.41 o                         
  -3   9   4          2.34          2.28         0.38 o                         
  -2   9   4         10.97         10.55         0.42 o                         
  -1   9   4          0.56          0.84         0.35 o                         
   0   9   4          0.09          0.17         0.38 o                         
  -2  10   4          0.39          0.24         0.60 o                         
  -1  10   4         49.71         54.52         0.68 o                         
   0 -10   5         24.87         30.47         0.86 o                         
   1 -10   5          1.09          0.89         0.53 o                         
   2 -10   5          1.04          0.98         0.55 o                         
  -1  -9   5         10.80         10.93         0.69 o                         
   0  -9   5          2.76          3.06         0.61 o                         
   1  -9   5          0.02          0.09         0.56 o                         
   2  -9   5          0.26         -0.05         0.51 o                         
   3  -9   5          6.42          5.36         0.62 o                         
  -2  -8   5          5.81          5.65         0.71 o                         
  -1  -8   5          7.43          7.48         0.65 o                         
   0  -8   5         67.50         67.89         1.04 o                         
   1  -8   5          0.01          0.24         0.41 o                         
   2  -8   5          4.47          4.41         0.53 o                         
   3  -8   5         53.17         49.88         1.93 o                         
   4  -8   5          3.33          3.89         0.64 o                         
  -3  -7   5          0.24          0.60         0.43 o                         
  -2  -7   5         26.46         27.40         1.49 o                         
  -1  -7   5        122.03        125.79         1.53 o                         
   0  -7   5         74.01         78.00         1.06 o                         
   1  -7   5          4.96          4.77         0.59 o                         
   2  -7   5         71.30         67.05         1.00 o                         
   3  -7   5         10.93          9.80         0.42 o                         
   4  -7   5          1.56          1.16         0.50 o                         
  -3  -6   5         41.68         43.75         0.76 o                         
  -2  -6   5         29.31         28.64         0.59 o                         
  -1  -6   5        824.23        826.92         3.70 o                         
   0  -6   5        403.18        396.34         2.26 o                         
   1  -6   5         40.00         40.19         0.85 o                         
   2  -6   5         56.36         51.02         0.86 o                         
   3  -6   5          0.28          0.55         0.42 o                         
   4  -6   5          0.00          1.20         0.50 o                         
   5  -6   5         31.28         36.71         0.91 o                         
  -4  -5   5         14.26         15.92         0.55 o                         
  -3  -5   5         11.18         11.62         0.48 o                         
  -2  -5   5         50.69         48.05         0.69 o                         
  -1  -5   5         66.83         74.25         1.71 o                         
   0  -5   5         78.94         72.67         1.06 o                         
   1  -5   5        120.62        114.43         1.22 o                         
   2  -5   5         62.72         66.63         0.89 o                         
   3  -5   5         75.83         79.45         0.98 o                         
   4  -5   5          0.09          0.05         0.50 o                         
   5  -5   5          3.46          3.55         0.63 o                         
  -4  -4   5          3.60          4.92         0.52 o                         
  -3  -4   5         87.76         83.53         0.84 o                         
  -2  -4   5        148.03        159.35         1.10 o                         
  -1  -4   5          6.84          5.52         0.64 o                         
   0  -4   5         31.46         30.79         0.87 o                         
   1  -4   5         24.74         26.70         0.66 o                         
   2  -4   5        105.04        103.00         1.05 o                         
   3  -4   5         60.25         59.62         0.88 o                         
   4  -4   5         30.21         32.18         0.73 o                         
   5  -4   5          1.99          2.47         0.50 o                         
  -5  -3   5          6.48          6.35         0.51 o                         
  -4  -3   5          0.18          0.12         0.41 o                         
  -3  -3   5         70.18         63.17         0.72 o                         
  -1  -3   5         96.54        122.86         2.33 o                         
   0  -3   5         11.45         16.51         0.43 o                         
   1  -3   5        254.82        261.40         1.99 o                         
   2  -3   5        363.48        371.84         1.88 o                         
   3  -3   5          0.13         -0.49         0.49 o                         
   4  -3   5         23.96         24.79         1.62 o                         
   5  -3   5          5.33          5.06         0.45 o                         
  -5  -2   5          0.03          0.68         0.43 o                         
  -4  -2   5         49.16         43.23         0.72 o                         
  -2  -2   5         28.59         33.70         1.50 o                         
  -1  -2   5        926.45        993.78         3.08 o                         
   0  -2   5        203.53        226.10         1.69 o                         
   1  -2   5         55.11         55.68         0.82 o                         
   2  -2   5        180.20        180.24         1.25 o                         
   3  -2   5         11.78         12.08         0.38 o                         
   4  -2   5          3.05          3.91         0.37 o                         
   5  -2   5          2.87          2.94         0.35 o                         
  -5  -1   5          0.99          1.43         0.43 o                         
  -4  -1   5          6.92          4.59         0.45 o                         
  -3  -1   5         18.44         19.54         0.87 o                         
  -2  -1   5          2.60          2.24         0.20 o                         
  -1  -1   5         58.16         61.37         0.70 o                         
   0  -1   5          2.03          1.22         0.26 o                         
   1  -1   5        391.65        380.83        12.54 o                         
   2  -1   5        173.86        169.87         2.06 o                         
   3  -1   5         43.58         47.25         0.90 o                         
   4  -1   5          0.40          0.26         0.27 o                         
   5  -1   5          0.03         -0.08         0.36 o                         
  -5   0   5         61.08         61.99         1.58 o                         
  -4   0   5          2.39          3.43         0.28 o                         
  -3   0   5        215.76        224.79         0.96 o                         
  -2   0   5        218.40        234.19         1.10 o                         
  -1   0   5         17.60         15.58         0.27 o                         
   0   0   5        118.35        110.32         2.23 o                         
   1   0   5         41.98         41.73         1.61 o                         
   2   0   5        294.82        303.57         1.58 o                         
   3   0   5          2.06          2.12         0.34 o                         
   4   0   5         34.45         32.92         0.72 o                         
   5   0   5          4.57          4.30         0.39 o                         
  -5   1   5          3.42          3.46         0.38 o                         
  -4   1   5          2.97          2.99         0.35 o                         
  -3   1   5        219.57        211.78         7.56 o                         
  -2   1   5         55.04         55.02         0.40 o                         
  -1   1   5         42.35         46.78         0.81 o                         
   0   1   5        681.57        649.47         4.43 o                         
   1   1   5        170.09        149.91         0.84 o                         
   2   1   5        110.46        121.39         2.60 o                         
   3   1   5          4.70          4.58         0.45 o                         
   4   1   5         10.93         11.18         0.41 o                         
   5   1   5         27.67         25.21         0.50 o                         
  -5   2   5         11.57         11.21         0.43 o                         
  -4   2   5        199.61        201.54         1.05 o                         
  -3   2   5         76.76         76.29         4.15 o                         
  -2   2   5        320.01        328.87         4.11 o                         
  -1   2   5          0.93          1.62         0.26 o                         
   0   2   5        724.42        745.15         8.40 o                         
   1   2   5        249.71        258.11         7.46 o                         
   2   2   5         84.95         81.13         1.49 o                         
   3   2   5          7.03          6.85         0.50 o                         
   4   2   5         23.00         24.16         0.46 o                         
  -5   3   5          2.54          1.99         0.29 o                         
  -4   3   5        108.84        107.32         2.00 o                         
  -3   3   5          8.82          8.58         0.26 o                         
  -2   3   5        155.72        152.55         0.77 o                         
  -1   3   5        121.17        132.30         3.21 o                         
   0   3   5          4.66          6.40         0.54 o                         
   1   3   5          1.37          2.30         0.32 o                         
   2   3   5         38.89         41.69         0.50 o                         
   3   3   5         15.13         13.48         0.62 o                         
   4   3   5          2.58          2.56         0.56 o                         
  -5   4   5         81.03         82.07         1.44 o                         
  -4   4   5         15.31         15.78         0.34 o                         
  -3   4   5          4.58          3.67         0.24 o                         
  -2   4   5          5.28          4.44         0.29 o                         
  -1   4   5         23.56         27.61         0.53 o                         
   0   4   5        153.99        151.71         0.80 o                         
   1   4   5          1.41          1.75         0.40 o                         
   2   4   5         22.17         24.29         0.50 o                         
   3   4   5         47.26         45.50         0.59 o                         
   4   4   5          2.65          2.46         0.40 o                         
  -5   5   5         15.19         15.06         0.47 o                         
  -4   5   5          0.41          0.62         0.26 o                         
  -3   5   5          8.18          7.01         0.26 o                         
  -2   5   5          9.80          8.71         0.46 o                         
  -1   5   5         35.78         33.95         0.61 o                         
   0   5   5        358.98        351.85         5.54 o                         
   1   5   5          0.47          0.61         0.29 o                         
   2   5   5          8.78          9.16         0.39 o                         
   3   5   5          3.77          3.06         0.45 o                         
  -5   6   5          4.60          4.83         0.33 o                         
  -4   6   5         33.42         33.04         0.89 o                         
  -3   6   5         16.92         16.18         0.48 o                         
  -2   6   5        176.21        174.95         4.93 o                         
  -1   6   5         10.69         10.17         0.36 o                         
   0   6   5        179.93        184.58         0.89 o                         
   1   6   5        196.04        195.62         2.80 o                         
   2   6   5          5.73          6.70         0.41 o                         
   3   6   5          0.07          0.17         0.48 o                         
  -5   7   5          1.36          0.85         0.34 o                         
  -4   7   5         31.94         31.64         0.40 o                         
  -3   7   5          0.43          0.47         0.23 o                         
  -2   7   5         51.63         50.15         0.94 o                         
  -1   7   5         11.18         11.48         0.36 o                         
   0   7   5         82.00         86.44         3.89 o                         
   1   7   5          1.88          1.59         0.40 o                         
   2   7   5         82.34         84.29         1.10 o                         
  -4   8   5          0.98          1.47         0.30 o                         
  -3   8   5         14.67         16.72         0.49 o                         
  -2   8   5          0.03         -0.35         0.35 o                         
  -1   8   5          1.26          1.73         0.62 o                         
   0   8   5         28.80         32.34         1.59 o                         
   1   8   5          7.76          7.96         0.50 o                         
  -3   9   5          1.48          1.75         0.77 o                         
  -2   9   5          0.02         -0.29         0.38 o                         
  -1   9   5         11.91         12.52         0.40 o                         
   0   9   5         26.47         31.17         0.65 o                         
   0 -10   6          0.06          0.75         0.68 o                         
   1 -10   6          1.34          2.37         0.71 o                         
   2 -10   6          2.79          3.64         0.59 o                         
  -1  -9   6          1.18          1.39         0.35 o                         
   0  -9   6         16.83         17.81         0.77 o                         
   1  -9   6          9.29          8.04         0.61 o                         
   2  -9   6          0.43          0.81         0.50 o                         
   3  -9   6          0.61          0.30         0.42 o                         
  -2  -8   6          3.50          4.44         0.53 o                         
  -1  -8   6          0.08          0.21         0.36 o                         
   0  -8   6         11.29          9.99         0.65 o                         
   1  -8   6          5.36          5.61         0.57 o                         
   2  -8   6         20.53         19.47         0.66 o                         
   3  -8   6          8.00          9.68         0.97 o                         
   4  -8   6          0.91          2.58         0.63 o                         
  -3  -7   6          9.68         10.65         0.59 o                         
  -2  -7   6          0.09         -0.24         0.46 o                         
  -1  -7   6          0.95          0.76         0.33 o                         
   0  -7   6         88.72         85.39         1.10 o                         
   1  -7   6          0.11          0.21         0.43 o                         
   2  -7   6          2.62          3.37         0.52 o                         
   3  -7   6          3.97          4.42         0.43 o                         
   4  -7   6         16.99         14.85         0.68 o                         
  -3  -6   6          0.12          0.24         0.43 o                         
  -2  -6   6         50.46         54.59         0.73 o                         
  -1  -6   6         72.61         68.38         0.67 o                         
   0  -6   6         42.55         39.81         0.93 o                         
   1  -6   6        135.38        123.82         1.20 o                         
   2  -6   6         15.74         14.72         0.57 o                         
   3  -6   6          5.49          5.19         0.56 o                         
   4  -6   6         65.67         61.58         0.98 o                         
  -4  -5   6          1.84          3.10         0.47 o                         
  -3  -5   6         57.47         57.10         0.76 o                         
  -2  -5   6         10.81         10.19         0.46 o                         
  -1  -5   6          9.10          8.94         0.37 o                         
   0  -5   6        405.20        404.51         2.25 o                         
   1  -5   6         81.49         84.32         1.00 o                         
   2  -5   6          0.93          1.14         0.37 o                         
   3  -5   6         86.66         92.64         1.02 o                         
   4  -5   6         51.67         48.22         0.85 o                         
   5  -5   6          0.47          1.07         0.41 o                         
  -4  -4   6         13.46         10.33         0.56 o                         
  -3  -4   6          0.17          0.26         0.45 o                         
  -2  -4   6          0.75          0.64         0.36 o                         
  -1  -4   6          0.50          0.42         0.56 o                         
   0  -4   6          0.71         -0.04         0.46 o                         
   1  -4   6         35.80         34.35         0.86 o                         
   2  -4   6         47.25         46.92         0.84 o                         
   3  -4   6        121.62        121.48         1.10 o                         
   4  -4   6          5.45          5.66         0.38 o                         
   5  -4   6         10.27         10.56         0.45 o                         
  -4  -3   6         18.64         20.97         0.55 o                         
  -3  -3   6         50.82         44.17         0.66 o                         
  -2  -3   6          0.32          1.50         0.30 o                         
  -1  -3   6          0.83          0.85         0.58 o                         
   0  -3   6         10.64         16.85         0.41 o                         
   1  -3   6          1.00          0.08         0.32 o                         
   2  -3   6          7.87          7.85         0.49 o                         
   3  -3   6         83.46         86.71         0.78 o                         
   4  -3   6          5.70          5.31         0.45 o                         
   5  -3   6         20.53         19.50         0.50 o                         
  -5  -2   6          5.57          5.26         0.47 o                         
  -4  -2   6         14.85         12.80         0.47 o                         
  -2  -2   6          2.36          5.03         0.69 o                         
  -1  -2   6        141.41        147.53         2.69 o                         
   0  -2   6        170.15        162.96         0.99 o                         
   1  -2   6        124.76        133.02         1.11 o                         
   3  -2   6         18.30         20.16         1.03 o                         
   4  -2   6         15.53         15.91         0.69 o                         
   5  -2   6          0.88          1.51         0.41 o                         
  -5  -1   6         16.88         16.26         0.52 o                         
  -4  -1   6        165.68        159.65         1.11 o                         
  -3  -1   6         94.00         89.69         0.73 o                         
  -2  -1   6         56.39         53.42         0.58 o                         
  -1  -1   6          6.73          6.62         0.33 o                         
   0  -1   6        452.13        435.64        14.18 o                         
   1  -1   6         59.50         57.15         2.68 o                         
   2  -1   6        117.59        117.91         3.65 o                         
   3  -1   6         56.62         58.08         0.80 o                         
   4  -1   6         28.30         29.74         0.43 o                         
   5  -1   6          1.65          1.76         0.40 o                         
  -5   0   6          7.33          5.77         0.46 o                         
  -4   0   6        340.44        337.62         1.71 o                         
  -3   0   6         85.11         79.83         1.10 o                         
  -2   0   6          5.03          4.11         0.24 o                         
  -1   0   6          0.69          1.34         0.16 o                         
   0   0   6        167.36        167.53         2.41 o                         
   1   0   6        193.89        180.77         0.89 o                         
   2   0   6         97.80         96.78         0.97 o                         
   3   0   6         28.80         27.06         0.59 o                         
   4   0   6          0.94          1.32         0.31 o                         
   5   0   6          0.24          0.05         0.46 o                         
  -5   1   6         18.00         20.13         0.36 o                         
  -4   1   6         12.30         13.13         0.31 o                         
  -3   1   6         66.54         64.68         0.93 o                         
  -2   1   6        114.86         99.20        15.27 o                         
  -1   1   6         20.99         23.93         0.58 o                         
   0   1   6        293.36        299.04         2.46 o                         
   1   1   6          0.03         -0.17         0.23 o                         
   2   1   6          0.64          0.58         0.29 o                         
   3   1   6         12.96         14.22         0.52 o                         
   4   1   6          0.61          0.78         0.40 o                         
  -5   2   6          0.35          0.90         0.29 o                         
  -4   2   6         43.27         44.87         0.49 o                         
  -3   2   6        172.38        160.82         1.32 o                         
  -2   2   6         11.01         12.55         0.32 o                         
  -1   2   6          0.67          0.34         0.20 o                         
   0   2   6         52.58         52.25         1.84 o                         
   1   2   6         10.37          8.57         0.32 o                         
   2   2   6        182.45        183.46         0.91 o                         
   3   2   6          2.30          2.55         0.48 o                         
   4   2   6         13.58         13.50         0.50 o                         
  -5   3   6          0.62          0.98         0.30 o                         
  -4   3   6        246.11        241.25         1.62 o                         
  -3   3   6          2.49          2.07         0.23 o                         
  -2   3   6         63.92         63.56         2.41 o                         
  -1   3   6         14.89         19.82         0.48 o                         
   0   3   6         55.30         58.25         0.72 o                         
   1   3   6        198.31        204.99         1.61 o                         
   2   3   6         49.51         48.46         0.79 o                         
   3   3   6         11.96         11.03         0.53 o                         
   4   3   6         26.88         24.62         0.55 o                         
  -5   4   6          1.11          0.96         0.35 o                         
  -4   4   6        208.39        204.29         3.31 o                         
  -3   4   6         44.30         39.73         1.13 o                         
  -2   4   6         12.31         15.40         0.47 o                         
  -1   4   6         10.65         10.99         0.43 o                         
   0   4   6         55.18         51.55         1.54 o                         
   1   4   6         13.16         12.65         0.37 o                         
   2   4   6          1.46          1.63         0.31 o                         
   3   4   6         13.63         12.57         0.79 o                         
  -5   5   6          0.31          0.47         0.28 o                         
  -4   5   6          0.48          0.90         0.26 o                         
  -3   5   6          0.33          0.10         0.24 o                         
  -2   5   6        130.41        119.70         0.72 o                         
  -1   5   6         27.26         24.84         0.57 o                         
   0   5   6        233.95        234.20         3.22 o                         
   1   5   6          0.03          0.38         0.31 o                         
   2   5   6          0.06          0.36         0.34 o                         
   3   5   6          8.78          8.03         1.36 o                         
  -5   6   6          7.45          7.40         0.32 o                         
  -4   6   6          5.99          6.38         0.42 o                         
  -3   6   6          8.47          8.17         0.38 o                         
  -2   6   6         54.88         58.83         1.29 o                         
  -1   6   6          8.51          9.01         0.46 o                         
   0   6   6         37.59         38.59         0.99 o                         
   1   6   6          6.89          7.91         0.44 o                         
   2   6   6         31.88         32.22         0.78 o                         
  -4   7   6          4.42          3.66         0.29 o                         
  -3   7   6         23.86         24.86         1.51 o                         
  -2   7   6          4.30          4.04         0.34 o                         
  -1   7   6         79.70         77.93         2.37 o                         
   0   7   6         32.27         34.79         0.48 o                         
   1   7   6        120.41        127.10         2.59 o                         
   2   7   6          4.22          3.72         0.59 o                         
  -4   8   6          7.94          8.26         0.61 o                         
  -3   8   6         21.20         23.55         0.82 o                         
  -2   8   6          0.03          0.03         0.34 o                         
  -1   8   6          0.76          1.01         0.35 o                         
   0   8   6          0.45          1.18         0.59 o                         
   1   8   6          0.30         -0.38         0.38 o                         
  -3   9   6         10.63         11.03         0.39 o                         
  -2   9   6          0.20          0.20         0.37 o                         
  -1   9   6          0.58          0.52         0.37 o                         
   0   9   6         22.92         22.48         0.74 o                         
   1 -10   7         56.58         61.20         1.04 o                         
  -1  -9   7          7.91          7.55         0.41 o                         
   0  -9   7         29.60         29.02         0.83 o                         
   1  -9   7        155.84        168.59         1.44 o                         
   2  -9   7          0.67          1.10         0.62 o                         
   3  -9   7          2.80          2.91         0.46 o                         
  -2  -8   7          1.00          0.19         0.50 o                         
  -1  -8   7          7.44          7.65         0.44 o                         
   0  -8   7        118.50        120.64         1.74 o                         
   1  -8   7         16.58         17.16         0.67 o                         
   2  -8   7          0.05          0.24         0.53 o                         
   3  -8   7          2.49          2.04         0.49 o                         
  -3  -7   7         17.80         18.70         0.62 o                         
  -2  -7   7          1.74          2.24         0.45 o                         
  -1  -7   7          2.24          2.15         0.33 o                         
   0  -7   7        120.21        116.78         2.76 o                         
   1  -7   7          1.60          2.84         0.46 o                         
   2  -7   7         34.69         35.21         0.61 o                         
   3  -7   7          4.74          6.01         0.62 o                         
   4  -7   7          5.45          6.56         0.60 o                         
  -3  -6   7         17.28         18.77         0.61 o                         
  -2  -6   7          1.95          1.17         0.43 o                         
  -1  -6   7          7.81          7.15         0.42 o                         
   0  -6   7        129.49        125.78         3.70 o                         
   1  -6   7        235.33        221.47         1.55 o                         
   2  -6   7          6.45          7.03         0.54 o                         
   3  -6   7        105.32        104.17         1.05 o                         
   4  -6   7         80.07         71.27         1.01 o                         
  -4  -5   7          0.46          1.50         0.46 o                         
  -3  -5   7         11.84         10.52         0.53 o                         
  -2  -5   7          8.21          6.91         0.50 o                         
  -1  -5   7        106.09        101.74         2.92 o                         
   0  -5   7        114.10        123.29         3.34 o                         
   1  -5   7        271.54        270.10         1.71 o                         
   2  -5   7         94.32        101.38         1.04 o                         
   3  -5   7          0.41          1.45         0.61 o                         
   4  -5   7         82.28         81.08         0.72 o                         
  -4  -4   7         12.08         12.14         0.53 o                         
  -3  -4   7         21.89         21.07         0.58 o                         
  -2  -4   7          2.48          2.39         0.32 o                         
  -1  -4   7         28.65         28.17         0.76 o                         
   0  -4   7        207.16        231.64         1.67 o                         
   1  -4   7          1.63          3.24         0.31 o                         
   2  -4   7         28.93         32.17         0.78 o                         
   3  -4   7          3.67          3.64         0.50 o                         
   4  -4   7          0.36          0.49         0.38 o                         
   5  -4   7          7.66          8.19         0.47 o                         
  -4  -3   7          0.86          1.30         0.41 o                         
  -3  -3   7          8.97          7.31         0.44 o                         
  -2  -3   7         11.03         10.46         0.35 o                         
   2  -3   7        234.99        252.05         1.62 o                         
   3  -3   7          0.97          0.81         0.56 o                         
   4  -3   7          1.19          0.59         0.40 o                         
   5  -3   7          4.23          4.82         0.43 o                         
  -5  -2   7          1.12          0.93         0.45 o                         
  -4  -2   7          7.35          7.98         0.44 o                         
  -3  -2   7          1.86          2.71         0.45 o                         
  -2  -2   7          1.05          1.86         0.31 o                         
  -1  -2   7         46.67         55.73         1.07 o                         
   0  -2   7         16.83         19.23         0.57 o                         
   3  -2   7         58.33         58.99         0.82 o                         
   4  -2   7         19.47         19.00         0.46 o                         
   5  -2   7          0.74         -0.12         0.39 o                         
  -5  -1   7         11.73         11.86         0.56 o                         
  -4  -1   7          7.10          6.06         0.43 o                         
  -3  -1   7         32.00         32.72         0.46 o                         
  -2  -1   7         46.87         50.32         1.65 o                         
  -1  -1   7         24.40         30.97         0.33 o                         
   0  -1   7         60.30         50.86         0.64 o                         
   1  -1   7        204.66        194.11         2.10 o                         
   2  -1   7         39.40         41.24         0.67 o                         
   3  -1   7          5.11          4.66         0.37 o                         
   4  -1   7         14.80         14.43         0.39 o                         
  -5   0   7         55.51         51.58         0.74 o                         
  -4   0   7         87.08         92.72         0.99 o                         
  -3   0   7         22.64         22.62         0.42 o                         
  -2   0   7         19.55         18.62         0.46 o                         
  -1   0   7          0.18          0.20         0.20 o                         
   0   0   7          0.51          0.18         0.25 o                         
   1   0   7        158.34        163.32         1.16 o                         
   2   0   7         12.27         11.90         0.55 o                         
   3   0   7         20.18         20.62         0.47 o                         
   4   0   7          0.06          0.30         0.48 o                         
  -5   1   7          1.22          1.12         0.27 o                         
  -4   1   7         24.41         25.53         1.34 o                         
  -3   1   7        324.01        319.13         5.02 o                         
  -2   1   7          0.75          0.27         0.32 o                         
  -1   1   7         10.80         10.62         0.32 o                         
   0   1   7         60.46         58.31         0.73 o                         
   1   1   7          8.08          7.66         0.42 o                         
   2   1   7         59.77         57.44         0.54 o                         
   3   1   7          7.58          7.54         0.46 o                         
   4   1   7          0.69          0.74         0.36 o                         
  -5   2   7          0.02          0.24         0.36 o                         
  -4   2   7         48.90         48.99         0.59 o                         
  -3   2   7         26.70         23.82         0.34 o                         
  -2   2   7          1.20          1.61         0.30 o                         
  -1   2   7          1.49          2.20         0.41 o                         
   0   2   7          0.63          0.95         0.31 o                         
   1   2   7        392.79        376.56         5.02 o                         
   2   2   7        202.01        208.73         2.26 o                         
   3   2   7          0.55          0.12         0.47 o                         
   4   2   7         21.35         19.94         0.50 o                         
  -5   3   7          3.13          2.59         0.33 o                         
  -4   3   7          6.87          7.64         0.40 o                         
  -3   3   7          0.66          1.26         0.30 o                         
  -2   3   7         29.09         28.84         0.87 o                         
  -1   3   7         75.40         74.11         0.78 o                         
   0   3   7         54.94         58.00         0.72 o                         
   1   3   7        359.40        353.43        10.54 o                         
   2   3   7         42.78         43.70         0.48 o                         
   3   3   7         31.93         29.19         0.79 o                         
   4   3   7          5.16          4.55         0.46 o                         
  -5   4   7         28.90         28.04         0.85 o                         
  -4   4   7         10.77          9.63         0.48 o                         
  -3   4   7         13.44         13.28         0.31 o                         
  -2   4   7          2.69          3.98         0.25 o                         
  -1   4   7          1.93          1.33         0.39 o                         
   0   4   7         41.93         41.62         0.47 o                         
   1   4   7         89.17         89.83         0.85 o                         
   2   4   7          1.08          0.92         0.54 o                         
   3   4   7          0.09          0.10         0.45 o                         
  -5   5   7          2.24          2.50         0.33 o                         
  -4   5   7          3.97          3.07         0.27 o                         
  -3   5   7        131.31        112.91         0.63 o                         
  -2   5   7         29.40         24.31         0.43 o                         
  -1   5   7          6.43          7.10         0.30 o                         
   0   5   7        144.59        142.34         0.97 o                         
   1   5   7          0.91          0.99         0.34 o                         
   2   5   7          1.65          1.15         0.36 o                         
   3   5   7          7.42          8.69         0.49 o                         
  -4   6   7         19.43         20.64         0.35 o                         
  -3   6   7         11.75         10.54         0.31 o                         
  -2   6   7          0.23          0.04         0.32 o                         
  -1   6   7          0.46          0.68         0.59 o                         
   0   6   7         24.19         24.36         0.42 o                         
   1   6   7        102.35        105.87         0.97 o                         
   2   6   7         54.13         53.63         1.97 o                         
  -4   7   7          3.94          3.97         0.31 o                         
  -3   7   7         12.21         13.68         0.36 o                         
  -2   7   7          3.79          5.02         0.34 o                         
  -1   7   7         35.94         38.23         0.49 o                         
   0   7   7          7.19          6.18         0.43 o                         
   1   7   7          7.12          9.22         0.62 o                         
  -3   8   7          0.05          0.02         0.28 o                         
  -2   8   7          3.71          4.34         0.37 o                         
  -1   8   7         18.49         20.73         0.44 o                         
   0   8   7          2.14          2.19         0.65 o                         
  -2   9   7          4.30          3.82         0.42 o                         
   0  -9   8         17.44         18.73         0.56 o                         
   1  -9   8         14.21         11.67         0.88 o                         
   2  -9   8          3.28          2.63         0.45 o                         
  -2  -8   8          0.19          0.81         0.53 o                         
  -1  -8   8          3.92          3.71         0.44 o                         
   0  -8   8          5.77          6.31         0.83 o                         
   1  -8   8         46.55         47.33         0.69 o                         
   2  -8   8          0.08         -0.21         0.41 o                         
   3  -8   8          9.55          8.35         0.63 o                         
  -2  -7   8          1.80          2.44         0.46 o                         
  -1  -7   8         19.09         19.48         0.51 o                         
   0  -7   8         43.93         46.05         1.90 o                         
   1  -7   8          1.16          2.40         0.57 o                         
   2  -7   8          0.05         -0.21         0.46 o                         
   3  -7   8          0.25          0.35         0.55 o                         
   4  -7   8         11.01         11.07         0.69 o                         
  -3  -6   8          1.40          1.12         0.45 o                         
  -2  -6   8          0.68          1.53         0.39 o                         
  -1  -6   8          2.49          2.16         0.37 o                         
   0  -6   8        178.50        177.57         5.27 o                         
   1  -6   8          7.53          8.11         0.56 o                         
   2  -6   8        144.17        143.74         1.32 o                         
   3  -6   8         14.08         15.80         0.66 o                         
   4  -6   8         19.19         20.30         1.39 o                         
  -3  -5   8          0.06          0.98         0.44 o                         
  -2  -5   8         43.07         39.11         0.65 o                         
  -1  -5   8         26.24         26.52         1.15 o                         
   0  -5   8         95.62         92.38         1.85 o                         
   1  -5   8         53.29         51.05         3.44 o                         
   2  -5   8          3.89          4.62         0.51 o                         
   3  -5   8         47.74         48.55         0.56 o                         
   4  -5   8          5.99          6.22         0.41 o                         
  -4  -4   8         42.33         38.71         0.70 o                         
  -3  -4   8         41.04         32.57         0.66 o                         
  -2  -4   8        138.11        124.76         2.10 o                         
  -1  -4   8         58.10         56.46         0.89 o                         
   0  -4   8          2.62          1.51         0.34 o                         
   1  -4   8          2.11          2.68         0.29 o                         
   2  -4   8         60.40         60.61         0.95 o                         
   3  -4   8          9.47          9.87         0.62 o                         
   4  -4   8         16.13         17.23         1.52 o                         
  -4  -3   8          0.74          1.50         0.45 o                         
  -3  -3   8        114.07         98.88         0.91 o                         
  -2  -3   8         57.98         44.48         0.69 o                         
  -1  -3   8         15.42         17.68         0.56 o                         
   1  -3   8         11.52         12.12         0.50 o                         
   3  -3   8          1.71          1.75         0.66 o                         
   4  -3   8         29.12         30.55         0.71 o                         
  -4  -2   8          1.54          2.46         0.42 o                         
  -3  -2   8         40.09         35.84         0.65 o                         
  -2  -2   8          6.17          6.50         0.48 o                         
  -1  -2   8         30.24         33.84         0.62 o                         
   0  -2   8        242.80        248.68         1.82 o                         
   3  -2   8          1.15          1.93         0.42 o                         
   4  -2   8          5.57          5.66         0.41 o                         
  -5  -1   8          8.61          9.58         0.50 o                         
  -4  -1   8         14.79         15.48         0.50 o                         
  -3  -1   8          6.73          7.08         0.39 o                         
  -2  -1   8         73.98         76.58         1.62 o                         
  -1  -1   8         70.28         66.81         0.62 o                         
   0  -1   8         26.84         30.10         0.51 o                         
   1  -1   8        212.60        226.58         2.15 o                         
   2  -1   8         47.76         45.66         2.84 o                         
   3  -1   8          0.02         -0.12         0.38 o                         
   4  -1   8          3.82          3.88         0.40 o                         
  -5   0   8         15.64         16.16         0.52 o                         
  -4   0   8         55.26         55.87         0.89 o                         
  -3   0   8        511.66        504.12         6.66 o                         
  -2   0   8        810.24        776.90        10.12 o                         
  -1   0   8        248.65        247.58         3.45 o                         
   0   0   8         72.47         69.80         0.90 o                         
   1   0   8        155.73        157.77         3.04 o                         
   2   0   8         70.12         69.88         0.84 o                         
   3   0   8         14.74         15.39         0.44 o                         
   4   0   8          0.32          0.05         0.60 o                         
  -5   1   8         35.83         39.53         0.89 o                         
  -4   1   8          5.36          5.63         0.42 o                         
  -3   1   8        286.73        288.18         3.89 o                         
  -2   1   8        500.77        465.12         6.54 o                         
  -1   1   8        145.29        138.49         3.93 o                         
   0   1   8          0.82          0.90         0.26 o                         
   1   1   8         36.17         35.26         0.64 o                         
   2   1   8          2.69          3.26         0.30 o                         
   3   1   8         16.39         16.01         0.58 o                         
   4   1   8          0.49          0.23         0.37 o                         
  -5   2   8          1.60          1.35         0.32 o                         
  -4   2   8          2.67          2.64         0.28 o                         
  -3   2   8        103.52        104.50         1.62 o                         
  -2   2   8         27.44         27.01         0.40 o                         
  -1   2   8         36.03         37.17         1.53 o                         
   0   2   8         19.78         15.75         0.48 o                         
   1   2   8          3.09          3.06         0.55 o                         
   2   2   8         72.92         72.13         0.62 o                         
   3   2   8          7.55          6.78         0.50 o                         
   4   2   8          0.07          0.27         0.40 o                         
  -5   3   8          0.16          0.51         0.34 o                         
  -4   3   8          1.89          1.88         0.26 o                         
  -3   3   8          7.21          7.01         0.28 o                         
  -2   3   8          1.22          0.48         0.22 o                         
  -1   3   8         57.23         57.31         0.50 o                         
   0   3   8          1.40          1.42         0.41 o                         
   1   3   8         24.40         22.36         0.40 o                         
   2   3   8          4.21          3.85         0.36 o                         
   3   3   8          5.64          6.05         0.53 o                         
  -5   4   8          0.05          0.29         0.32 o                         
  -4   4   8          0.17          0.39         0.27 o                         
  -3   4   8        121.39        108.78         1.06 o                         
  -2   4   8        101.69         81.72         3.03 o                         
  -1   4   8         46.02         43.86         0.55 o                         
   0   4   8         11.82         11.42         0.35 o                         
   1   4   8        158.79        153.64         0.82 o                         
   2   4   8          0.01          0.33         0.31 o                         
   3   4   8          0.41          1.48         0.50 o                         
  -5   5   8          0.71          0.43         0.32 o                         
  -4   5   8          0.21         -0.10         0.27 o                         
  -3   5   8         17.98         16.34         0.43 o                         
  -2   5   8         63.14         50.04         0.40 o                         
  -1   5   8         84.57         80.20         0.59 o                         
   0   5   8          1.03          1.17         0.31 o                         
   1   5   8          2.71          2.70         0.33 o                         
   2   5   8          0.05          0.09         0.39 o                         
  -4   6   8          5.19          5.52         0.32 o                         
  -3   6   8         22.19         23.60         0.34 o                         
  -2   6   8         15.30         14.99         0.39 o                         
  -1   6   8         69.04         70.67         0.78 o                         
   0   6   8          0.81          0.73         0.31 o                         
   1   6   8          0.04          0.49         0.34 o                         
   2   6   8          7.40          8.63         0.97 o                         
  -4   7   8          0.60          0.20         0.28 o                         
  -3   7   8         30.31         32.91         0.83 o                         
  -2   7   8         11.90         13.24         0.40 o                         
  -1   7   8          6.60          6.02         0.76 o                         
   0   7   8          1.12         -0.05         0.39 o                         
   1   7   8          0.31          0.56         0.51 o                         
  -3   8   8          3.19          5.18         0.31 o                         
  -2   8   8         97.80        114.74         0.76 o                         
  -1   8   8         14.38         12.90         0.66 o                         
   0   8   8          0.75          1.04         0.37 o                         
   0  -9   9          2.13          1.90         0.36 o                         
   1  -9   9          1.44          0.99         0.44 o                         
   2  -9   9         13.11         13.35         0.60 o                         
  -1  -8   9          1.87          2.34         0.39 o                         
   0  -8   9         11.48         12.04         0.46 o                         
   1  -8   9          2.48          3.49         0.67 o                         
   2  -8   9          5.29          5.51         0.48 o                         
   3  -8   9          0.21         -0.03         0.70 o                         
  -2  -7   9          0.30          0.66         0.45 o                         
  -1  -7   9         17.93         19.26         0.57 o                         
   0  -7   9         30.33         34.31         1.15 o                         
   1  -7   9         52.43         56.12         0.57 o                         
   2  -7   9         19.65         21.58         1.53 o                         
   3  -7   9          8.50          8.40         0.43 o                         
  -3  -6   9          3.39          4.20         0.45 o                         
  -2  -6   9         52.57         54.91         1.57 o                         
  -1  -6   9         42.51         39.92         1.16 o                         
   0  -6   9          7.95          8.68         0.47 o                         
   1  -6   9          3.74          4.35         0.32 o                         
   2  -6   9          0.00         -0.21         0.35 o                         
   3  -6   9         25.80         25.00         0.59 o                         
   4  -6   9         21.69         22.81         1.20 o                         
  -3  -5   9          6.42          5.31         0.48 o                         
  -2  -5   9          2.11          1.40         0.32 o                         
  -1  -5   9         20.50         20.21         0.41 o                         
   0  -5   9         11.32         12.32         0.33 o                         
   1  -5   9          0.15          0.30         0.31 o                         
   2  -5   9         29.85         32.55         0.95 o                         
   3  -5   9          3.78          4.41         0.41 o                         
   4  -5   9          0.04         -0.22         0.40 o                         
  -4  -4   9          1.24          1.35         0.45 o                         
  -3  -4   9         21.54         23.62         0.62 o                         
  -2  -4   9        154.85        130.11         3.53 o                         
  -1  -4   9         52.96         45.01         1.09 o                         
   0  -4   9         17.08         18.42         0.36 o                         
   1  -4   9          1.58          1.62         0.35 o                         
   2  -4   9          0.21          0.27         0.35 o                         
   3  -4   9          1.56          0.91         0.38 o                         
   4  -4   9         12.54         13.85         1.26 o                         
  -4  -3   9          0.31          0.55         0.43 o                         
  -3  -3   9         11.91         11.42         0.50 o                         
  -2  -3   9         35.01         31.57         0.59 o                         
  -1  -3   9          0.80          0.30         0.28 o                         
   0  -3   9         26.47         30.67         0.61 o                         
   1  -3   9         22.90         23.15         0.54 o                         
   2  -3   9          2.22          2.11         0.42 o                         
   3  -3   9          6.16          6.22         0.35 o                         
   4  -3   9          0.37          0.25         0.37 o                         
  -4  -2   9          0.02          0.61         0.39 o                         
  -3  -2   9         30.26         27.45         0.49 o                         
  -2  -2   9         48.79         52.71         1.44 o                         
  -1  -2   9        203.95        206.16         0.80 o                         
   0  -2   9         14.93         17.80         0.54 o                         
   1  -2   9         12.45         12.35         0.47 o                         
   2  -2   9         29.67         30.27         0.58 o                         
   3  -2   9         26.30         26.75         0.60 o                         
   4  -2   9          4.91          4.42         0.59 o                         
  -4  -1   9          7.89          9.50         0.45 o                         
  -3  -1   9          2.92          2.60         0.27 o                         
  -2  -1   9         35.40         35.70         0.64 o                         
  -1  -1   9         81.81         81.97         0.98 o                         
   0  -1   9          8.28          7.37         0.27 o                         
   1  -1   9          6.66          6.65         0.58 o                         
   2  -1   9          2.45          2.12         0.37 o                         
   3  -1   9          1.82          1.97         0.44 o                         
   4  -1   9          2.05          1.79         0.42 o                         
  -5   0   9          6.88          7.51         0.48 o                         
  -4   0   9         72.57         70.79         1.03 o                         
  -3   0   9        126.41        126.26         2.56 o                         
  -2   0   9        593.61        578.62         9.15 o                         
  -1   0   9        224.88        206.25         2.06 o                         
   0   0   9          8.09          7.48         0.25 o                         
   1   0   9         49.35         53.57         0.85 o                         
   2   0   9         15.96         15.83         0.51 o                         
   3   0   9         14.19         15.75         0.46 o                         
   4   0   9         19.33         19.28         0.53 o                         
  -5   1   9          2.82          3.39         0.38 o                         
  -4   1   9          3.34          4.09         0.31 o                         
  -3   1   9        106.62        104.77         2.21 o                         
  -2   1   9          0.35          0.24         0.24 o                         
  -1   1   9          0.07         -0.05         0.21 o                         
   0   1   9         76.83         72.56         3.03 o                         
   1   1   9         58.94         56.43         1.10 o                         
   2   1   9         51.33         50.20         0.71 o                         
   3   1   9          1.89          1.29         0.45 o                         
   4   1   9          0.10          0.04         0.40 o                         
  -5   2   9          0.01          0.20         0.35 o                         
  -4   2   9          5.38          6.04         0.31 o                         
  -3   2   9        121.51        118.78         1.32 o                         
  -2   2   9          3.45          3.53         0.61 o                         
  -1   2   9        164.72        147.57         0.63 o                         
   0   2   9          1.31          1.26         0.40 o                         
   1   2   9         14.12         15.35         0.62 o                         
   2   2   9         51.42         52.08         1.92 o                         
   3   2   9         13.61         14.37         0.66 o                         
  -5   3   9          5.38          5.62         0.40 o                         
  -4   3   9          2.61          3.13         0.30 o                         
  -3   3   9         32.37         32.19         0.60 o                         
  -2   3   9          3.98          2.04         0.22 o                         
  -1   3   9          2.00          0.87         0.22 o                         
   0   3   9         25.58         25.43         0.38 o                         
   1   3   9         39.53         38.49         0.67 o                         
   2   3   9          0.38          0.60         0.33 o                         
   3   3   9         26.36         25.89         0.69 o                         
  -4   4   9         21.05         19.69         1.41 o                         
  -3   4   9         42.53         40.17         0.67 o                         
  -2   4   9         45.10         37.29         0.71 o                         
  -1   4   9          1.05          0.50         0.29 o                         
   0   4   9          6.74          5.59         0.34 o                         
   1   4   9         46.95         46.46         1.04 o                         
   2   4   9          7.74          7.55         0.42 o                         
  -4   5   9          0.11          0.11         0.31 o                         
  -3   5   9         17.32         13.59         0.32 o                         
  -2   5   9         13.15         13.26         0.42 o                         
  -1   5   9         34.53         35.46         2.08 o                         
   0   5   9         17.20         14.62         1.25 o                         
   1   5   9         20.33         20.41         1.23 o                         
   2   5   9         22.97         22.18         0.49 o                         
  -4   6   9         10.34         11.80         0.33 o                         
  -3   6   9         16.85         15.86         1.31 o                         
  -2   6   9         12.79         12.75         0.30 o                         
  -1   6   9         10.54          9.07         0.79 o                         
   0   6   9          7.71          8.47         0.40 o                         
   1   6   9         14.24         14.95         0.44 o                         
  -3   7   9          8.35          8.62         0.32 o                         
  -2   7   9          0.97          0.89         0.35 o                         
  -1   7   9         21.74         23.69         0.44 o                         
   0   7   9          0.36          0.54         0.36 o                         
  -2   8   9          6.53          7.12         0.63 o                         
  -1   8   9         39.33         40.84         1.63 o                         
  -1  -8  10          4.85          5.11         0.60 o                         
   0  -8  10         17.04         17.04         0.76 o                         
   1  -8  10         17.01         17.16         0.43 o                         
   2  -8  10          5.59          6.81         0.88 o                         
  -2  -7  10          0.96          0.48         0.35 o                         
  -1  -7  10          4.17          5.48         0.40 o                         
   0  -7  10          1.12          0.95         0.31 o                         
   1  -7  10          6.01          6.64         0.36 o                         
   2  -7  10         23.57         24.11         0.63 o                         
   3  -7  10          4.44          5.60         1.18 o                         
  -2  -6  10          1.05          0.92         0.36 o                         
  -1  -6  10         12.41         11.18         0.57 o                         
   0  -6  10          8.49          8.46         0.34 o                         
   1  -6  10         44.36         43.94         0.53 o                         
   2  -6  10          9.16          7.62         0.44 o                         
   3  -6  10         18.84         17.27         0.60 o                         
  -3  -5  10          1.20          0.62         0.42 o                         
  -2  -5  10          1.10          0.62         0.31 o                         
  -1  -5  10         52.44         47.43         1.21 o                         
   0  -5  10         13.40         13.11         0.53 o                         
   1  -5  10         52.97         55.39         2.44 o                         
   2  -5  10         28.05         29.55         0.76 o                         
   3  -5  10          0.00         -0.01         0.52 o                         
  -3  -4  10         33.01         27.09         0.70 o                         
  -2  -4  10         10.42          9.22         0.37 o                         
  -1  -4  10          0.67          0.43         0.28 o                         
   0  -4  10         64.11         53.59         0.76 o                         
   1  -4  10         94.20         86.92         0.89 o                         
   2  -4  10          1.24          0.53         0.36 o                         
   3  -4  10         61.40         59.86         1.03 o                         
   4  -4  10          0.06         -0.06         0.39 o                         
  -4  -3  10          4.71          3.69         0.46 o                         
  -3  -3  10          9.09          9.15         0.40 o                         
  -2  -3  10         55.25         48.96         0.70 o                         
  -1  -3  10         60.73         47.68         1.91 o                         
   0  -3  10          2.59          2.31         0.41 o                         
   1  -3  10         51.47         51.26         0.69 o                         
   2  -3  10         35.10         35.70         0.66 o                         
   3  -3  10         25.43         24.92         0.49 o                         
   4  -3  10          0.00          1.04         0.38 o                         
  -4  -2  10          0.09          0.57         0.46 o                         
  -3  -2  10          2.83          2.29         0.35 o                         
  -2  -2  10         14.49         14.17         0.46 o                         
  -1  -2  10         96.92         94.48         2.90 o                         
   0  -2  10          0.03          0.20         0.28 o                         
   1  -2  10         16.17         15.68         0.53 o                         
   2  -2  10         66.22         65.36         0.85 o                         
   3  -2  10         10.09          9.44         0.58 o                         
   4  -2  10          0.58          0.35         0.40 o                         
  -4  -1  10          1.98          2.52         0.38 o                         
  -3  -1  10         11.68         12.64         0.76 o                         
  -2  -1  10         18.39         16.81         0.64 o                         
  -1  -1  10        291.40        284.60         3.30 o                         
   0  -1  10          8.63          7.18         0.29 o                         
   1  -1  10          0.08          0.00         0.30 o                         
   2  -1  10          9.61          9.49         0.45 o                         
   3  -1  10          8.34          7.83         0.53 o                         
   4  -1  10          0.37          0.00         0.38 o                         
  -4   0  10          0.12          0.32         0.25 o                         
  -3   0  10         29.11         29.04         0.44 o                         
  -2   0  10         35.58         34.12         0.47 o                         
  -1   0  10          0.13         -0.05         0.23 o                         
   0   0  10        281.98        278.73         3.63 o                         
   1   0  10         81.55         80.11         1.54 o                         
   2   0  10         15.83         15.03         0.43 o                         
   3   0  10         63.98         63.24         0.75 o                         
  -4   1  10         13.73         16.85         0.38 o                         
  -3   1  10         12.55         13.34         0.36 o                         
  -2   1  10         11.17         11.49         0.30 o                         
  -1   1  10        379.63        362.60         4.03 o                         
   0   1  10         48.58         42.93         0.55 o                         
   1   1  10         71.85         74.34         0.60 o                         
   2   1  10        197.76        198.04         1.27 o                         
   3   1  10         89.30         87.92         0.91 o                         
  -4   2  10          1.17          0.84         0.49 o                         
  -3   2  10         24.20         22.91         0.57 o                         
  -2   2  10          1.96          2.45         0.23 o                         
  -1   2  10         19.66         15.46         0.45 o                         
   0   2  10         47.33         43.95         0.93 o                         
   1   2  10         12.59         11.74         1.06 o                         
   2   2  10        141.92        146.71         2.76 o                         
   3   2  10          5.84          5.68         0.53 o                         
  -4   3  10         13.03         13.31         0.34 o                         
  -3   3  10          5.53          5.14         0.29 o                         
  -2   3  10         42.94         37.75         0.39 o                         
  -1   3  10         76.54         66.55         1.11 o                         
   0   3  10          0.05         -0.30         0.30 o                         
   1   3  10          1.48          2.02         0.30 o                         
   2   3  10         54.39         52.79         1.84 o                         
  -4   4  10         27.18         28.39         0.41 o                         
  -3   4  10          0.24          0.42         0.26 o                         
  -2   4  10          0.00          0.04         0.26 o                         
  -1   4  10          1.87          1.59         0.24 o                         
   0   4  10         59.40         57.27         1.00 o                         
   1   4  10          0.02          0.23         0.35 o                         
   2   4  10          6.67          6.64         0.56 o                         
  -4   5  10          2.60          1.02         0.64 o                         
  -3   5  10          3.83          5.20         0.29 o                         
  -2   5  10         20.15         19.23         0.35 o                         
  -1   5  10         34.44         27.99         1.78 o                         
   0   5  10          0.53         -0.35         0.35 o                         
   1   5  10          0.16          0.34         0.34 o                         
  -3   6  10         10.54         12.58         0.89 o                         
  -2   6  10          0.26         -0.01         0.28 o                         
  -1   6  10         11.19         13.85         0.73 o                         
   0   6  10          4.74          5.09         0.91 o                         
   1   6  10          4.39          3.60         0.38 o                         
  -2   7  10          4.20          4.09         0.29 o                         
  -1   7  10          6.98          8.35         0.45 o                         
   0  -8  11          8.00          8.23         0.71 o                         
   1  -8  11          0.48          0.39         0.36 o                         
  -1  -7  11          9.56         12.13         0.44 o                         
   0  -7  11          0.76          0.13         0.30 o                         
   1  -7  11         38.20         41.49         0.84 o                         
   2  -7  11          0.01          0.32         0.44 o                         
  -2  -6  11          0.10         -0.19         0.35 o                         
  -1  -6  11         40.95         38.77         1.05 o                         
   0  -6  11          1.04          0.59         0.34 o                         
   1  -6  11         50.53         55.95         1.58 o                         
   2  -6  11          2.03          2.61         0.39 o                         
   3  -6  11          0.52          0.38         0.38 o                         
  -3  -5  11          5.39          5.08         0.50 o                         
  -2  -5  11          1.00          0.81         0.34 o                         
  -1  -5  11         47.81         44.41         0.65 o                         
   0  -5  11          4.67          5.39         0.37 o                         
   1  -5  11         22.19         23.54         0.50 o                         
   2  -5  11          0.62          0.91         0.37 o                         
   3  -5  11          2.57          2.06         0.42 o                         
  -3  -4  11          2.86          2.29         0.42 o                         
  -2  -4  11         16.43         16.22         1.05 o                         
  -1  -4  11         17.34         12.22         0.97 o                         
   0  -4  11        135.72        132.80         1.05 o                         
   1  -4  11          0.07          0.27         0.52 o                         
   2  -4  11          4.60          4.59         0.38 o                         
   3  -4  11         11.53         10.02         1.26 o                         
  -3  -3  11          7.42          7.78         0.38 o                         
  -2  -3  11         56.15         53.57         2.47 o                         
  -1  -3  11         15.57         14.76         0.87 o                         
   0  -3  11        260.54        231.16         1.33 o                         
   1  -3  11          0.29          1.33         0.42 o                         
   2  -3  11          1.36          1.79         0.43 o                         
   3  -3  11         19.47         19.15         0.91 o                         
  -4  -2  11          3.60          3.51         0.47 o                         
  -3  -2  11          0.02          0.20         0.34 o                         
  -2  -2  11          2.76          2.30         0.26 o                         
  -1  -2  11         81.72         85.70         0.68 o                         
   0  -2  11          2.14          2.56         0.43 o                         
   1  -2  11          7.72          9.34         0.46 o                         
   2  -2  11          5.90          7.75         0.48 o                         
   3  -2  11          0.00         -0.39         0.44 o                         
  -4  -1  11         11.34         12.77         0.62 o                         
  -3  -1  11         11.02         13.23         1.07 o                         
  -2  -1  11         13.29         13.61         0.32 o                         
  -1  -1  11        187.77        183.66         2.32 o                         
   0  -1  11          8.99          9.82         0.35 o                         
   1  -1  11          3.33          3.30         0.35 o                         
   2  -1  11          3.09          2.40         0.44 o                         
   3  -1  11          0.17          0.65         0.44 o                         
  -4   0  11         14.56         17.22         0.46 o                         
  -3   0  11         35.79         36.14         0.84 o                         
  -2   0  11         75.29         77.61         2.22 o                         
  -1   0  11         22.56         22.36         0.32 o                         
   0   0  11        181.57        180.92         1.71 o                         
   1   0  11          0.19          0.40         0.29 o                         
   2   0  11         39.01         41.25         0.91 o                         
   3   0  11         37.96         36.05         1.05 o                         
  -4   1  11         10.65         11.72         0.45 o                         
  -3   1  11          4.13          4.96         0.37 o                         
  -2   1  11        217.79        222.18         4.80 o                         
  -1   1  11          0.16          0.27         0.22 o                         
   0   1  11        118.11        108.56         1.20 o                         
   1   1  11         98.84        102.51         0.70 o                         
   2   1  11          9.14         10.62         0.61 o                         
   3   1  11         49.37         51.36         0.79 o                         
  -4   2  11         11.96         12.06         0.39 o                         
  -3   2  11          3.69          4.22         0.43 o                         
  -2   2  11          1.10          1.25         0.25 o                         
  -1   2  11          0.34          0.43         0.23 o                         
   0   2  11         26.12         26.81         0.41 o                         
   1   2  11          1.74          1.47         0.31 o                         
   2   2  11          6.67          6.44         0.56 o                         
  -4   3  11         25.93         30.22         0.56 o                         
  -3   3  11          0.06          0.20         0.28 o                         
  -2   3  11          0.05         -0.17         0.25 o                         
  -1   3  11         26.39         21.78         0.43 o                         
   0   3  11          6.78          6.40         0.29 o                         
   1   3  11         12.33         13.14         0.63 o                         
   2   3  11          4.28          5.05         0.49 o                         
  -4   4  11         12.12         15.00         0.91 o                         
  -3   4  11         22.18         23.67         1.05 o                         
  -2   4  11         17.07         16.36         0.77 o                         
  -1   4  11          0.00         -0.06         0.25 o                         
   0   4  11          4.37          3.65         0.34 o                         
   1   4  11          2.39          2.39         0.34 o                         
   2   4  11          6.84          6.53         0.42 o                         
  -3   5  11          0.07          0.13         0.28 o                         
  -2   5  11         35.37         30.89         1.15 o                         
  -1   5  11          4.37          4.16         0.29 o                         
   0   5  11         24.89         28.27         0.72 o                         
   1   5  11         13.62         12.90         0.92 o                         
  -3   6  11          8.24          9.51         0.32 o                         
  -2   6  11         22.41         23.96         0.92 o                         
  -1   6  11         11.46         12.86         0.42 o                         
   0   6  11         48.45         45.88         1.95 o                         
   0  -7  12         40.76         43.95         0.64 o                         
   1  -7  12          0.93          0.54         0.36 o                         
  -1  -6  12          0.04         -0.05         0.32 o                         
   0  -6  12         35.73         40.04         0.59 o                         
   1  -6  12          8.05          9.24         0.66 o                         
   2  -6  12          4.26          3.91         0.40 o                         
  -2  -5  12          9.21          8.69         0.52 o                         
  -1  -5  12          5.91          6.73         0.35 o                         
   0  -5  12          0.85          0.30         0.41 o                         
   1  -5  12         18.37         19.25         0.55 o                         
   2  -5  12          0.04         -0.12         0.37 o                         
  -3  -4  12          1.64          0.87         0.45 o                         
  -2  -4  12          0.30          0.45         0.39 o                         
  -1  -4  12          8.89          7.59         0.43 o                         
   0  -4  12         45.82         41.60         0.71 o                         
   1  -4  12        176.28        168.60         1.22 o                         
   2  -4  12         14.09         15.67         0.43 o                         
   3  -4  12          6.43          6.51         0.42 o                         
  -3  -3  12          0.28          0.07         0.34 o                         
  -2  -3  12          6.10          5.99         0.83 o                         
  -1  -3  12         34.07         29.95         2.10 o                         
   0  -3  12         59.51         64.30         0.81 o                         
   1  -3  12         35.60         34.67         0.62 o                         
   2  -3  12         55.32         51.36         0.80 o                         
   3  -3  12          0.76          0.66         0.38 o                         
  -3  -2  12         10.07         10.96         0.51 o                         
  -2  -2  12          0.01          0.28         0.24 o                         
  -1  -2  12          0.95          0.98         0.31 o                         
   0  -2  12         73.32         77.42         0.92 o                         
   1  -2  12          0.06          0.51         0.47 o                         
   2  -2  12          0.74          0.48         0.44 o                         
   3  -2  12         16.21         17.09         0.60 o                         
  -4  -1  12         29.54         31.72         1.43 o                         
  -3  -1  12         41.04         45.60         0.65 o                         
  -2  -1  12         64.53         67.74         0.49 o                         
  -1  -1  12         28.84         30.52         0.54 o                         
   0  -1  12          2.80          3.30         0.34 o                         
   1  -1  12          0.13          0.47         0.61 o                         
   2  -1  12         10.64         10.21         0.52 o                         
   3  -1  12         31.87         29.45         0.69 o                         
  -4   0  12          0.50          0.64         0.38 o                         
  -3   0  12          2.33          1.99         0.30 o                         
  -2   0  12         40.89         45.30         0.79 o                         
  -1   0  12         46.93         46.85         1.02 o                         
   0   0  12         41.36         40.79         1.09 o                         
   1   0  12        121.41        128.57         3.20 o                         
   2   0  12          4.20          4.26         0.41 o                         
   3   0  12         35.55         30.44         0.74 o                         
  -4   1  12          0.19          0.04         0.33 o                         
  -3   1  12          5.31          5.87         0.30 o                         
  -2   1  12          1.61          1.45         0.26 o                         
  -1   1  12          8.75          9.94         0.47 o                         
   0   1  12          6.80          8.39         0.39 o                         
   1   1  12          0.20          0.44         0.27 o                         
   2   1  12         54.02         56.05         1.03 o                         
  -4   2  12         10.54         10.69         0.36 o                         
  -3   2  12         26.39         30.28         0.40 o                         
  -2   2  12         32.37         32.59         0.87 o                         
  -1   2  12          0.31          0.64         0.34 o                         
   0   2  12         10.15          9.92         0.29 o                         
   1   2  12         31.15         32.48         0.40 o                         
   2   2  12          2.19          2.16         0.50 o                         
  -3   3  12         15.25         20.10         0.38 o                         
  -2   3  12          9.55          8.94         0.30 o                         
  -1   3  12          0.01          0.02         0.27 o                         
   0   3  12          7.39          8.01         0.39 o                         
   1   3  12          8.11          9.05         0.37 o                         
  -3   4  12          4.65          4.67         0.32 o                         
  -2   4  12         17.81         16.70         0.76 o                         
  -1   4  12         16.66         16.59         0.92 o                         
   0   4  12          6.88          5.46         0.37 o                         
   1   4  12          0.03         -0.36         0.36 o                         
  -3   5  12          5.40          5.63         0.32 o                         
  -2   5  12          0.27          0.20         0.28 o                         
  -1   5  12          2.19          1.63         0.28 o                         
   0   5  12         16.21         16.67         1.32 o                         
  -1  -6  13          1.72          1.96         0.38 o                         
   0  -6  13          8.23          7.90         0.52 o                         
   1  -6  13          0.58          0.35         0.39 o                         
  -2  -5  13         20.37         21.91         0.56 o                         
  -1  -5  13          1.52          1.82         0.34 o                         
   0  -5  13          2.65          1.53         0.39 o                         
   1  -5  13          7.38          5.88         1.13 o                         
   2  -5  13          3.55          3.67         0.43 o                         
  -2  -4  13          1.08          0.38         0.35 o                         
  -1  -4  13         13.37         14.63         1.29 o                         
   0  -4  13          0.51          1.10         0.56 o                         
   1  -4  13          4.67          3.79         0.53 o                         
   2  -4  13          0.00          0.88         0.36 o                         
  -3  -3  13          6.19          7.74         0.81 o                         
  -2  -3  13          5.03          4.86         0.63 o                         
  -1  -3  13         31.57         32.18         0.71 o                         
   0  -3  13         13.89         15.29         0.63 o                         
   1  -3  13         24.93         22.12         0.60 o                         
   2  -3  13          4.06          4.32         0.50 o                         
  -3  -2  13         38.57         15.49         0.81 o                         
  -2  -2  13          5.09          4.84         0.37 o                         
  -1  -2  13          1.23          1.60         0.33 o                         
   0  -2  13         52.92         55.30         0.92 o                         
   1  -2  13          3.03          2.82         0.48 o                         
   2  -2  13          1.03          0.66         0.47 o                         
  -3  -1  13          1.33          1.44         0.39 o                         
  -2  -1  13         12.97         15.63         0.33 o                         
  -1  -1  13         14.39         16.92         0.57 o                         
   0  -1  13          5.77          5.67         0.36 o                         
   1  -1  13          1.55          1.43         0.40 o                         
   2  -1  13          0.36          0.58         0.44 o                         
  -3   0  13         26.08         29.62         0.44 o                         
  -2   0  13         34.07         35.11         0.43 o                         
  -1   0  13          6.95          7.57         0.29 o                         
   0   0  13          2.86          2.70         0.28 o                         
   1   0  13          1.12          1.48         0.39 o                         
   2   0  13          1.65          1.29         0.42 o                         
  -3   1  13         14.92         16.87         0.58 o                         
  -2   1  13         37.06         42.14         1.39 o                         
  -1   1  13         19.46         20.25         0.57 o                         
   0   1  13          9.69          9.31         0.34 o                         
   1   1  13         24.13         24.69         1.19 o                         
   2   1  13         27.72         27.38         0.58 o                         
  -3   2  13        110.31        122.65         2.09 o                         
  -2   2  13         79.09         84.05         2.68 o                         
  -1   2  13          2.86          3.15         0.28 o                         
   0   2  13         20.59         19.18         0.47 o                         
   1   2  13          0.11          0.04         0.29 o                         
  -3   3  13          8.53          8.72         0.37 o                         
  -2   3  13         16.96         17.55         0.48 o                         
  -1   3  13         16.74         17.07         0.54 o                         
   0   3  13          3.92          4.32         0.45 o                         
   1   3  13          3.53          4.46         0.34 o                         
  -2   4  13         39.09         40.77         1.17 o                         
  -1   4  13          4.82          5.13         0.32 o                         
   0   4  13          3.08          4.22         0.39 o                         
   0  -5  14         20.90         24.83         0.55 o                         
   1  -5  14         63.04         62.40         0.85 o                         
  -1  -4  14         19.32         23.97         0.67 o                         
   0  -4  14          8.74          8.49         0.53 o                         
   1  -4  14         52.74         57.28         0.81 o                         
  -2  -3  14         14.34         17.75         0.70 o                         
  -1  -3  14          0.03         -0.46         0.46 o                         
   0  -3  14         25.84         24.51         0.71 o                         
   1  -3  14          7.78          7.50         0.60 o                         
  -2  -2  14          1.52          3.07         0.58 o                         
  -1  -2  14         14.00         18.56         0.50 o                         
   0  -2  14         13.64         11.44         0.61 o                         
   1  -2  14         11.77         12.27         0.55 o                         
  -2  -1  14         42.35         46.95         1.94 o                         
  -1  -1  14          0.10         -0.05         0.37 o                         
   0  -1  14          7.59          8.51         0.38 o                         
   1  -1  14         44.14         45.60         0.76 o                         
  -2   0  14          3.05          2.21         0.30 o                         
  -1   0  14         45.35         47.50         1.76 o                         
   0   0  14          6.40          6.31         0.32 o                         
   1   0  14         12.96         12.48         0.46 o                         
  -2   1  14         17.00         19.47         0.39 o                         
  -1   1  14          1.04          0.50         0.28 o                         
   0   1  14          1.09          0.90         0.30 o                         
   1   1  14         10.32          9.58         0.44 o                         
  -2   2  14          0.64          0.94         0.28 o                         
  -1   2  14          7.89          7.64         0.76 o                         
   0   2  14         15.01         14.72         0.35 o                         
  -2   3  14         15.94         19.98         1.30 o                         
  -1   3  14          5.27          6.08         0.35 o                         
   0  -3  15         13.44         13.62         0.65 o                         
  -1  -2  15         25.82         24.49         0.74 o                         
   0  -2  15          5.36          6.90         0.54 o                         
  -1  -1  15          7.61          6.81         0.62 o                         
   0  -1  15         11.15         13.17         1.12 o                         
  -1   0  15          5.31          7.31         0.35 o                         
   0   0  15         12.20         13.56         0.44 o                         
  -1   1  15          0.15          0.24         0.32 o                         
                                                                                
